# Supplementary material for: Lossless integration of multiple electronic health records for identifying pleiotropy using summary statistics
Source: Nat Commun. 2021 Jan 8;12:168. doi: 10.1038/s41467-020-20211-2 (PMC7794298; doi:10.1038/s41467-020-20211-2)
Supplement: Supplementary file 3 — Supplementary Data 1 [file 41467_2020_20211_MOESM3_ESM.txt]

#Uploaded_variation	Location	Allele	Consequence	IMPACT	SYMBOL	Gene	Feature_type	Feature	BIOTYPE	EXON	INTRON	HGVSc	HGVSp	cDNA_position	CDS_position	Protein_position	Amino_acids	Codons	Existing_variation	DISTANCE	STRAND	FLAGS	SYMBOL_SOURCE	HGNC_ID	MANE	TSL	APPRIS	SIFT	PolyPhen	AF	CLIN_SIG	SOMATIC	PHENO	PUBMED	MOTIF_NAME	MOTIF_POS	HIGH_INF_POS	MOTIF_SCORE_CHANGE
rs6680723	1:598812-598812	T	upstream_gene_variant	MODIFIER	AL669831.3	ENSG00000230021	Transcript	ENST00000357876.6	lncRNA	-	-	-	-	-	-	-	-	-	rs6680723	261	-1	-	Clone_based_ensembl_gene	-	-	5	-	-	-	-	-	-	-	-	-	-	-	-
rs6680723	1:598812-598812	T	intron_variant,non_coding_transcript_variant	MODIFIER	AL669831.3	ENSG00000230021	Transcript	ENST00000419394.2	lncRNA	-	3/3	-	-	-	-	-	-	-	rs6680723	-	-1	-	Clone_based_ensembl_gene	-	-	5	-	-	-	-	-	-	-	-	-	-	-	-
rs6680723	1:598812-598812	T	downstream_gene_variant	MODIFIER	AC114498.1	ENSG00000235146	Transcript	ENST00000423796.1	lncRNA	-	-	-	-	-	-	-	-	-	rs6680723	4044	1	-	Clone_based_ensembl_gene	-	-	5	-	-	-	-	-	-	-	-	-	-	-	-
rs6680723	1:598812-598812	T	intron_variant,non_coding_transcript_variant	MODIFIER	AL669831.3	ENSG00000230021	Transcript	ENST00000440196.3	lncRNA	-	4/4	-	-	-	-	-	-	-	rs6680723	-	-1	-	Clone_based_ensembl_gene	-	-	5	-	-	-	-	-	-	-	-	-	-	-	-
rs6680723	1:598812-598812	T	downstream_gene_variant	MODIFIER	AL669831.3	ENSG00000230021	Transcript	ENST00000440200.5	lncRNA	-	-	-	-	-	-	-	-	-	rs6680723	2624	-1	-	Clone_based_ensembl_gene	-	-	5	-	-	-	-	-	-	-	-	-	-	-	-
rs6680723	1:598812-598812	T	downstream_gene_variant	MODIFIER	AC114498.1	ENSG00000235146	Transcript	ENST00000450696.1	lncRNA	-	-	-	-	-	-	-	-	-	rs6680723	4238	1	-	Clone_based_ensembl_gene	-	-	1	-	-	-	-	-	-	-	-	-	-	-	-
rs6680723	1:598812-598812	T	intron_variant,non_coding_transcript_variant	MODIFIER	AL669831.3	ENSG00000230021	Transcript	ENST00000634337.2	lncRNA	-	4/4	-	-	-	-	-	-	-	rs6680723	-	-1	-	Clone_based_ensembl_gene	-	-	5	-	-	-	-	-	-	-	-	-	-	-	-
rs6680723	1:598812-598812	T	intron_variant,non_coding_transcript_variant	MODIFIER	AL669831.3	ENSG00000230021	Transcript	ENST00000634833.2	lncRNA	-	3/5	-	-	-	-	-	-	-	rs6680723	-	-1	-	Clone_based_ensembl_gene	-	-	5	-	-	-	-	-	-	-	-	-	-	-	-
rs6680723	1:598812-598812	T	intron_variant,non_coding_transcript_variant	MODIFIER	AL669831.3	ENSG00000230021	Transcript	ENST00000635509.2	lncRNA	-	3/3	-	-	-	-	-	-	-	rs6680723	-	-1	-	Clone_based_ensembl_gene	-	-	5	-	-	-	-	-	-	-	-	-	-	-	-
rs6680723	1:598812-598812	T	intron_variant,non_coding_transcript_variant	MODIFIER	AL669831.3	ENSG00000230021	Transcript	ENST00000641296.1	lncRNA	-	5/5	-	-	-	-	-	-	-	rs6680723	-	-1	-	Clone_based_ensembl_gene	-	-	-	-	-	-	-	-	-	-	-	-	-	-	-
rs6680723	1:598812-598812	T	intron_variant,non_coding_transcript_variant	MODIFIER	AL669831.3	ENSG00000230021	Transcript	ENST00000648019.1	lncRNA	-	7/7	-	-	-	-	-	-	-	rs6680723	-	-1	-	Clone_based_ensembl_gene	-	-	-	-	-	-	-	-	-	-	-	-	-	-	-
rs116030099	1:787290-787290	C	intron_variant,non_coding_transcript_variant	MODIFIER	LINC01409	ENSG00000237491	Transcript	ENST00000412115.2	lncRNA	-	1/4	-	-	-	-	-	-	-	rs116030099	-	1	-	HGNC	HGNC:50701	-	3	-	-	-	0.0413	-	-	-	-	-	-	-	-
rs116030099	1:787290-787290	C	intron_variant,non_coding_transcript_variant	MODIFIER	LINC01409	ENSG00000237491	Transcript	ENST00000429505.6	lncRNA	-	1/3	-	-	-	-	-	-	-	rs116030099	-	1	-	HGNC	HGNC:50701	-	3	-	-	-	0.0413	-	-	-	-	-	-	-	-
rs116030099	1:787290-787290	C	downstream_gene_variant	MODIFIER	LINC01409	ENSG00000237491	Transcript	ENST00000434264.6	lncRNA	-	-	-	-	-	-	-	-	-	rs116030099	2600	1	-	HGNC	HGNC:50701	-	5	-	-	-	0.0413	-	-	-	-	-	-	-	-
rs116030099	1:787290-787290	C	intron_variant,non_coding_transcript_variant	MODIFIER	LINC01409	ENSG00000237491	Transcript	ENST00000443772.2	lncRNA	-	1/3	-	-	-	-	-	-	-	rs116030099	-	1	-	HGNC	HGNC:50701	-	3	-	-	-	0.0413	-	-	-	-	-	-	-	-
rs116030099	1:787290-787290	C	intron_variant,non_coding_transcript_variant	MODIFIER	LINC01409	ENSG00000237491	Transcript	ENST00000585745.5	lncRNA	-	1/1	-	-	-	-	-	-	-	rs116030099	-	1	-	HGNC	HGNC:50701	-	5	-	-	-	0.0413	-	-	-	-	-	-	-	-
rs116030099	1:787290-787290	C	intron_variant,non_coding_transcript_variant	MODIFIER	LINC01409	ENSG00000237491	Transcript	ENST00000585768.5	lncRNA	-	1/1	-	-	-	-	-	-	-	rs116030099	-	1	-	HGNC	HGNC:50701	-	5	-	-	-	0.0413	-	-	-	-	-	-	-	-
rs116030099	1:787290-787290	C	downstream_gene_variant	MODIFIER	LINC01409	ENSG00000237491	Transcript	ENST00000585826.1	lncRNA	-	-	-	-	-	-	-	-	-	rs116030099	2531	1	-	HGNC	HGNC:50701	-	-	-	-	-	0.0413	-	-	-	-	-	-	-	-
rs116030099	1:787290-787290	C	intron_variant,non_coding_transcript_variant	MODIFIER	LINC01409	ENSG00000237491	Transcript	ENST00000586288.1	lncRNA	-	1/6	-	-	-	-	-	-	-	rs116030099	-	1	-	HGNC	HGNC:50701	-	5	-	-	-	0.0413	-	-	-	-	-	-	-	-
rs116030099	1:787290-787290	C	downstream_gene_variant	MODIFIER	LINC01409	ENSG00000237491	Transcript	ENST00000586928.5	lncRNA	-	-	-	-	-	-	-	-	-	rs116030099	424	1	-	HGNC	HGNC:50701	-	5	-	-	-	0.0413	-	-	-	-	-	-	-	-
rs116030099	1:787290-787290	C	intron_variant,non_coding_transcript_variant	MODIFIER	LINC01409	ENSG00000237491	Transcript	ENST00000587530.5	lncRNA	-	1/3	-	-	-	-	-	-	-	rs116030099	-	1	-	HGNC	HGNC:50701	-	5	-	-	-	0.0413	-	-	-	-	-	-	-	-
rs116030099	1:787290-787290	C	intron_variant,non_coding_transcript_variant	MODIFIER	LINC01409	ENSG00000237491	Transcript	ENST00000588951.5	lncRNA	-	1/3	-	-	-	-	-	-	-	rs116030099	-	1	-	HGNC	HGNC:50701	-	5	-	-	-	0.0413	-	-	-	-	-	-	-	-
rs116030099	1:787290-787290	C	intron_variant,non_coding_transcript_variant	MODIFIER	LINC01409	ENSG00000237491	Transcript	ENST00000589531.5	lncRNA	-	1/3	-	-	-	-	-	-	-	rs116030099	-	1	-	HGNC	HGNC:50701	-	5	-	-	-	0.0413	-	-	-	-	-	-	-	-
rs116030099	1:787290-787290	C	downstream_gene_variant	MODIFIER	LINC01409	ENSG00000237491	Transcript	ENST00000589899.5	lncRNA	-	-	-	-	-	-	-	-	-	rs116030099	2635	1	-	HGNC	HGNC:50701	-	5	-	-	-	0.0413	-	-	-	-	-	-	-	-
rs116030099	1:787290-787290	C	intron_variant,non_coding_transcript_variant	MODIFIER	LINC01409	ENSG00000237491	Transcript	ENST00000590848.5	lncRNA	-	1/4	-	-	-	-	-	-	-	rs116030099	-	1	-	HGNC	HGNC:50701	-	5	-	-	-	0.0413	-	-	-	-	-	-	-	-
rs116030099	1:787290-787290	C	intron_variant,non_coding_transcript_variant	MODIFIER	LINC01409	ENSG00000237491	Transcript	ENST00000591440.5	lncRNA	-	1/2	-	-	-	-	-	-	-	rs116030099	-	1	-	HGNC	HGNC:50701	-	5	-	-	-	0.0413	-	-	-	-	-	-	-	-
rs116030099	1:787290-787290	C	non_coding_transcript_exon_variant	MODIFIER	LINC01409	ENSG00000237491	Transcript	ENST00000591702.1	lncRNA	1/1	-	-	-	1491	-	-	-	-	rs116030099	-	1	-	HGNC	HGNC:50701	-	-	-	-	-	0.0413	-	-	-	-	-	-	-	-
rs116030099	1:787290-787290	C	downstream_gene_variant	MODIFIER	LINC01409	ENSG00000237491	Transcript	ENST00000592547.1	lncRNA	-	-	-	-	-	-	-	-	-	rs116030099	2313	1	-	HGNC	HGNC:50701	-	-	-	-	-	0.0413	-	-	-	-	-	-	-	-
rs116030099	1:787290-787290	C	intron_variant,non_coding_transcript_variant	MODIFIER	LINC01409	ENSG00000237491	Transcript	ENST00000593022.5	lncRNA	-	1/3	-	-	-	-	-	-	-	rs116030099	-	1	-	HGNC	HGNC:50701	-	5	-	-	-	0.0413	-	-	-	-	-	-	-	-
rs116030099	1:787290-787290	C	downstream_gene_variant	MODIFIER	LINC01409	ENSG00000237491	Transcript	ENST00000609830.1	lncRNA	-	-	-	-	-	-	-	-	-	rs116030099	2861	1	-	HGNC	HGNC:50701	-	5	-	-	-	0.0413	-	-	-	-	-	-	-	-
rs116030099	1:787290-787290	C	intron_variant,non_coding_transcript_variant	MODIFIER	AL669831.3	ENSG00000230021	Transcript	ENST00000634337.2	lncRNA	-	1/4	-	-	-	-	-	-	-	rs116030099	-	-1	-	Clone_based_ensembl_gene	-	-	5	-	-	-	0.0413	-	-	-	-	-	-	-	-
rs116030099	1:787290-787290	C	intron_variant,non_coding_transcript_variant	MODIFIER	AL669831.3	ENSG00000230021	Transcript	ENST00000635509.2	lncRNA	-	1/3	-	-	-	-	-	-	-	rs116030099	-	-1	-	Clone_based_ensembl_gene	-	-	5	-	-	-	0.0413	-	-	-	-	-	-	-	-
rs116030099	1:787290-787290	C	intron_variant,non_coding_transcript_variant	MODIFIER	LINC01409	ENSG00000237491	Transcript	ENST00000651411.1	lncRNA	-	1/3	-	-	-	-	-	-	-	rs116030099	-	1	-	HGNC	HGNC:50701	-	-	-	-	-	0.0413	-	-	-	-	-	-	-	-
rs116030099	1:787290-787290	C	intron_variant,non_coding_transcript_variant	MODIFIER	LINC01409	ENSG00000237491	Transcript	ENST00000655765.1	lncRNA	-	1/2	-	-	-	-	-	-	-	rs116030099	-	1	-	HGNC	HGNC:50701	-	-	-	-	-	0.0413	-	-	-	-	-	-	-	-
rs116030099	1:787290-787290	C	intron_variant,non_coding_transcript_variant	MODIFIER	LINC01409	ENSG00000237491	Transcript	ENST00000656571.1	lncRNA	-	1/4	-	-	-	-	-	-	-	rs116030099	-	1	-	HGNC	HGNC:50701	-	-	-	-	-	0.0413	-	-	-	-	-	-	-	-
rs116030099	1:787290-787290	C	intron_variant,non_coding_transcript_variant	MODIFIER	LINC01409	ENSG00000237491	Transcript	ENST00000657896.1	lncRNA	-	1/3	-	-	-	-	-	-	-	rs116030099	-	1	-	HGNC	HGNC:50701	-	-	-	-	-	0.0413	-	-	-	-	-	-	-	-
rs116030099	1:787290-787290	C	intron_variant,non_coding_transcript_variant	MODIFIER	LINC01409	ENSG00000237491	Transcript	ENST00000658648.1	lncRNA	-	1/4	-	-	-	-	-	-	-	rs116030099	-	1	-	HGNC	HGNC:50701	-	-	-	-	-	0.0413	-	-	-	-	-	-	-	-
rs116030099	1:787290-787290	C	intron_variant,non_coding_transcript_variant	MODIFIER	LINC01409	ENSG00000237491	Transcript	ENST00000665719.1	lncRNA	-	1/4	-	-	-	-	-	-	-	rs116030099	-	1	-	HGNC	HGNC:50701	-	-	-	-	-	0.0413	-	-	-	-	-	-	-	-
rs116030099	1:787290-787290	C	downstream_gene_variant	MODIFIER	LINC01409	ENSG00000237491	Transcript	ENST00000665867.1	lncRNA	-	-	-	-	-	-	-	-	-	rs116030099	104	1	-	HGNC	HGNC:50701	-	-	-	-	-	0.0413	-	-	-	-	-	-	-	-
rs116030099	1:787290-787290	C	intron_variant,non_coding_transcript_variant	MODIFIER	LINC01409	ENSG00000237491	Transcript	ENST00000666217.1	lncRNA	-	1/3	-	-	-	-	-	-	-	rs116030099	-	1	-	HGNC	HGNC:50701	-	-	-	-	-	0.0413	-	-	-	-	-	-	-	-
rs116030099	1:787290-787290	C	intron_variant,non_coding_transcript_variant	MODIFIER	LINC01409	ENSG00000237491	Transcript	ENST00000669749.1	lncRNA	-	1/3	-	-	-	-	-	-	-	rs116030099	-	1	-	HGNC	HGNC:50701	-	-	-	-	-	0.0413	-	-	-	-	-	-	-	-
rs116030099	1:787290-787290	C	intron_variant,non_coding_transcript_variant	MODIFIER	LINC01409	ENSG00000237491	Transcript	ENST00000670700.1	lncRNA	-	1/4	-	-	-	-	-	-	-	rs116030099	-	1	-	HGNC	HGNC:50701	-	-	-	-	-	0.0413	-	-	-	-	-	-	-	-
rs143609865	1:864813-864813	G	downstream_gene_variant	MODIFIER	FAM41C	ENSG00000230368	Transcript	ENST00000427857.1	lncRNA	-	-	-	-	-	-	-	-	-	rs143609865	3590	-1	-	HGNC	HGNC:27635	-	3	-	-	-	-	-	-	-	-	-	-	-	-
rs143609865	1:864813-864813	T	downstream_gene_variant	MODIFIER	FAM41C	ENSG00000230368	Transcript	ENST00000427857.1	lncRNA	-	-	-	-	-	-	-	-	-	rs143609865	3590	-1	-	HGNC	HGNC:27635	-	3	-	-	-	0.0126	-	-	-	-	-	-	-	-
rs143609865	1:864813-864813	G	downstream_gene_variant	MODIFIER	FAM41C	ENSG00000230368	Transcript	ENST00000432963.1	lncRNA	-	-	-	-	-	-	-	-	-	rs143609865	3427	-1	-	HGNC	HGNC:27635	-	2	-	-	-	-	-	-	-	-	-	-	-	-
rs143609865	1:864813-864813	T	downstream_gene_variant	MODIFIER	FAM41C	ENSG00000230368	Transcript	ENST00000432963.1	lncRNA	-	-	-	-	-	-	-	-	-	rs143609865	3427	-1	-	HGNC	HGNC:27635	-	2	-	-	-	0.0126	-	-	-	-	-	-	-	-
rs143609865	1:864813-864813	G	downstream_gene_variant	MODIFIER	FAM41C	ENSG00000230368	Transcript	ENST00000446136.1	lncRNA	-	-	-	-	-	-	-	-	-	rs143609865	3258	-1	-	HGNC	HGNC:27635	-	1	-	-	-	-	-	-	-	-	-	-	-	-
rs143609865	1:864813-864813	T	downstream_gene_variant	MODIFIER	FAM41C	ENSG00000230368	Transcript	ENST00000446136.1	lncRNA	-	-	-	-	-	-	-	-	-	rs143609865	3258	-1	-	HGNC	HGNC:27635	-	1	-	-	-	0.0126	-	-	-	-	-	-	-	-
rs143609865	1:864813-864813	G	intron_variant,non_coding_transcript_variant	MODIFIER	LINC01128	ENSG00000228794	Transcript	ENST00000661463.1	lncRNA	-	1/2	-	-	-	-	-	-	-	rs143609865	-	1	-	HGNC	HGNC:49377	-	-	-	-	-	-	-	-	-	-	-	-	-	-
rs143609865	1:864813-864813	T	intron_variant,non_coding_transcript_variant	MODIFIER	LINC01128	ENSG00000228794	Transcript	ENST00000661463.1	lncRNA	-	1/2	-	-	-	-	-	-	-	rs143609865	-	1	-	HGNC	HGNC:49377	-	-	-	-	-	0.0126	-	-	-	-	-	-	-	-
rs143609865	1:864813-864813	G	intron_variant,non_coding_transcript_variant	MODIFIER	LINC01128	ENSG00000228794	Transcript	ENST00000671208.1	lncRNA	-	1/1	-	-	-	-	-	-	-	rs143609865	-	1	-	HGNC	HGNC:49377	-	-	-	-	-	-	-	-	-	-	-	-	-	-
rs143609865	1:864813-864813	T	intron_variant,non_coding_transcript_variant	MODIFIER	LINC01128	ENSG00000228794	Transcript	ENST00000671208.1	lncRNA	-	1/1	-	-	-	-	-	-	-	rs143609865	-	1	-	HGNC	HGNC:49377	-	-	-	-	-	0.0126	-	-	-	-	-	-	-	-
rs143609865	1:864813-864813	G	regulatory_region_variant	MODIFIER	-	-	RegulatoryFeature	ENSR00000918356	promoter_flanking_region	-	-	-	-	-	-	-	-	-	rs143609865	-	-	-	-	-	-	-	-	-	-	-	-	-	-	-	-	-	-	-
rs143609865	1:864813-864813	T	regulatory_region_variant	MODIFIER	-	-	RegulatoryFeature	ENSR00000918356	promoter_flanking_region	-	-	-	-	-	-	-	-	-	rs143609865	-	-	-	-	-	-	-	-	-	-	0.0126	-	-	-	-	-	-	-	-
rs35660652	1:886546-886546	G	regulatory_region_variant	MODIFIER	-	-	RegulatoryFeature	ENSR00000918359	open_chromatin_region	-	-	-	-	-	-	-	-	-	rs35660652	-	-	-	-	-	-	-	-	-	-	0.0391	-	-	-	-	-	-	-	-
rs35660652	1:886546-886546	G	intergenic_variant	MODIFIER	-	-	-	-	-	-	-	-	-	-	-	-	-	-	rs35660652	-	-	-	-	-	-	-	-	-	-	0.0391	-	-	-	-	-	-	-	-
rs57494724	1:901812-901812	G	upstream_gene_variant	MODIFIER	AL645608.6	ENSG00000272438	Transcript	ENST00000607769.1	lncRNA	-	-	-	-	-	-	-	-	-	rs57494724	3022	1	-	Clone_based_ensembl_gene	-	-	4	-	-	-	0.2580	-	-	-	-	-	-	-	-
rs57494724	1:901812-901812	T	upstream_gene_variant	MODIFIER	AL645608.6	ENSG00000272438	Transcript	ENST00000607769.1	lncRNA	-	-	-	-	-	-	-	-	-	rs57494724	3022	1	-	Clone_based_ensembl_gene	-	-	4	-	-	-	-	-	-	-	-	-	-	-	-
rs6679046	1:914991-914991	A	downstream_gene_variant	MODIFIER	AL645608.4	ENSG00000241180	Transcript	ENST00000398216.2	lncRNA	-	-	-	-	-	-	-	-	-	rs6679046	20	1	-	Clone_based_ensembl_gene	-	-	3	-	-	-	-	-	-	-	-	-	-	-	-
rs6679046	1:914991-914991	C	downstream_gene_variant	MODIFIER	AL645608.4	ENSG00000241180	Transcript	ENST00000398216.2	lncRNA	-	-	-	-	-	-	-	-	-	rs6679046	20	1	-	Clone_based_ensembl_gene	-	-	3	-	-	-	-	-	-	-	-	-	-	-	-
rs6679046	1:914991-914991	T	downstream_gene_variant	MODIFIER	AL645608.4	ENSG00000241180	Transcript	ENST00000398216.2	lncRNA	-	-	-	-	-	-	-	-	-	rs6679046	20	1	-	Clone_based_ensembl_gene	-	-	3	-	-	-	-	-	-	-	-	-	-	-	-
rs6679046	1:914991-914991	A	downstream_gene_variant	MODIFIER	LINC02593	ENSG00000223764	Transcript	ENST00000417705.1	lncRNA	-	-	-	-	-	-	-	-	-	rs6679046	1879	-1	-	HGNC	HGNC:53933	-	3	-	-	-	-	-	-	-	-	-	-	-	-
rs6679046	1:914991-914991	C	downstream_gene_variant	MODIFIER	LINC02593	ENSG00000223764	Transcript	ENST00000417705.1	lncRNA	-	-	-	-	-	-	-	-	-	rs6679046	1879	-1	-	HGNC	HGNC:53933	-	3	-	-	-	-	-	-	-	-	-	-	-	-
rs6679046	1:914991-914991	T	downstream_gene_variant	MODIFIER	LINC02593	ENSG00000223764	Transcript	ENST00000417705.1	lncRNA	-	-	-	-	-	-	-	-	-	rs6679046	1879	-1	-	HGNC	HGNC:53933	-	3	-	-	-	-	-	-	-	-	-	-	-	-
rs6679046	1:914991-914991	A	downstream_gene_variant	MODIFIER	LINC02593	ENSG00000223764	Transcript	ENST00000432961.1	retained_intron	-	-	-	-	-	-	-	-	-	rs6679046	2379	-1	-	HGNC	HGNC:53933	-	2	-	-	-	-	-	-	-	-	-	-	-	-
rs6679046	1:914991-914991	C	downstream_gene_variant	MODIFIER	LINC02593	ENSG00000223764	Transcript	ENST00000432961.1	retained_intron	-	-	-	-	-	-	-	-	-	rs6679046	2379	-1	-	HGNC	HGNC:53933	-	2	-	-	-	-	-	-	-	-	-	-	-	-
rs6679046	1:914991-914991	T	downstream_gene_variant	MODIFIER	LINC02593	ENSG00000223764	Transcript	ENST00000432961.1	retained_intron	-	-	-	-	-	-	-	-	-	rs6679046	2379	-1	-	HGNC	HGNC:53933	-	2	-	-	-	-	-	-	-	-	-	-	-	-
rs6679046	1:914991-914991	A	downstream_gene_variant	MODIFIER	AL645608.2	ENSG00000230699	Transcript	ENST00000448179.1	lncRNA	-	-	-	-	-	-	-	-	-	rs6679046	43	1	-	Clone_based_ensembl_gene	-	-	2	-	-	-	-	-	-	-	-	-	-	-	-
rs6679046	1:914991-914991	C	downstream_gene_variant	MODIFIER	AL645608.2	ENSG00000230699	Transcript	ENST00000448179.1	lncRNA	-	-	-	-	-	-	-	-	-	rs6679046	43	1	-	Clone_based_ensembl_gene	-	-	2	-	-	-	-	-	-	-	-	-	-	-	-
rs6679046	1:914991-914991	T	downstream_gene_variant	MODIFIER	AL645608.2	ENSG00000230699	Transcript	ENST00000448179.1	lncRNA	-	-	-	-	-	-	-	-	-	rs6679046	43	1	-	Clone_based_ensembl_gene	-	-	2	-	-	-	-	-	-	-	-	-	-	-	-
rs6679046	1:914991-914991	A	intron_variant,non_coding_transcript_variant	MODIFIER	AL645608.6	ENSG00000272438	Transcript	ENST00000607769.1	lncRNA	-	1/1	-	-	-	-	-	-	-	rs6679046	-	1	-	Clone_based_ensembl_gene	-	-	4	-	-	-	-	-	-	-	-	-	-	-	-
rs6679046	1:914991-914991	C	intron_variant,non_coding_transcript_variant	MODIFIER	AL645608.6	ENSG00000272438	Transcript	ENST00000607769.1	lncRNA	-	1/1	-	-	-	-	-	-	-	rs6679046	-	1	-	Clone_based_ensembl_gene	-	-	4	-	-	-	-	-	-	-	-	-	-	-	-
rs6679046	1:914991-914991	T	intron_variant,non_coding_transcript_variant	MODIFIER	AL645608.6	ENSG00000272438	Transcript	ENST00000607769.1	lncRNA	-	1/1	-	-	-	-	-	-	-	rs6679046	-	1	-	Clone_based_ensembl_gene	-	-	4	-	-	-	-	-	-	-	-	-	-	-	-
rs6679046	1:914991-914991	A	downstream_gene_variant	MODIFIER	LINC02593	ENSG00000223764	Transcript	ENST00000609207.1	retained_intron	-	-	-	-	-	-	-	-	-	rs6679046	1874	-1	-	HGNC	HGNC:53933	-	-	-	-	-	-	-	-	-	-	-	-	-	-
rs6679046	1:914991-914991	C	downstream_gene_variant	MODIFIER	LINC02593	ENSG00000223764	Transcript	ENST00000609207.1	retained_intron	-	-	-	-	-	-	-	-	-	rs6679046	1874	-1	-	HGNC	HGNC:53933	-	-	-	-	-	-	-	-	-	-	-	-	-	-
rs6679046	1:914991-914991	T	downstream_gene_variant	MODIFIER	LINC02593	ENSG00000223764	Transcript	ENST00000609207.1	retained_intron	-	-	-	-	-	-	-	-	-	rs6679046	1874	-1	-	HGNC	HGNC:53933	-	-	-	-	-	-	-	-	-	-	-	-	-	-
rs6657440	1:915400-915400	G	downstream_gene_variant	MODIFIER	AL645608.4	ENSG00000241180	Transcript	ENST00000398216.2	lncRNA	-	-	-	-	-	-	-	-	-	rs6657440	429	1	-	Clone_based_ensembl_gene	-	-	3	-	-	-	-	-	-	-	-	-	-	-	-
rs6657440	1:915400-915400	T	downstream_gene_variant	MODIFIER	AL645608.4	ENSG00000241180	Transcript	ENST00000398216.2	lncRNA	-	-	-	-	-	-	-	-	-	rs6657440	429	1	-	Clone_based_ensembl_gene	-	-	3	-	-	-	-	-	-	-	-	-	-	-	-
rs6657440	1:915400-915400	G	downstream_gene_variant	MODIFIER	LINC02593	ENSG00000223764	Transcript	ENST00000417705.1	lncRNA	-	-	-	-	-	-	-	-	-	rs6657440	1470	-1	-	HGNC	HGNC:53933	-	3	-	-	-	-	-	-	-	-	-	-	-	-
rs6657440	1:915400-915400	T	downstream_gene_variant	MODIFIER	LINC02593	ENSG00000223764	Transcript	ENST00000417705.1	lncRNA	-	-	-	-	-	-	-	-	-	rs6657440	1470	-1	-	HGNC	HGNC:53933	-	3	-	-	-	-	-	-	-	-	-	-	-	-
rs6657440	1:915400-915400	G	downstream_gene_variant	MODIFIER	LINC02593	ENSG00000223764	Transcript	ENST00000432961.1	retained_intron	-	-	-	-	-	-	-	-	-	rs6657440	1970	-1	-	HGNC	HGNC:53933	-	2	-	-	-	-	-	-	-	-	-	-	-	-
rs6657440	1:915400-915400	T	downstream_gene_variant	MODIFIER	LINC02593	ENSG00000223764	Transcript	ENST00000432961.1	retained_intron	-	-	-	-	-	-	-	-	-	rs6657440	1970	-1	-	HGNC	HGNC:53933	-	2	-	-	-	-	-	-	-	-	-	-	-	-
rs6657440	1:915400-915400	G	downstream_gene_variant	MODIFIER	AL645608.2	ENSG00000230699	Transcript	ENST00000448179.1	lncRNA	-	-	-	-	-	-	-	-	-	rs6657440	452	1	-	Clone_based_ensembl_gene	-	-	2	-	-	-	-	-	-	-	-	-	-	-	-
rs6657440	1:915400-915400	T	downstream_gene_variant	MODIFIER	AL645608.2	ENSG00000230699	Transcript	ENST00000448179.1	lncRNA	-	-	-	-	-	-	-	-	-	rs6657440	452	1	-	Clone_based_ensembl_gene	-	-	2	-	-	-	-	-	-	-	-	-	-	-	-
rs6657440	1:915400-915400	G	intron_variant,non_coding_transcript_variant	MODIFIER	AL645608.6	ENSG00000272438	Transcript	ENST00000607769.1	lncRNA	-	1/1	-	-	-	-	-	-	-	rs6657440	-	1	-	Clone_based_ensembl_gene	-	-	4	-	-	-	-	-	-	-	-	-	-	-	-
rs6657440	1:915400-915400	T	intron_variant,non_coding_transcript_variant	MODIFIER	AL645608.6	ENSG00000272438	Transcript	ENST00000607769.1	lncRNA	-	1/1	-	-	-	-	-	-	-	rs6657440	-	1	-	Clone_based_ensembl_gene	-	-	4	-	-	-	-	-	-	-	-	-	-	-	-
rs6657440	1:915400-915400	G	downstream_gene_variant	MODIFIER	LINC02593	ENSG00000223764	Transcript	ENST00000609207.1	retained_intron	-	-	-	-	-	-	-	-	-	rs6657440	1465	-1	-	HGNC	HGNC:53933	-	-	-	-	-	-	-	-	-	-	-	-	-	-
rs6657440	1:915400-915400	T	downstream_gene_variant	MODIFIER	LINC02593	ENSG00000223764	Transcript	ENST00000609207.1	retained_intron	-	-	-	-	-	-	-	-	-	rs6657440	1465	-1	-	HGNC	HGNC:53933	-	-	-	-	-	-	-	-	-	-	-	-	-	-
rs13303369	1:917495-917495	T	downstream_gene_variant	MODIFIER	AL645608.4	ENSG00000241180	Transcript	ENST00000398216.2	lncRNA	-	-	-	-	-	-	-	-	-	rs13303369	2524	1	-	Clone_based_ensembl_gene	-	-	3	-	-	-	0.4942	-	-	-	-	-	-	-	-
rs13303369	1:917495-917495	T	non_coding_transcript_exon_variant	MODIFIER	LINC02593	ENSG00000223764	Transcript	ENST00000417705.1	lncRNA	4/4	-	-	-	764	-	-	-	-	rs13303369	-	-1	-	HGNC	HGNC:53933	-	3	-	-	-	0.4942	-	-	-	-	-	-	-	-
rs13303369	1:917495-917495	T	intron_variant,non_coding_transcript_variant	MODIFIER	LINC02593	ENSG00000223764	Transcript	ENST00000432961.1	retained_intron	-	1/1	-	-	-	-	-	-	-	rs13303369	-	-1	-	HGNC	HGNC:53933	-	2	-	-	-	0.4942	-	-	-	-	-	-	-	-
rs13303369	1:917495-917495	T	downstream_gene_variant	MODIFIER	AL645608.2	ENSG00000230699	Transcript	ENST00000448179.1	lncRNA	-	-	-	-	-	-	-	-	-	rs13303369	2547	1	-	Clone_based_ensembl_gene	-	-	2	-	-	-	0.4942	-	-	-	-	-	-	-	-
rs13303369	1:917495-917495	T	downstream_gene_variant	MODIFIER	AL645608.6	ENSG00000272438	Transcript	ENST00000607769.1	lncRNA	-	-	-	-	-	-	-	-	-	rs13303369	1519	1	-	Clone_based_ensembl_gene	-	-	4	-	-	-	0.4942	-	-	-	-	-	-	-	-
rs13303369	1:917495-917495	T	non_coding_transcript_exon_variant	MODIFIER	LINC02593	ENSG00000223764	Transcript	ENST00000609207.1	retained_intron	1/1	-	-	-	3522	-	-	-	-	rs13303369	-	-1	-	HGNC	HGNC:53933	-	-	-	-	-	0.4942	-	-	-	-	-	-	-	-
rs13303369	1:917495-917495	T	regulatory_region_variant	MODIFIER	-	-	RegulatoryFeature	ENSR00000918365	promoter_flanking_region	-	-	-	-	-	-	-	-	-	rs13303369	-	-	-	-	-	-	-	-	-	-	0.4942	-	-	-	-	-	-	-	-
rs1806509	1:918574-918574	A	downstream_gene_variant	MODIFIER	AL645608.4	ENSG00000241180	Transcript	ENST00000398216.2	lncRNA	-	-	-	-	-	-	-	-	-	rs1806509	3603	1	-	Clone_based_ensembl_gene	-	-	3	-	-	-	0.4956	-	-	-	-	-	-	-	-
rs1806509	1:918574-918574	A	intron_variant,non_coding_transcript_variant	MODIFIER	LINC02593	ENSG00000223764	Transcript	ENST00000417705.1	lncRNA	-	2/3	-	-	-	-	-	-	-	rs1806509	-	-1	-	HGNC	HGNC:53933	-	3	-	-	-	0.4956	-	-	-	-	-	-	-	-
rs1806509	1:918574-918574	A	upstream_gene_variant	MODIFIER	LINC02593	ENSG00000223764	Transcript	ENST00000432961.1	retained_intron	-	-	-	-	-	-	-	-	-	rs1806509	40	-1	-	HGNC	HGNC:53933	-	2	-	-	-	0.4956	-	-	-	-	-	-	-	-
rs1806509	1:918574-918574	A	downstream_gene_variant	MODIFIER	AL645608.2	ENSG00000230699	Transcript	ENST00000448179.1	lncRNA	-	-	-	-	-	-	-	-	-	rs1806509	3626	1	-	Clone_based_ensembl_gene	-	-	2	-	-	-	0.4956	-	-	-	-	-	-	-	-
rs1806509	1:918574-918574	A	downstream_gene_variant	MODIFIER	AL645608.6	ENSG00000272438	Transcript	ENST00000607769.1	lncRNA	-	-	-	-	-	-	-	-	-	rs1806509	2598	1	-	Clone_based_ensembl_gene	-	-	4	-	-	-	0.4956	-	-	-	-	-	-	-	-
rs1806509	1:918574-918574	A	non_coding_transcript_exon_variant	MODIFIER	LINC02593	ENSG00000223764	Transcript	ENST00000609207.1	retained_intron	1/1	-	-	-	2443	-	-	-	-	rs1806509	-	-1	-	HGNC	HGNC:53933	-	-	-	-	-	0.4956	-	-	-	-	-	-	-	-
rs13303019	1:919397-919397	C	downstream_gene_variant	MODIFIER	AL645608.4	ENSG00000241180	Transcript	ENST00000398216.2	lncRNA	-	-	-	-	-	-	-	-	-	rs13303019	4426	1	-	Clone_based_ensembl_gene	-	-	3	-	-	-	-	-	-	-	-	-	-	-	-
rs13303019	1:919397-919397	G	downstream_gene_variant	MODIFIER	AL645608.4	ENSG00000241180	Transcript	ENST00000398216.2	lncRNA	-	-	-	-	-	-	-	-	-	rs13303019	4426	1	-	Clone_based_ensembl_gene	-	-	3	-	-	-	-	-	-	-	-	-	-	-	-
rs13303019	1:919397-919397	C	non_coding_transcript_exon_variant	MODIFIER	LINC02593	ENSG00000223764	Transcript	ENST00000417705.1	lncRNA	1/4	-	-	-	296	-	-	-	-	rs13303019	-	-1	-	HGNC	HGNC:53933	-	3	-	-	-	-	-	-	-	-	-	-	-	-
rs13303019	1:919397-919397	G	non_coding_transcript_exon_variant	MODIFIER	LINC02593	ENSG00000223764	Transcript	ENST00000417705.1	lncRNA	1/4	-	-	-	296	-	-	-	-	rs13303019	-	-1	-	HGNC	HGNC:53933	-	3	-	-	-	-	-	-	-	-	-	-	-	-
rs13303019	1:919397-919397	C	upstream_gene_variant	MODIFIER	SAMD11	ENSG00000187634	Transcript	ENST00000420190.6	protein_coding	-	-	-	-	-	-	-	-	-	rs13303019	4531	1	cds_end_NF	HGNC	HGNC:28706	-	3	-	-	-	-	-	-	-	-	-	-	-	-
rs13303019	1:919397-919397	G	upstream_gene_variant	MODIFIER	SAMD11	ENSG00000187634	Transcript	ENST00000420190.6	protein_coding	-	-	-	-	-	-	-	-	-	rs13303019	4531	1	cds_end_NF	HGNC	HGNC:28706	-	3	-	-	-	-	-	-	-	-	-	-	-	-
rs13303019	1:919397-919397	C	upstream_gene_variant	MODIFIER	LINC02593	ENSG00000223764	Transcript	ENST00000432961.1	retained_intron	-	-	-	-	-	-	-	-	-	rs13303019	863	-1	-	HGNC	HGNC:53933	-	2	-	-	-	-	-	-	-	-	-	-	-	-
rs13303019	1:919397-919397	G	upstream_gene_variant	MODIFIER	LINC02593	ENSG00000223764	Transcript	ENST00000432961.1	retained_intron	-	-	-	-	-	-	-	-	-	rs13303019	863	-1	-	HGNC	HGNC:53933	-	2	-	-	-	-	-	-	-	-	-	-	-	-
rs13303019	1:919397-919397	C	downstream_gene_variant	MODIFIER	AL645608.2	ENSG00000230699	Transcript	ENST00000448179.1	lncRNA	-	-	-	-	-	-	-	-	-	rs13303019	4449	1	-	Clone_based_ensembl_gene	-	-	2	-	-	-	-	-	-	-	-	-	-	-	-
rs13303019	1:919397-919397	G	downstream_gene_variant	MODIFIER	AL645608.2	ENSG00000230699	Transcript	ENST00000448179.1	lncRNA	-	-	-	-	-	-	-	-	-	rs13303019	4449	1	-	Clone_based_ensembl_gene	-	-	2	-	-	-	-	-	-	-	-	-	-	-	-
rs13303019	1:919397-919397	C	downstream_gene_variant	MODIFIER	AL645608.6	ENSG00000272438	Transcript	ENST00000607769.1	lncRNA	-	-	-	-	-	-	-	-	-	rs13303019	3421	1	-	Clone_based_ensembl_gene	-	-	4	-	-	-	-	-	-	-	-	-	-	-	-
rs13303019	1:919397-919397	G	downstream_gene_variant	MODIFIER	AL645608.6	ENSG00000272438	Transcript	ENST00000607769.1	lncRNA	-	-	-	-	-	-	-	-	-	rs13303019	3421	1	-	Clone_based_ensembl_gene	-	-	4	-	-	-	-	-	-	-	-	-	-	-	-
rs13303019	1:919397-919397	C	non_coding_transcript_exon_variant	MODIFIER	LINC02593	ENSG00000223764	Transcript	ENST00000609207.1	retained_intron	1/1	-	-	-	1620	-	-	-	-	rs13303019	-	-1	-	HGNC	HGNC:53933	-	-	-	-	-	-	-	-	-	-	-	-	-	-
rs13303019	1:919397-919397	G	non_coding_transcript_exon_variant	MODIFIER	LINC02593	ENSG00000223764	Transcript	ENST00000609207.1	retained_intron	1/1	-	-	-	1620	-	-	-	-	rs13303019	-	-1	-	HGNC	HGNC:53933	-	-	-	-	-	-	-	-	-	-	-	-	-	-
rs13303019	1:919397-919397	C	regulatory_region_variant	MODIFIER	-	-	RegulatoryFeature	ENSR00000918366	CTCF_binding_site	-	-	-	-	-	-	-	-	-	rs13303019	-	-	-	-	-	-	-	-	-	-	-	-	-	-	-	-	-	-	-
rs13303019	1:919397-919397	G	regulatory_region_variant	MODIFIER	-	-	RegulatoryFeature	ENSR00000918366	CTCF_binding_site	-	-	-	-	-	-	-	-	-	rs13303019	-	-	-	-	-	-	-	-	-	-	-	-	-	-	-	-	-	-	-
rs13303057	1:919598-919598	C	downstream_gene_variant	MODIFIER	AL645608.4	ENSG00000241180	Transcript	ENST00000398216.2	lncRNA	-	-	-	-	-	-	-	-	-	rs13303057	4627	1	-	Clone_based_ensembl_gene	-	-	3	-	-	-	0.4946	-	-	-	-	-	-	-	-
rs13303057	1:919598-919598	T	downstream_gene_variant	MODIFIER	AL645608.4	ENSG00000241180	Transcript	ENST00000398216.2	lncRNA	-	-	-	-	-	-	-	-	-	rs13303057	4627	1	-	Clone_based_ensembl_gene	-	-	3	-	-	-	-	-	-	-	-	-	-	-	-
rs13303057	1:919598-919598	C	non_coding_transcript_exon_variant	MODIFIER	LINC02593	ENSG00000223764	Transcript	ENST00000417705.1	lncRNA	1/4	-	-	-	95	-	-	-	-	rs13303057	-	-1	-	HGNC	HGNC:53933	-	3	-	-	-	0.4946	-	-	-	-	-	-	-	-
rs13303057	1:919598-919598	T	non_coding_transcript_exon_variant	MODIFIER	LINC02593	ENSG00000223764	Transcript	ENST00000417705.1	lncRNA	1/4	-	-	-	95	-	-	-	-	rs13303057	-	-1	-	HGNC	HGNC:53933	-	3	-	-	-	-	-	-	-	-	-	-	-	-
rs13303057	1:919598-919598	C	upstream_gene_variant	MODIFIER	SAMD11	ENSG00000187634	Transcript	ENST00000420190.6	protein_coding	-	-	-	-	-	-	-	-	-	rs13303057	4330	1	cds_end_NF	HGNC	HGNC:28706	-	3	-	-	-	0.4946	-	-	-	-	-	-	-	-
rs13303057	1:919598-919598	T	upstream_gene_variant	MODIFIER	SAMD11	ENSG00000187634	Transcript	ENST00000420190.6	protein_coding	-	-	-	-	-	-	-	-	-	rs13303057	4330	1	cds_end_NF	HGNC	HGNC:28706	-	3	-	-	-	-	-	-	-	-	-	-	-	-
rs13303057	1:919598-919598	C	upstream_gene_variant	MODIFIER	LINC02593	ENSG00000223764	Transcript	ENST00000432961.1	retained_intron	-	-	-	-	-	-	-	-	-	rs13303057	1064	-1	-	HGNC	HGNC:53933	-	2	-	-	-	0.4946	-	-	-	-	-	-	-	-
rs13303057	1:919598-919598	T	upstream_gene_variant	MODIFIER	LINC02593	ENSG00000223764	Transcript	ENST00000432961.1	retained_intron	-	-	-	-	-	-	-	-	-	rs13303057	1064	-1	-	HGNC	HGNC:53933	-	2	-	-	-	-	-	-	-	-	-	-	-	-
rs13303057	1:919598-919598	C	downstream_gene_variant	MODIFIER	AL645608.2	ENSG00000230699	Transcript	ENST00000448179.1	lncRNA	-	-	-	-	-	-	-	-	-	rs13303057	4650	1	-	Clone_based_ensembl_gene	-	-	2	-	-	-	0.4946	-	-	-	-	-	-	-	-
rs13303057	1:919598-919598	T	downstream_gene_variant	MODIFIER	AL645608.2	ENSG00000230699	Transcript	ENST00000448179.1	lncRNA	-	-	-	-	-	-	-	-	-	rs13303057	4650	1	-	Clone_based_ensembl_gene	-	-	2	-	-	-	-	-	-	-	-	-	-	-	-
rs13303057	1:919598-919598	C	downstream_gene_variant	MODIFIER	AL645608.6	ENSG00000272438	Transcript	ENST00000607769.1	lncRNA	-	-	-	-	-	-	-	-	-	rs13303057	3622	1	-	Clone_based_ensembl_gene	-	-	4	-	-	-	0.4946	-	-	-	-	-	-	-	-
rs13303057	1:919598-919598	T	downstream_gene_variant	MODIFIER	AL645608.6	ENSG00000272438	Transcript	ENST00000607769.1	lncRNA	-	-	-	-	-	-	-	-	-	rs13303057	3622	1	-	Clone_based_ensembl_gene	-	-	4	-	-	-	-	-	-	-	-	-	-	-	-
rs13303057	1:919598-919598	C	non_coding_transcript_exon_variant	MODIFIER	LINC02593	ENSG00000223764	Transcript	ENST00000609207.1	retained_intron	1/1	-	-	-	1419	-	-	-	-	rs13303057	-	-1	-	HGNC	HGNC:53933	-	-	-	-	-	0.4946	-	-	-	-	-	-	-	-
rs13303057	1:919598-919598	T	non_coding_transcript_exon_variant	MODIFIER	LINC02593	ENSG00000223764	Transcript	ENST00000609207.1	retained_intron	1/1	-	-	-	1419	-	-	-	-	rs13303057	-	-1	-	HGNC	HGNC:53933	-	-	-	-	-	-	-	-	-	-	-	-	-	-
rs13303057	1:919598-919598	C	regulatory_region_variant	MODIFIER	-	-	RegulatoryFeature	ENSR00000918366	CTCF_binding_site	-	-	-	-	-	-	-	-	-	rs13303057	-	-	-	-	-	-	-	-	-	-	0.4946	-	-	-	-	-	-	-	-
rs13303057	1:919598-919598	T	regulatory_region_variant	MODIFIER	-	-	RegulatoryFeature	ENSR00000918366	CTCF_binding_site	-	-	-	-	-	-	-	-	-	rs13303057	-	-	-	-	-	-	-	-	-	-	-	-	-	-	-	-	-	-	-
rs6673914	1:919695-919695	G	downstream_gene_variant	MODIFIER	AL645608.4	ENSG00000241180	Transcript	ENST00000398216.2	lncRNA	-	-	-	-	-	-	-	-	-	rs6673914	4724	1	-	Clone_based_ensembl_gene	-	-	3	-	-	-	0.6562	-	-	-	-	-	-	-	-
rs6673914	1:919695-919695	G	upstream_gene_variant	MODIFIER	LINC02593	ENSG00000223764	Transcript	ENST00000417705.1	lncRNA	-	-	-	-	-	-	-	-	-	rs6673914	3	-1	-	HGNC	HGNC:53933	-	3	-	-	-	0.6562	-	-	-	-	-	-	-	-
rs6673914	1:919695-919695	G	upstream_gene_variant	MODIFIER	SAMD11	ENSG00000187634	Transcript	ENST00000420190.6	protein_coding	-	-	-	-	-	-	-	-	-	rs6673914	4233	1	cds_end_NF	HGNC	HGNC:28706	-	3	-	-	-	0.6562	-	-	-	-	-	-	-	-
rs6673914	1:919695-919695	G	upstream_gene_variant	MODIFIER	LINC02593	ENSG00000223764	Transcript	ENST00000432961.1	retained_intron	-	-	-	-	-	-	-	-	-	rs6673914	1161	-1	-	HGNC	HGNC:53933	-	2	-	-	-	0.6562	-	-	-	-	-	-	-	-
rs6673914	1:919695-919695	G	downstream_gene_variant	MODIFIER	AL645608.2	ENSG00000230699	Transcript	ENST00000448179.1	lncRNA	-	-	-	-	-	-	-	-	-	rs6673914	4747	1	-	Clone_based_ensembl_gene	-	-	2	-	-	-	0.6562	-	-	-	-	-	-	-	-
rs6673914	1:919695-919695	G	downstream_gene_variant	MODIFIER	AL645608.6	ENSG00000272438	Transcript	ENST00000607769.1	lncRNA	-	-	-	-	-	-	-	-	-	rs6673914	3719	1	-	Clone_based_ensembl_gene	-	-	4	-	-	-	0.6562	-	-	-	-	-	-	-	-
rs6673914	1:919695-919695	G	non_coding_transcript_exon_variant	MODIFIER	LINC02593	ENSG00000223764	Transcript	ENST00000609207.1	retained_intron	1/1	-	-	-	1322	-	-	-	-	rs6673914	-	-1	-	HGNC	HGNC:53933	-	-	-	-	-	0.6562	-	-	-	-	-	-	-	-
rs6673914	1:919695-919695	G	regulatory_region_variant	MODIFIER	-	-	RegulatoryFeature	ENSR00000918366	CTCF_binding_site	-	-	-	-	-	-	-	-	-	rs6673914	-	-	-	-	-	-	-	-	-	-	0.6562	-	-	-	-	-	-	-	-
rs28534711	1:920719-920719	G	upstream_gene_variant	MODIFIER	LINC02593	ENSG00000223764	Transcript	ENST00000417705.1	lncRNA	-	-	-	-	-	-	-	-	-	rs28534711	1027	-1	-	HGNC	HGNC:53933	-	3	-	-	-	0.3508	-	-	-	-	-	-	-	-
rs28534711	1:920719-920719	G	upstream_gene_variant	MODIFIER	SAMD11	ENSG00000187634	Transcript	ENST00000420190.6	protein_coding	-	-	-	-	-	-	-	-	-	rs28534711	3209	1	cds_end_NF	HGNC	HGNC:28706	-	3	-	-	-	0.3508	-	-	-	-	-	-	-	-
rs28534711	1:920719-920719	G	upstream_gene_variant	MODIFIER	LINC02593	ENSG00000223764	Transcript	ENST00000432961.1	retained_intron	-	-	-	-	-	-	-	-	-	rs28534711	2185	-1	-	HGNC	HGNC:53933	-	2	-	-	-	0.3508	-	-	-	-	-	-	-	-
rs28534711	1:920719-920719	G	upstream_gene_variant	MODIFIER	SAMD11	ENSG00000187634	Transcript	ENST00000437963.5	protein_coding	-	-	-	-	-	-	-	-	-	rs28534711	4431	1	cds_end_NF	HGNC	HGNC:28706	-	5	-	-	-	0.3508	-	-	-	-	-	-	-	-
rs28534711	1:920719-920719	G	downstream_gene_variant	MODIFIER	AL645608.6	ENSG00000272438	Transcript	ENST00000607769.1	lncRNA	-	-	-	-	-	-	-	-	-	rs28534711	4743	1	-	Clone_based_ensembl_gene	-	-	4	-	-	-	0.3508	-	-	-	-	-	-	-	-
rs28534711	1:920719-920719	G	non_coding_transcript_exon_variant	MODIFIER	LINC02593	ENSG00000223764	Transcript	ENST00000609207.1	retained_intron	1/1	-	-	-	298	-	-	-	-	rs28534711	-	-1	-	HGNC	HGNC:53933	-	-	-	-	-	0.3508	-	-	-	-	-	-	-	-
rs28742275	1:920728-920728	G	upstream_gene_variant	MODIFIER	LINC02593	ENSG00000223764	Transcript	ENST00000417705.1	lncRNA	-	-	-	-	-	-	-	-	-	rs28742275	1036	-1	-	HGNC	HGNC:53933	-	3	-	-	-	0.3508	-	-	-	-	-	-	-	-
rs28742275	1:920728-920728	G	upstream_gene_variant	MODIFIER	SAMD11	ENSG00000187634	Transcript	ENST00000420190.6	protein_coding	-	-	-	-	-	-	-	-	-	rs28742275	3200	1	cds_end_NF	HGNC	HGNC:28706	-	3	-	-	-	0.3508	-	-	-	-	-	-	-	-
rs28742275	1:920728-920728	G	upstream_gene_variant	MODIFIER	LINC02593	ENSG00000223764	Transcript	ENST00000432961.1	retained_intron	-	-	-	-	-	-	-	-	-	rs28742275	2194	-1	-	HGNC	HGNC:53933	-	2	-	-	-	0.3508	-	-	-	-	-	-	-	-
rs28742275	1:920728-920728	G	upstream_gene_variant	MODIFIER	SAMD11	ENSG00000187634	Transcript	ENST00000437963.5	protein_coding	-	-	-	-	-	-	-	-	-	rs28742275	4422	1	cds_end_NF	HGNC	HGNC:28706	-	5	-	-	-	0.3508	-	-	-	-	-	-	-	-
rs28742275	1:920728-920728	G	downstream_gene_variant	MODIFIER	AL645608.6	ENSG00000272438	Transcript	ENST00000607769.1	lncRNA	-	-	-	-	-	-	-	-	-	rs28742275	4752	1	-	Clone_based_ensembl_gene	-	-	4	-	-	-	0.3508	-	-	-	-	-	-	-	-
rs28742275	1:920728-920728	G	non_coding_transcript_exon_variant	MODIFIER	LINC02593	ENSG00000223764	Transcript	ENST00000609207.1	retained_intron	1/1	-	-	-	289	-	-	-	-	rs28742275	-	-1	-	HGNC	HGNC:53933	-	-	-	-	-	0.3508	-	-	-	-	-	-	-	-
rs4040605	1:921096-921096	C	upstream_gene_variant	MODIFIER	SAMD11	ENSG00000187634	Transcript	ENST00000342066.8	protein_coding	-	-	-	-	-	-	-	-	-	rs4040605	4635	1	-	HGNC	HGNC:28706	-	5	P2	-	-	-	-	-	-	-	-	-	-	-
rs4040605	1:921096-921096	G	upstream_gene_variant	MODIFIER	SAMD11	ENSG00000187634	Transcript	ENST00000342066.8	protein_coding	-	-	-	-	-	-	-	-	-	rs4040605	4635	1	-	HGNC	HGNC:28706	-	5	P2	-	-	-	-	-	-	-	-	-	-	-
rs4040605	1:921096-921096	C	upstream_gene_variant	MODIFIER	LINC02593	ENSG00000223764	Transcript	ENST00000417705.1	lncRNA	-	-	-	-	-	-	-	-	-	rs4040605	1404	-1	-	HGNC	HGNC:53933	-	3	-	-	-	-	-	-	-	-	-	-	-	-
rs4040605	1:921096-921096	G	upstream_gene_variant	MODIFIER	LINC02593	ENSG00000223764	Transcript	ENST00000417705.1	lncRNA	-	-	-	-	-	-	-	-	-	rs4040605	1404	-1	-	HGNC	HGNC:53933	-	3	-	-	-	-	-	-	-	-	-	-	-	-
rs4040605	1:921096-921096	C	upstream_gene_variant	MODIFIER	SAMD11	ENSG00000187634	Transcript	ENST00000420190.6	protein_coding	-	-	-	-	-	-	-	-	-	rs4040605	2832	1	cds_end_NF	HGNC	HGNC:28706	-	3	-	-	-	-	-	-	-	-	-	-	-	-
rs4040605	1:921096-921096	G	upstream_gene_variant	MODIFIER	SAMD11	ENSG00000187634	Transcript	ENST00000420190.6	protein_coding	-	-	-	-	-	-	-	-	-	rs4040605	2832	1	cds_end_NF	HGNC	HGNC:28706	-	3	-	-	-	-	-	-	-	-	-	-	-	-
rs4040605	1:921096-921096	C	upstream_gene_variant	MODIFIER	LINC02593	ENSG00000223764	Transcript	ENST00000432961.1	retained_intron	-	-	-	-	-	-	-	-	-	rs4040605	2562	-1	-	HGNC	HGNC:53933	-	2	-	-	-	-	-	-	-	-	-	-	-	-
rs4040605	1:921096-921096	G	upstream_gene_variant	MODIFIER	LINC02593	ENSG00000223764	Transcript	ENST00000432961.1	retained_intron	-	-	-	-	-	-	-	-	-	rs4040605	2562	-1	-	HGNC	HGNC:53933	-	2	-	-	-	-	-	-	-	-	-	-	-	-
rs4040605	1:921096-921096	C	upstream_gene_variant	MODIFIER	SAMD11	ENSG00000187634	Transcript	ENST00000437963.5	protein_coding	-	-	-	-	-	-	-	-	-	rs4040605	4054	1	cds_end_NF	HGNC	HGNC:28706	-	5	-	-	-	-	-	-	-	-	-	-	-	-
rs4040605	1:921096-921096	G	upstream_gene_variant	MODIFIER	SAMD11	ENSG00000187634	Transcript	ENST00000437963.5	protein_coding	-	-	-	-	-	-	-	-	-	rs4040605	4054	1	cds_end_NF	HGNC	HGNC:28706	-	5	-	-	-	-	-	-	-	-	-	-	-	-
rs4040605	1:921096-921096	C	upstream_gene_variant	MODIFIER	LINC02593	ENSG00000223764	Transcript	ENST00000609207.1	retained_intron	-	-	-	-	-	-	-	-	-	rs4040605	80	-1	-	HGNC	HGNC:53933	-	-	-	-	-	-	-	-	-	-	-	-	-	-
rs4040605	1:921096-921096	G	upstream_gene_variant	MODIFIER	LINC02593	ENSG00000223764	Transcript	ENST00000609207.1	retained_intron	-	-	-	-	-	-	-	-	-	rs4040605	80	-1	-	HGNC	HGNC:53933	-	-	-	-	-	-	-	-	-	-	-	-	-	-
rs4040605	1:921096-921096	C	upstream_gene_variant	MODIFIER	SAMD11	ENSG00000187634	Transcript	ENST00000616016.4	protein_coding	-	-	-	-	-	-	-	-	-	rs4040605	4645	1	-	HGNC	HGNC:28706	-	5	-	-	-	-	-	-	-	-	-	-	-	-
rs4040605	1:921096-921096	G	upstream_gene_variant	MODIFIER	SAMD11	ENSG00000187634	Transcript	ENST00000616016.4	protein_coding	-	-	-	-	-	-	-	-	-	rs4040605	4645	1	-	HGNC	HGNC:28706	-	5	-	-	-	-	-	-	-	-	-	-	-	-
rs4040605	1:921096-921096	C	upstream_gene_variant	MODIFIER	SAMD11	ENSG00000187634	Transcript	ENST00000616125.4	protein_coding	-	-	-	-	-	-	-	-	-	rs4040605	4645	1	-	HGNC	HGNC:28706	-	5	A2	-	-	-	-	-	-	-	-	-	-	-
rs4040605	1:921096-921096	G	upstream_gene_variant	MODIFIER	SAMD11	ENSG00000187634	Transcript	ENST00000616125.4	protein_coding	-	-	-	-	-	-	-	-	-	rs4040605	4645	1	-	HGNC	HGNC:28706	-	5	A2	-	-	-	-	-	-	-	-	-	-	-
rs4040605	1:921096-921096	C	upstream_gene_variant	MODIFIER	SAMD11	ENSG00000187634	Transcript	ENST00000617307.4	protein_coding	-	-	-	-	-	-	-	-	-	rs4040605	4645	1	-	HGNC	HGNC:28706	-	5	A2	-	-	-	-	-	-	-	-	-	-	-
rs4040605	1:921096-921096	G	upstream_gene_variant	MODIFIER	SAMD11	ENSG00000187634	Transcript	ENST00000617307.4	protein_coding	-	-	-	-	-	-	-	-	-	rs4040605	4645	1	-	HGNC	HGNC:28706	-	5	A2	-	-	-	-	-	-	-	-	-	-	-
rs4040605	1:921096-921096	C	upstream_gene_variant	MODIFIER	SAMD11	ENSG00000187634	Transcript	ENST00000618181.4	protein_coding	-	-	-	-	-	-	-	-	-	rs4040605	4645	1	-	HGNC	HGNC:28706	-	5	A2	-	-	-	-	-	-	-	-	-	-	-
rs4040605	1:921096-921096	G	upstream_gene_variant	MODIFIER	SAMD11	ENSG00000187634	Transcript	ENST00000618181.4	protein_coding	-	-	-	-	-	-	-	-	-	rs4040605	4645	1	-	HGNC	HGNC:28706	-	5	A2	-	-	-	-	-	-	-	-	-	-	-
rs4040605	1:921096-921096	C	upstream_gene_variant	MODIFIER	SAMD11	ENSG00000187634	Transcript	ENST00000618323.4	protein_coding	-	-	-	-	-	-	-	-	-	rs4040605	4645	1	-	HGNC	HGNC:28706	-	5	-	-	-	-	-	-	-	-	-	-	-	-
rs4040605	1:921096-921096	G	upstream_gene_variant	MODIFIER	SAMD11	ENSG00000187634	Transcript	ENST00000618323.4	protein_coding	-	-	-	-	-	-	-	-	-	rs4040605	4645	1	-	HGNC	HGNC:28706	-	5	-	-	-	-	-	-	-	-	-	-	-	-
rs4040605	1:921096-921096	C	upstream_gene_variant	MODIFIER	SAMD11	ENSG00000187634	Transcript	ENST00000618779.4	protein_coding	-	-	-	-	-	-	-	-	-	rs4040605	4645	1	-	HGNC	HGNC:28706	-	5	A2	-	-	-	-	-	-	-	-	-	-	-
rs4040605	1:921096-921096	G	upstream_gene_variant	MODIFIER	SAMD11	ENSG00000187634	Transcript	ENST00000618779.4	protein_coding	-	-	-	-	-	-	-	-	-	rs4040605	4645	1	-	HGNC	HGNC:28706	-	5	A2	-	-	-	-	-	-	-	-	-	-	-
rs4040605	1:921096-921096	C	upstream_gene_variant	MODIFIER	SAMD11	ENSG00000187634	Transcript	ENST00000620200.4	protein_coding	-	-	-	-	-	-	-	-	-	rs4040605	4645	1	-	HGNC	HGNC:28706	-	5	-	-	-	-	-	-	-	-	-	-	-	-
rs4040605	1:921096-921096	G	upstream_gene_variant	MODIFIER	SAMD11	ENSG00000187634	Transcript	ENST00000620200.4	protein_coding	-	-	-	-	-	-	-	-	-	rs4040605	4645	1	-	HGNC	HGNC:28706	-	5	-	-	-	-	-	-	-	-	-	-	-	-
rs4040605	1:921096-921096	C	upstream_gene_variant	MODIFIER	SAMD11	ENSG00000187634	Transcript	ENST00000622503.4	protein_coding	-	-	-	-	-	-	-	-	-	rs4040605	4645	1	-	HGNC	HGNC:28706	-	5	A2	-	-	-	-	-	-	-	-	-	-	-
rs4040605	1:921096-921096	G	upstream_gene_variant	MODIFIER	SAMD11	ENSG00000187634	Transcript	ENST00000622503.4	protein_coding	-	-	-	-	-	-	-	-	-	rs4040605	4645	1	-	HGNC	HGNC:28706	-	5	A2	-	-	-	-	-	-	-	-	-	-	-
rs4040605	1:921096-921096	C	regulatory_region_variant	MODIFIER	-	-	RegulatoryFeature	ENSR00000249804	promoter	-	-	-	-	-	-	-	-	-	rs4040605	-	-	-	-	-	-	-	-	-	-	-	-	-	-	-	-	-	-	-
rs4040605	1:921096-921096	G	regulatory_region_variant	MODIFIER	-	-	RegulatoryFeature	ENSR00000249804	promoter	-	-	-	-	-	-	-	-	-	rs4040605	-	-	-	-	-	-	-	-	-	-	-	-	-	-	-	-	-	-	-
rs4040605	1:921096-921096	C	regulatory_region_variant	MODIFIER	-	-	RegulatoryFeature	ENSR00000344429	CTCF_binding_site	-	-	-	-	-	-	-	-	-	rs4040605	-	-	-	-	-	-	-	-	-	-	-	-	-	-	-	-	-	-	-
rs4040605	1:921096-921096	G	regulatory_region_variant	MODIFIER	-	-	RegulatoryFeature	ENSR00000344429	CTCF_binding_site	-	-	-	-	-	-	-	-	-	rs4040605	-	-	-	-	-	-	-	-	-	-	-	-	-	-	-	-	-	-	-
rs4040605	1:921096-921096	C	TF_binding_site_variant	MODIFIER	-	-	MotifFeature	ENSM00522326553	-	-	-	-	-	-	-	-	-	-	rs4040605	-	1	-	-	-	-	-	-	-	-	-	-	-	-	-	ENSM00522326553	15	N	-0.012
rs4040605	1:921096-921096	G	TF_binding_site_variant	MODIFIER	-	-	MotifFeature	ENSM00522326553	-	-	-	-	-	-	-	-	-	-	rs4040605	-	1	-	-	-	-	-	-	-	-	-	-	-	-	-	ENSM00522326553	15	N	-0.002
rs4970455	1:948721-948721	C	intron_variant	MODIFIER	NOC2L	ENSG00000188976	Transcript	ENST00000327044.7	protein_coding	-	12/18	-	-	-	-	-	-	-	rs4970455	-	-1	-	HGNC	HGNC:24517	NM_015658.4	1	P1	-	-	-	-	-	-	-	-	-	-	-
rs4970455	1:948721-948721	C	downstream_gene_variant	MODIFIER	SAMD11	ENSG00000187634	Transcript	ENST00000341065.8	protein_coding	-	-	-	-	-	-	-	-	-	rs4970455	4146	1	cds_start_NF	HGNC	HGNC:28706	-	5	-	-	-	-	-	-	-	-	-	-	-	-
rs4970455	1:948721-948721	C	downstream_gene_variant	MODIFIER	SAMD11	ENSG00000187634	Transcript	ENST00000342066.8	protein_coding	-	-	-	-	-	-	-	-	-	rs4970455	4147	1	-	HGNC	HGNC:28706	-	5	P2	-	-	-	-	-	-	-	-	-	-	-
rs4970455	1:948721-948721	C	downstream_gene_variant	MODIFIER	SAMD11	ENSG00000187634	Transcript	ENST00000455979.1	protein_coding	-	-	-	-	-	-	-	-	-	rs4970455	4462	1	cds_start_NF	HGNC	HGNC:28706	-	2	-	-	-	-	-	-	-	-	-	-	-	-
rs4970455	1:948721-948721	C	intron_variant,non_coding_transcript_variant	MODIFIER	NOC2L	ENSG00000188976	Transcript	ENST00000477976.5	retained_intron	-	10/16	-	-	-	-	-	-	-	rs4970455	-	-1	-	HGNC	HGNC:24517	-	5	-	-	-	-	-	-	-	-	-	-	-	-
rs4970455	1:948721-948721	C	upstream_gene_variant	MODIFIER	NOC2L	ENSG00000188976	Transcript	ENST00000483767.5	retained_intron	-	-	-	-	-	-	-	-	-	rs4970455	1661	-1	-	HGNC	HGNC:24517	-	2	-	-	-	-	-	-	-	-	-	-	-	-
rs4970455	1:948721-948721	C	upstream_gene_variant	MODIFIER	NOC2L	ENSG00000188976	Transcript	ENST00000496938.1	lncRNA	-	-	-	-	-	-	-	-	-	rs4970455	3159	-1	-	HGNC	HGNC:24517	-	5	-	-	-	-	-	-	-	-	-	-	-	-
rs4970455	1:948721-948721	C	downstream_gene_variant	MODIFIER	SAMD11	ENSG00000187634	Transcript	ENST00000616016.4	protein_coding	-	-	-	-	-	-	-	-	-	rs4970455	4140	1	-	HGNC	HGNC:28706	-	5	-	-	-	-	-	-	-	-	-	-	-	-
rs4970455	1:948721-948721	C	downstream_gene_variant	MODIFIER	SAMD11	ENSG00000187634	Transcript	ENST00000616125.4	protein_coding	-	-	-	-	-	-	-	-	-	rs4970455	4140	1	-	HGNC	HGNC:28706	-	5	A2	-	-	-	-	-	-	-	-	-	-	-
rs4970455	1:948721-948721	C	downstream_gene_variant	MODIFIER	SAMD11	ENSG00000187634	Transcript	ENST00000617307.4	protein_coding	-	-	-	-	-	-	-	-	-	rs4970455	4140	1	-	HGNC	HGNC:28706	-	5	A2	-	-	-	-	-	-	-	-	-	-	-
rs4970455	1:948721-948721	C	downstream_gene_variant	MODIFIER	SAMD11	ENSG00000187634	Transcript	ENST00000618181.4	protein_coding	-	-	-	-	-	-	-	-	-	rs4970455	4140	1	-	HGNC	HGNC:28706	-	5	A2	-	-	-	-	-	-	-	-	-	-	-
rs4970455	1:948721-948721	C	downstream_gene_variant	MODIFIER	SAMD11	ENSG00000187634	Transcript	ENST00000618323.4	protein_coding	-	-	-	-	-	-	-	-	-	rs4970455	4140	1	-	HGNC	HGNC:28706	-	5	-	-	-	-	-	-	-	-	-	-	-	-
rs4970455	1:948721-948721	C	downstream_gene_variant	MODIFIER	SAMD11	ENSG00000187634	Transcript	ENST00000618779.4	protein_coding	-	-	-	-	-	-	-	-	-	rs4970455	4140	1	-	HGNC	HGNC:28706	-	5	A2	-	-	-	-	-	-	-	-	-	-	-
rs4970455	1:948721-948721	C	downstream_gene_variant	MODIFIER	SAMD11	ENSG00000187634	Transcript	ENST00000620200.4	protein_coding	-	-	-	-	-	-	-	-	-	rs4970455	4140	1	-	HGNC	HGNC:28706	-	5	-	-	-	-	-	-	-	-	-	-	-	-
rs4970455	1:948721-948721	C	downstream_gene_variant	MODIFIER	SAMD11	ENSG00000187634	Transcript	ENST00000622503.4	protein_coding	-	-	-	-	-	-	-	-	-	rs4970455	4140	1	-	HGNC	HGNC:28706	-	5	A2	-	-	-	-	-	-	-	-	-	-	-
rs28548431	1:974039-974039	T	downstream_gene_variant	MODIFIER	PERM1	ENSG00000187642	Transcript	ENST00000341290.6	protein_coding	-	-	-	-	-	-	-	-	-	rs28548431	1165	-1	-	HGNC	HGNC:28208	-	2	A2	-	-	0.1112	-	-	-	-	-	-	-	-
rs28548431	1:974039-974039	T	synonymous_variant	LOW	PLEKHN1	ENSG00000187583	Transcript	ENST00000379407.7	protein_coding	13/15	-	-	-	1566	1536	512	D	gaC/gaT	rs28548431	-	1	-	HGNC	HGNC:25284	-	1	A2	-	-	0.1112	-	-	-	-	-	-	-	-
rs28548431	1:974039-974039	T	synonymous_variant	LOW	PLEKHN1	ENSG00000187583	Transcript	ENST00000379409.6	protein_coding	13/15	-	-	-	1827	1797	599	D	gaC/gaT	rs28548431	-	1	-	HGNC	HGNC:25284	-	2	A2	-	-	0.1112	-	-	-	-	-	-	-	-
rs28548431	1:974039-974039	T	synonymous_variant	LOW	PLEKHN1	ENSG00000187583	Transcript	ENST00000379410.8	protein_coding	14/16	-	-	-	1691	1641	547	D	gaC/gaT	rs28548431	-	1	-	HGNC	HGNC:25284	NM_032129.3	1	P3	-	-	0.1112	-	-	-	-	-	-	-	-
rs28548431	1:974039-974039	T	downstream_gene_variant	MODIFIER	PERM1	ENSG00000187642	Transcript	ENST00000433179.3	protein_coding	-	-	-	-	-	-	-	-	-	rs28548431	1166	-1	-	HGNC	HGNC:28208	-	5	P2	-	-	0.1112	-	-	-	-	-	-	-	-
rs28548431	1:974039-974039	T	downstream_gene_variant	MODIFIER	PERM1	ENSG00000187642	Transcript	ENST00000479361.1	retained_intron	-	-	-	-	-	-	-	-	-	rs28548431	1166	-1	-	HGNC	HGNC:28208	-	1	-	-	-	0.1112	-	-	-	-	-	-	-	-
rs28548431	1:974039-974039	T	downstream_gene_variant	MODIFIER	PLEKHN1	ENSG00000187583	Transcript	ENST00000480267.1	retained_intron	-	-	-	-	-	-	-	-	-	rs28548431	2516	1	-	HGNC	HGNC:25284	-	3	-	-	-	0.1112	-	-	-	-	-	-	-	-
rs28548431	1:974039-974039	T	synonymous_variant	LOW	PLEKHN1	ENSG00000187583	Transcript	ENST00000491024.1	protein_coding	2/5	-	-	-	336	336	112	D	gaC/gaT	rs28548431	-	1	cds_start_NF	HGNC	HGNC:25284	-	3	-	-	-	0.1112	-	-	-	-	-	-	-	-
rs28536514	1:975029-975029	C	downstream_gene_variant	MODIFIER	PERM1	ENSG00000187642	Transcript	ENST00000341290.6	protein_coding	-	-	-	-	-	-	-	-	-	rs28536514	175	-1	-	HGNC	HGNC:28208	-	2	A2	-	-	0.1430	-	-	-	-	-	-	-	-
rs28536514	1:975029-975029	G	downstream_gene_variant	MODIFIER	PERM1	ENSG00000187642	Transcript	ENST00000341290.6	protein_coding	-	-	-	-	-	-	-	-	-	rs28536514	175	-1	-	HGNC	HGNC:28208	-	2	A2	-	-	-	-	-	-	-	-	-	-	-
rs28536514	1:975029-975029	C	downstream_gene_variant	MODIFIER	PLEKHN1	ENSG00000187583	Transcript	ENST00000379407.7	protein_coding	-	-	-	-	-	-	-	-	-	rs28536514	21	1	-	HGNC	HGNC:25284	-	1	A2	-	-	0.1430	-	-	-	-	-	-	-	-
rs28536514	1:975029-975029	G	downstream_gene_variant	MODIFIER	PLEKHN1	ENSG00000187583	Transcript	ENST00000379407.7	protein_coding	-	-	-	-	-	-	-	-	-	rs28536514	21	1	-	HGNC	HGNC:25284	-	1	A2	-	-	-	-	-	-	-	-	-	-	-
rs28536514	1:975029-975029	C	downstream_gene_variant	MODIFIER	PLEKHN1	ENSG00000187583	Transcript	ENST00000379409.6	protein_coding	-	-	-	-	-	-	-	-	-	rs28536514	21	1	-	HGNC	HGNC:25284	-	2	A2	-	-	0.1430	-	-	-	-	-	-	-	-
rs28536514	1:975029-975029	G	downstream_gene_variant	MODIFIER	PLEKHN1	ENSG00000187583	Transcript	ENST00000379409.6	protein_coding	-	-	-	-	-	-	-	-	-	rs28536514	21	1	-	HGNC	HGNC:25284	-	2	A2	-	-	-	-	-	-	-	-	-	-	-
rs28536514	1:975029-975029	C	3_prime_UTR_variant	MODIFIER	PLEKHN1	ENSG00000187583	Transcript	ENST00000379410.8	protein_coding	16/16	-	-	-	2340	-	-	-	-	rs28536514	-	1	-	HGNC	HGNC:25284	NM_032129.3	1	P3	-	-	0.1430	-	-	-	-	-	-	-	-
rs28536514	1:975029-975029	G	3_prime_UTR_variant	MODIFIER	PLEKHN1	ENSG00000187583	Transcript	ENST00000379410.8	protein_coding	16/16	-	-	-	2340	-	-	-	-	rs28536514	-	1	-	HGNC	HGNC:25284	NM_032129.3	1	P3	-	-	-	-	-	-	-	-	-	-	-
rs28536514	1:975029-975029	C	downstream_gene_variant	MODIFIER	PERM1	ENSG00000187642	Transcript	ENST00000433179.3	protein_coding	-	-	-	-	-	-	-	-	-	rs28536514	176	-1	-	HGNC	HGNC:28208	-	5	P2	-	-	0.1430	-	-	-	-	-	-	-	-
rs28536514	1:975029-975029	G	downstream_gene_variant	MODIFIER	PERM1	ENSG00000187642	Transcript	ENST00000433179.3	protein_coding	-	-	-	-	-	-	-	-	-	rs28536514	176	-1	-	HGNC	HGNC:28208	-	5	P2	-	-	-	-	-	-	-	-	-	-	-
rs28536514	1:975029-975029	C	downstream_gene_variant	MODIFIER	PERM1	ENSG00000187642	Transcript	ENST00000479361.1	retained_intron	-	-	-	-	-	-	-	-	-	rs28536514	176	-1	-	HGNC	HGNC:28208	-	1	-	-	-	0.1430	-	-	-	-	-	-	-	-
rs28536514	1:975029-975029	G	downstream_gene_variant	MODIFIER	PERM1	ENSG00000187642	Transcript	ENST00000479361.1	retained_intron	-	-	-	-	-	-	-	-	-	rs28536514	176	-1	-	HGNC	HGNC:28208	-	1	-	-	-	-	-	-	-	-	-	-	-	-
rs28536514	1:975029-975029	C	downstream_gene_variant	MODIFIER	PLEKHN1	ENSG00000187583	Transcript	ENST00000480267.1	retained_intron	-	-	-	-	-	-	-	-	-	rs28536514	3506	1	-	HGNC	HGNC:25284	-	3	-	-	-	0.1430	-	-	-	-	-	-	-	-
rs28536514	1:975029-975029	G	downstream_gene_variant	MODIFIER	PLEKHN1	ENSG00000187583	Transcript	ENST00000480267.1	retained_intron	-	-	-	-	-	-	-	-	-	rs28536514	3506	1	-	HGNC	HGNC:25284	-	3	-	-	-	-	-	-	-	-	-	-	-	-
rs28536514	1:975029-975029	C	intron_variant	MODIFIER	PLEKHN1	ENSG00000187583	Transcript	ENST00000491024.1	protein_coding	-	4/4	-	-	-	-	-	-	-	rs28536514	-	1	cds_start_NF	HGNC	HGNC:25284	-	3	-	-	-	0.1430	-	-	-	-	-	-	-	-
rs28536514	1:975029-975029	G	intron_variant	MODIFIER	PLEKHN1	ENSG00000187583	Transcript	ENST00000491024.1	protein_coding	-	4/4	-	-	-	-	-	-	-	rs28536514	-	1	cds_start_NF	HGNC	HGNC:25284	-	3	-	-	-	-	-	-	-	-	-	-	-	-
rs113454255	1:1018298-1018298	C	upstream_gene_variant	MODIFIER	AGRN	ENSG00000188157	Transcript	ENST00000379370.7	protein_coding	-	-	-	-	-	-	-	-	-	rs113454255	1822	1	-	HGNC	HGNC:329	NM_198576.4	1	P1	-	-	-	-	-	-	-	-	-	-	-
rs113454255	1:1018298-1018298	G	upstream_gene_variant	MODIFIER	AGRN	ENSG00000188157	Transcript	ENST00000379370.7	protein_coding	-	-	-	-	-	-	-	-	-	rs113454255	1822	1	-	HGNC	HGNC:329	NM_198576.4	1	P1	-	-	-	-	-	-	-	-	-	-	-
rs113454255	1:1018298-1018298	C	upstream_gene_variant	MODIFIER	AGRN	ENSG00000188157	Transcript	ENST00000620552.4	protein_coding	-	-	-	-	-	-	-	-	-	rs113454255	1825	1	-	HGNC	HGNC:329	-	5	-	-	-	-	-	-	-	-	-	-	-	-
rs113454255	1:1018298-1018298	G	upstream_gene_variant	MODIFIER	AGRN	ENSG00000188157	Transcript	ENST00000620552.4	protein_coding	-	-	-	-	-	-	-	-	-	rs113454255	1825	1	-	HGNC	HGNC:329	-	5	-	-	-	-	-	-	-	-	-	-	-	-
rs113454255	1:1018298-1018298	C	downstream_gene_variant	MODIFIER	ISG15	ENSG00000187608	Transcript	ENST00000624652.1	protein_coding	-	-	-	-	-	-	-	-	-	rs113454255	3863	1	cds_end_NF	HGNC	HGNC:4053	-	3	-	-	-	-	-	-	-	-	-	-	-	-
rs113454255	1:1018298-1018298	G	downstream_gene_variant	MODIFIER	ISG15	ENSG00000187608	Transcript	ENST00000624652.1	protein_coding	-	-	-	-	-	-	-	-	-	rs113454255	3863	1	cds_end_NF	HGNC	HGNC:4053	-	3	-	-	-	-	-	-	-	-	-	-	-	-
rs113454255	1:1018298-1018298	C	downstream_gene_variant	MODIFIER	ISG15	ENSG00000187608	Transcript	ENST00000624697.4	protein_coding	-	-	-	-	-	-	-	-	-	rs113454255	3758	1	-	HGNC	HGNC:4053	-	3	A2	-	-	-	-	-	-	-	-	-	-	-
rs113454255	1:1018298-1018298	G	downstream_gene_variant	MODIFIER	ISG15	ENSG00000187608	Transcript	ENST00000624697.4	protein_coding	-	-	-	-	-	-	-	-	-	rs113454255	3758	1	-	HGNC	HGNC:4053	-	3	A2	-	-	-	-	-	-	-	-	-	-	-
rs113454255	1:1018298-1018298	C	downstream_gene_variant	MODIFIER	ISG15	ENSG00000187608	Transcript	ENST00000649529.1	protein_coding	-	-	-	-	-	-	-	-	-	rs113454255	3758	1	-	HGNC	HGNC:4053	NM_005101.4	-	P2	-	-	-	-	-	-	-	-	-	-	-
rs113454255	1:1018298-1018298	G	downstream_gene_variant	MODIFIER	ISG15	ENSG00000187608	Transcript	ENST00000649529.1	protein_coding	-	-	-	-	-	-	-	-	-	rs113454255	3758	1	-	HGNC	HGNC:4053	NM_005101.4	-	P2	-	-	-	-	-	-	-	-	-	-	-
rs111893801	1:1020947-1020947	T	intron_variant	MODIFIER	AGRN	ENSG00000188157	Transcript	ENST00000379370.7	protein_coding	-	1/35	-	-	-	-	-	-	-	rs111893801	-	1	-	HGNC	HGNC:329	NM_198576.4	1	P1	-	-	0.0230	-	-	-	-	-	-	-	-
rs111893801	1:1020947-1020947	T	intron_variant	MODIFIER	AGRN	ENSG00000188157	Transcript	ENST00000620552.4	protein_coding	-	1/38	-	-	-	-	-	-	-	rs111893801	-	1	-	HGNC	HGNC:329	-	5	-	-	-	0.0230	-	-	-	-	-	-	-	-
rs111893801	1:1020947-1020947	T	regulatory_region_variant	MODIFIER	-	-	RegulatoryFeature	ENSR00000000123	promoter	-	-	-	-	-	-	-	-	-	rs111893801	-	-	-	-	-	-	-	-	-	-	0.0230	-	-	-	-	-	-	-	-
rs28591569	1:1024129-1024129	G	intron_variant	MODIFIER	AGRN	ENSG00000188157	Transcript	ENST00000379370.7	protein_coding	-	2/35	-	-	-	-	-	-	-	rs28591569	-	1	-	HGNC	HGNC:329	NM_198576.4	1	P1	-	-	0.1096	-	-	-	-	-	-	-	-
rs28591569	1:1024129-1024129	G	intron_variant	MODIFIER	AGRN	ENSG00000188157	Transcript	ENST00000620552.4	protein_coding	-	2/38	-	-	-	-	-	-	-	rs28591569	-	1	-	HGNC	HGNC:329	-	5	-	-	-	0.1096	-	-	-	-	-	-	-	-
rs2710883	1:1035987-1035987	C	intron_variant	MODIFIER	AGRN	ENSG00000188157	Transcript	ENST00000379370.7	protein_coding	-	3/35	-	-	-	-	-	-	-	rs2710883	-	1	-	HGNC	HGNC:329	NM_198576.4	1	P1	-	-	0.9099	-	-	-	-	-	-	-	-
rs2710883	1:1035987-1035987	C	intron_variant,non_coding_transcript_variant	MODIFIER	AGRN	ENSG00000188157	Transcript	ENST00000469403.1	retained_intron	-	1/2	-	-	-	-	-	-	-	rs2710883	-	1	-	HGNC	HGNC:329	-	3	-	-	-	0.9099	-	-	-	-	-	-	-	-
rs2710883	1:1035987-1035987	C	intron_variant	MODIFIER	AGRN	ENSG00000188157	Transcript	ENST00000620552.4	protein_coding	-	3/38	-	-	-	-	-	-	-	rs2710883	-	1	-	HGNC	HGNC:329	-	5	-	-	-	0.9099	-	-	-	-	-	-	-	-
rs2710883	1:1035987-1035987	C	intron_variant	MODIFIER	AGRN	ENSG00000188157	Transcript	ENST00000651234.1	protein_coding	-	2/37	-	-	-	-	-	-	-	rs2710883	-	1	-	HGNC	HGNC:329	-	-	-	-	-	0.9099	-	-	-	-	-	-	-	-
rs2710883	1:1035987-1035987	C	intron_variant	MODIFIER	AGRN	ENSG00000188157	Transcript	ENST00000652369.1	protein_coding	-	2/34	-	-	-	-	-	-	-	rs2710883	-	1	-	HGNC	HGNC:329	-	-	-	-	-	0.9099	-	-	-	-	-	-	-	-
rs2710883	1:1035987-1035987	C	regulatory_region_variant	MODIFIER	-	-	RegulatoryFeature	ENSR00000918393	enhancer	-	-	-	-	-	-	-	-	-	rs2710883	-	-	-	-	-	-	-	-	-	-	0.9099	-	-	-	-	-	-	-	-
rs2465135	1:1039282-1039282	A	intron_variant	MODIFIER	AGRN	ENSG00000188157	Transcript	ENST00000379370.7	protein_coding	-	3/35	-	-	-	-	-	-	-	rs2465135	-	1	-	HGNC	HGNC:329	NM_198576.4	1	P1	-	-	-	-	-	-	-	-	-	-	-
rs2465135	1:1039282-1039282	T	intron_variant	MODIFIER	AGRN	ENSG00000188157	Transcript	ENST00000379370.7	protein_coding	-	3/35	-	-	-	-	-	-	-	rs2465135	-	1	-	HGNC	HGNC:329	NM_198576.4	1	P1	-	-	-	-	-	-	-	-	-	-	-
rs2465135	1:1039282-1039282	A	intron_variant,non_coding_transcript_variant	MODIFIER	AGRN	ENSG00000188157	Transcript	ENST00000469403.1	retained_intron	-	1/2	-	-	-	-	-	-	-	rs2465135	-	1	-	HGNC	HGNC:329	-	3	-	-	-	-	-	-	-	-	-	-	-	-
rs2465135	1:1039282-1039282	T	intron_variant,non_coding_transcript_variant	MODIFIER	AGRN	ENSG00000188157	Transcript	ENST00000469403.1	retained_intron	-	1/2	-	-	-	-	-	-	-	rs2465135	-	1	-	HGNC	HGNC:329	-	3	-	-	-	-	-	-	-	-	-	-	-	-
rs2465135	1:1039282-1039282	A	intron_variant	MODIFIER	AGRN	ENSG00000188157	Transcript	ENST00000620552.4	protein_coding	-	3/38	-	-	-	-	-	-	-	rs2465135	-	1	-	HGNC	HGNC:329	-	5	-	-	-	-	-	-	-	-	-	-	-	-
rs2465135	1:1039282-1039282	T	intron_variant	MODIFIER	AGRN	ENSG00000188157	Transcript	ENST00000620552.4	protein_coding	-	3/38	-	-	-	-	-	-	-	rs2465135	-	1	-	HGNC	HGNC:329	-	5	-	-	-	-	-	-	-	-	-	-	-	-
rs2465135	1:1039282-1039282	A	intron_variant	MODIFIER	AGRN	ENSG00000188157	Transcript	ENST00000651234.1	protein_coding	-	2/37	-	-	-	-	-	-	-	rs2465135	-	1	-	HGNC	HGNC:329	-	-	-	-	-	-	-	-	-	-	-	-	-	-
rs2465135	1:1039282-1039282	T	intron_variant	MODIFIER	AGRN	ENSG00000188157	Transcript	ENST00000651234.1	protein_coding	-	2/37	-	-	-	-	-	-	-	rs2465135	-	1	-	HGNC	HGNC:329	-	-	-	-	-	-	-	-	-	-	-	-	-	-
rs2465135	1:1039282-1039282	A	intron_variant	MODIFIER	AGRN	ENSG00000188157	Transcript	ENST00000652369.1	protein_coding	-	2/34	-	-	-	-	-	-	-	rs2465135	-	1	-	HGNC	HGNC:329	-	-	-	-	-	-	-	-	-	-	-	-	-	-
rs2465135	1:1039282-1039282	T	intron_variant	MODIFIER	AGRN	ENSG00000188157	Transcript	ENST00000652369.1	protein_coding	-	2/34	-	-	-	-	-	-	-	rs2465135	-	1	-	HGNC	HGNC:329	-	-	-	-	-	-	-	-	-	-	-	-	-	-
rs3128097	1:1045080-1045080	A	intron_variant	MODIFIER	AGRN	ENSG00000188157	Transcript	ENST00000379370.7	protein_coding	-	12/35	-	-	-	-	-	-	-	rs3128097	-	1	-	HGNC	HGNC:329	NM_198576.4	1	P1	-	-	0.9119	-	-	-	-	-	-	-	-
rs3128097	1:1045080-1045080	A	upstream_gene_variant	MODIFIER	AGRN	ENSG00000188157	Transcript	ENST00000466223.1	retained_intron	-	-	-	-	-	-	-	-	-	rs3128097	2121	1	-	HGNC	HGNC:329	-	2	-	-	-	0.9119	-	-	-	-	-	-	-	-
rs3128097	1:1045080-1045080	A	downstream_gene_variant	MODIFIER	AGRN	ENSG00000188157	Transcript	ENST00000469403.1	retained_intron	-	-	-	-	-	-	-	-	-	rs3128097	3683	1	-	HGNC	HGNC:329	-	3	-	-	-	0.9119	-	-	-	-	-	-	-	-
rs3128097	1:1045080-1045080	A	upstream_gene_variant	MODIFIER	AGRN	ENSG00000188157	Transcript	ENST00000478677.1	retained_intron	-	-	-	-	-	-	-	-	-	rs3128097	2395	1	-	HGNC	HGNC:329	-	2	-	-	-	0.9119	-	-	-	-	-	-	-	-
rs3128097	1:1045080-1045080	A	upstream_gene_variant	MODIFIER	AGRN	ENSG00000188157	Transcript	ENST00000479707.1	retained_intron	-	-	-	-	-	-	-	-	-	rs3128097	319	1	-	HGNC	HGNC:329	-	3	-	-	-	0.9119	-	-	-	-	-	-	-	-
rs3128097	1:1045080-1045080	A	upstream_gene_variant	MODIFIER	AGRN	ENSG00000188157	Transcript	ENST00000492947.1	retained_intron	-	-	-	-	-	-	-	-	-	rs3128097	3449	1	-	HGNC	HGNC:329	-	2	-	-	-	0.9119	-	-	-	-	-	-	-	-
rs3128097	1:1045080-1045080	A	intron_variant	MODIFIER	AGRN	ENSG00000188157	Transcript	ENST00000620552.4	protein_coding	-	12/38	-	-	-	-	-	-	-	rs3128097	-	1	-	HGNC	HGNC:329	-	5	-	-	-	0.9119	-	-	-	-	-	-	-	-
rs3128097	1:1045080-1045080	A	intron_variant	MODIFIER	AGRN	ENSG00000188157	Transcript	ENST00000651234.1	protein_coding	-	11/37	-	-	-	-	-	-	-	rs3128097	-	1	-	HGNC	HGNC:329	-	-	-	-	-	0.9119	-	-	-	-	-	-	-	-
rs3128097	1:1045080-1045080	A	intron_variant	MODIFIER	AGRN	ENSG00000188157	Transcript	ENST00000652369.1	protein_coding	-	11/34	-	-	-	-	-	-	-	rs3128097	-	1	-	HGNC	HGNC:329	-	-	-	-	-	0.9119	-	-	-	-	-	-	-	-
rs3128098	1:1045707-1045707	G	intron_variant	MODIFIER	AGRN	ENSG00000188157	Transcript	ENST00000379370.7	protein_coding	-	14/35	-	-	-	-	-	-	-	rs3128098	-	1	-	HGNC	HGNC:329	NM_198576.4	1	P1	-	-	0.8694	benign	-	1	25741868	-	-	-	-
rs3128098	1:1045707-1045707	G	upstream_gene_variant	MODIFIER	AGRN	ENSG00000188157	Transcript	ENST00000466223.1	retained_intron	-	-	-	-	-	-	-	-	-	rs3128098	1494	1	-	HGNC	HGNC:329	-	2	-	-	-	0.8694	benign	-	1	25741868	-	-	-	-
rs3128098	1:1045707-1045707	G	downstream_gene_variant	MODIFIER	AGRN	ENSG00000188157	Transcript	ENST00000469403.1	retained_intron	-	-	-	-	-	-	-	-	-	rs3128098	4310	1	-	HGNC	HGNC:329	-	3	-	-	-	0.8694	benign	-	1	25741868	-	-	-	-
rs3128098	1:1045707-1045707	G	upstream_gene_variant	MODIFIER	AGRN	ENSG00000188157	Transcript	ENST00000478677.1	retained_intron	-	-	-	-	-	-	-	-	-	rs3128098	1768	1	-	HGNC	HGNC:329	-	2	-	-	-	0.8694	benign	-	1	25741868	-	-	-	-
rs3128098	1:1045707-1045707	G	intron_variant,non_coding_transcript_variant	MODIFIER	AGRN	ENSG00000188157	Transcript	ENST00000479707.1	retained_intron	-	1/3	-	-	-	-	-	-	-	rs3128098	-	1	-	HGNC	HGNC:329	-	3	-	-	-	0.8694	benign	-	1	25741868	-	-	-	-
rs3128098	1:1045707-1045707	G	upstream_gene_variant	MODIFIER	AGRN	ENSG00000188157	Transcript	ENST00000492947.1	retained_intron	-	-	-	-	-	-	-	-	-	rs3128098	2822	1	-	HGNC	HGNC:329	-	2	-	-	-	0.8694	benign	-	1	25741868	-	-	-	-
rs3128098	1:1045707-1045707	G	intron_variant	MODIFIER	AGRN	ENSG00000188157	Transcript	ENST00000620552.4	protein_coding	-	14/38	-	-	-	-	-	-	-	rs3128098	-	1	-	HGNC	HGNC:329	-	5	-	-	-	0.8694	benign	-	1	25741868	-	-	-	-
rs3128098	1:1045707-1045707	G	intron_variant	MODIFIER	AGRN	ENSG00000188157	Transcript	ENST00000651234.1	protein_coding	-	13/37	-	-	-	-	-	-	-	rs3128098	-	1	-	HGNC	HGNC:329	-	-	-	-	-	0.8694	benign	-	1	25741868	-	-	-	-
rs3128098	1:1045707-1045707	G	intron_variant	MODIFIER	AGRN	ENSG00000188157	Transcript	ENST00000652369.1	protein_coding	-	13/34	-	-	-	-	-	-	-	rs3128098	-	1	-	HGNC	HGNC:329	-	-	-	-	-	0.8694	benign	-	1	25741868	-	-	-	-
rs3128101	1:1047133-1047133	A	intron_variant	MODIFIER	AGRN	ENSG00000188157	Transcript	ENST00000379370.7	protein_coding	-	19/35	-	-	-	-	-	-	-	rs3128101	-	1	-	HGNC	HGNC:329	NM_198576.4	1	P1	-	-	-	-	-	-	-	-	-	-	-
rs3128101	1:1047133-1047133	C	intron_variant	MODIFIER	AGRN	ENSG00000188157	Transcript	ENST00000379370.7	protein_coding	-	19/35	-	-	-	-	-	-	-	rs3128101	-	1	-	HGNC	HGNC:329	NM_198576.4	1	P1	-	-	-	-	-	-	-	-	-	-	-
rs3128101	1:1047133-1047133	A	upstream_gene_variant	MODIFIER	AGRN	ENSG00000188157	Transcript	ENST00000461111.1	retained_intron	-	-	-	-	-	-	-	-	-	rs3128101	4853	1	-	HGNC	HGNC:329	-	1	-	-	-	-	-	-	-	-	-	-	-	-
rs3128101	1:1047133-1047133	C	upstream_gene_variant	MODIFIER	AGRN	ENSG00000188157	Transcript	ENST00000461111.1	retained_intron	-	-	-	-	-	-	-	-	-	rs3128101	4853	1	-	HGNC	HGNC:329	-	1	-	-	-	-	-	-	-	-	-	-	-	-
rs3128101	1:1047133-1047133	A	upstream_gene_variant	MODIFIER	AGRN	ENSG00000188157	Transcript	ENST00000466223.1	retained_intron	-	-	-	-	-	-	-	-	-	rs3128101	68	1	-	HGNC	HGNC:329	-	2	-	-	-	-	-	-	-	-	-	-	-	-
rs3128101	1:1047133-1047133	C	upstream_gene_variant	MODIFIER	AGRN	ENSG00000188157	Transcript	ENST00000466223.1	retained_intron	-	-	-	-	-	-	-	-	-	rs3128101	68	1	-	HGNC	HGNC:329	-	2	-	-	-	-	-	-	-	-	-	-	-	-
rs3128101	1:1047133-1047133	A	upstream_gene_variant	MODIFIER	AGRN	ENSG00000188157	Transcript	ENST00000478677.1	retained_intron	-	-	-	-	-	-	-	-	-	rs3128101	342	1	-	HGNC	HGNC:329	-	2	-	-	-	-	-	-	-	-	-	-	-	-
rs3128101	1:1047133-1047133	C	upstream_gene_variant	MODIFIER	AGRN	ENSG00000188157	Transcript	ENST00000478677.1	retained_intron	-	-	-	-	-	-	-	-	-	rs3128101	342	1	-	HGNC	HGNC:329	-	2	-	-	-	-	-	-	-	-	-	-	-	-
rs3128101	1:1047133-1047133	A	downstream_gene_variant	MODIFIER	AGRN	ENSG00000188157	Transcript	ENST00000479707.1	retained_intron	-	-	-	-	-	-	-	-	-	rs3128101	784	1	-	HGNC	HGNC:329	-	3	-	-	-	-	-	-	-	-	-	-	-	-
rs3128101	1:1047133-1047133	C	downstream_gene_variant	MODIFIER	AGRN	ENSG00000188157	Transcript	ENST00000479707.1	retained_intron	-	-	-	-	-	-	-	-	-	rs3128101	784	1	-	HGNC	HGNC:329	-	3	-	-	-	-	-	-	-	-	-	-	-	-
rs3128101	1:1047133-1047133	A	upstream_gene_variant	MODIFIER	AGRN	ENSG00000188157	Transcript	ENST00000492947.1	retained_intron	-	-	-	-	-	-	-	-	-	rs3128101	1396	1	-	HGNC	HGNC:329	-	2	-	-	-	-	-	-	-	-	-	-	-	-
rs3128101	1:1047133-1047133	C	upstream_gene_variant	MODIFIER	AGRN	ENSG00000188157	Transcript	ENST00000492947.1	retained_intron	-	-	-	-	-	-	-	-	-	rs3128101	1396	1	-	HGNC	HGNC:329	-	2	-	-	-	-	-	-	-	-	-	-	-	-
rs3128101	1:1047133-1047133	A	intron_variant	MODIFIER	AGRN	ENSG00000188157	Transcript	ENST00000620552.4	protein_coding	-	19/38	-	-	-	-	-	-	-	rs3128101	-	1	-	HGNC	HGNC:329	-	5	-	-	-	-	-	-	-	-	-	-	-	-
rs3128101	1:1047133-1047133	C	intron_variant	MODIFIER	AGRN	ENSG00000188157	Transcript	ENST00000620552.4	protein_coding	-	19/38	-	-	-	-	-	-	-	rs3128101	-	1	-	HGNC	HGNC:329	-	5	-	-	-	-	-	-	-	-	-	-	-	-
rs3128101	1:1047133-1047133	A	intron_variant	MODIFIER	AGRN	ENSG00000188157	Transcript	ENST00000651234.1	protein_coding	-	18/37	-	-	-	-	-	-	-	rs3128101	-	1	-	HGNC	HGNC:329	-	-	-	-	-	-	-	-	-	-	-	-	-	-
rs3128101	1:1047133-1047133	C	intron_variant	MODIFIER	AGRN	ENSG00000188157	Transcript	ENST00000651234.1	protein_coding	-	18/37	-	-	-	-	-	-	-	rs3128101	-	1	-	HGNC	HGNC:329	-	-	-	-	-	-	-	-	-	-	-	-	-	-
rs3128101	1:1047133-1047133	A	intron_variant	MODIFIER	AGRN	ENSG00000188157	Transcript	ENST00000652369.1	protein_coding	-	18/34	-	-	-	-	-	-	-	rs3128101	-	1	-	HGNC	HGNC:329	-	-	-	-	-	-	-	-	-	-	-	-	-	-
rs3128101	1:1047133-1047133	C	intron_variant	MODIFIER	AGRN	ENSG00000188157	Transcript	ENST00000652369.1	protein_coding	-	18/34	-	-	-	-	-	-	-	rs3128101	-	1	-	HGNC	HGNC:329	-	-	-	-	-	-	-	-	-	-	-	-	-	-
rs76264143	1:1047464-1047464	C	intron_variant	MODIFIER	AGRN	ENSG00000188157	Transcript	ENST00000379370.7	protein_coding	-	20/35	-	-	-	-	-	-	-	rs76264143	-	1	-	HGNC	HGNC:329	NM_198576.4	1	P1	-	-	0.0387	benign	-	1	25741868	-	-	-	-
rs76264143	1:1047464-1047464	C	upstream_gene_variant	MODIFIER	AGRN	ENSG00000188157	Transcript	ENST00000461111.1	retained_intron	-	-	-	-	-	-	-	-	-	rs76264143	4522	1	-	HGNC	HGNC:329	-	1	-	-	-	0.0387	benign	-	1	25741868	-	-	-	-
rs76264143	1:1047464-1047464	C	intron_variant,non_coding_transcript_variant	MODIFIER	AGRN	ENSG00000188157	Transcript	ENST00000466223.1	retained_intron	-	1/2	-	-	-	-	-	-	-	rs76264143	-	1	-	HGNC	HGNC:329	-	2	-	-	-	0.0387	benign	-	1	25741868	-	-	-	-
rs76264143	1:1047464-1047464	C	upstream_gene_variant	MODIFIER	AGRN	ENSG00000188157	Transcript	ENST00000478677.1	retained_intron	-	-	-	-	-	-	-	-	-	rs76264143	11	1	-	HGNC	HGNC:329	-	2	-	-	-	0.0387	benign	-	1	25741868	-	-	-	-
rs76264143	1:1047464-1047464	C	downstream_gene_variant	MODIFIER	AGRN	ENSG00000188157	Transcript	ENST00000479707.1	retained_intron	-	-	-	-	-	-	-	-	-	rs76264143	1115	1	-	HGNC	HGNC:329	-	3	-	-	-	0.0387	benign	-	1	25741868	-	-	-	-
rs76264143	1:1047464-1047464	C	upstream_gene_variant	MODIFIER	AGRN	ENSG00000188157	Transcript	ENST00000492947.1	retained_intron	-	-	-	-	-	-	-	-	-	rs76264143	1065	1	-	HGNC	HGNC:329	-	2	-	-	-	0.0387	benign	-	1	25741868	-	-	-	-
rs76264143	1:1047464-1047464	C	intron_variant	MODIFIER	AGRN	ENSG00000188157	Transcript	ENST00000620552.4	protein_coding	-	20/38	-	-	-	-	-	-	-	rs76264143	-	1	-	HGNC	HGNC:329	-	5	-	-	-	0.0387	benign	-	1	25741868	-	-	-	-
rs76264143	1:1047464-1047464	C	intron_variant	MODIFIER	AGRN	ENSG00000188157	Transcript	ENST00000651234.1	protein_coding	-	19/37	-	-	-	-	-	-	-	rs76264143	-	1	-	HGNC	HGNC:329	-	-	-	-	-	0.0387	benign	-	1	25741868	-	-	-	-
rs76264143	1:1047464-1047464	C	intron_variant	MODIFIER	AGRN	ENSG00000188157	Transcript	ENST00000652369.1	protein_coding	-	19/34	-	-	-	-	-	-	-	rs76264143	-	1	-	HGNC	HGNC:329	-	-	-	-	-	0.0387	benign	-	1	25741868	-	-	-	-
rs13303287	1:1052290-1052290	A	intron_variant	MODIFIER	AGRN	ENSG00000188157	Transcript	ENST00000379370.7	protein_coding	-	33/35	-	-	-	-	-	-	-	rs13303287	-	1	-	HGNC	HGNC:329	NM_198576.4	1	P1	-	-	-	-	-	-	-	-	-	-	-
rs13303287	1:1052290-1052290	G	intron_variant	MODIFIER	AGRN	ENSG00000188157	Transcript	ENST00000379370.7	protein_coding	-	33/35	-	-	-	-	-	-	-	rs13303287	-	1	-	HGNC	HGNC:329	NM_198576.4	1	P1	-	-	-	-	-	-	-	-	-	-	-
rs13303287	1:1052290-1052290	A	upstream_gene_variant	MODIFIER	AL645608.5	ENSG00000242590	Transcript	ENST00000418300.1	lncRNA	-	-	-	-	-	-	-	-	-	rs13303287	2743	1	-	Clone_based_ensembl_gene	-	-	3	-	-	-	-	-	-	-	-	-	-	-	-
rs13303287	1:1052290-1052290	G	upstream_gene_variant	MODIFIER	AL645608.5	ENSG00000242590	Transcript	ENST00000418300.1	lncRNA	-	-	-	-	-	-	-	-	-	rs13303287	2743	1	-	Clone_based_ensembl_gene	-	-	3	-	-	-	-	-	-	-	-	-	-	-	-
rs13303287	1:1052290-1052290	A	non_coding_transcript_exon_variant	MODIFIER	AGRN	ENSG00000188157	Transcript	ENST00000461111.1	retained_intron	1/3	-	-	-	305	-	-	-	-	rs13303287	-	1	-	HGNC	HGNC:329	-	1	-	-	-	-	-	-	-	-	-	-	-	-
rs13303287	1:1052290-1052290	G	non_coding_transcript_exon_variant	MODIFIER	AGRN	ENSG00000188157	Transcript	ENST00000461111.1	retained_intron	1/3	-	-	-	305	-	-	-	-	rs13303287	-	1	-	HGNC	HGNC:329	-	1	-	-	-	-	-	-	-	-	-	-	-	-
rs13303287	1:1052290-1052290	A	downstream_gene_variant	MODIFIER	AGRN	ENSG00000188157	Transcript	ENST00000466223.1	retained_intron	-	-	-	-	-	-	-	-	-	rs13303287	4425	1	-	HGNC	HGNC:329	-	2	-	-	-	-	-	-	-	-	-	-	-	-
rs13303287	1:1052290-1052290	G	downstream_gene_variant	MODIFIER	AGRN	ENSG00000188157	Transcript	ENST00000466223.1	retained_intron	-	-	-	-	-	-	-	-	-	rs13303287	4425	1	-	HGNC	HGNC:329	-	2	-	-	-	-	-	-	-	-	-	-	-	-
rs13303287	1:1052290-1052290	A	downstream_gene_variant	MODIFIER	AGRN	ENSG00000188157	Transcript	ENST00000478677.1	retained_intron	-	-	-	-	-	-	-	-	-	rs13303287	4452	1	-	HGNC	HGNC:329	-	2	-	-	-	-	-	-	-	-	-	-	-	-
rs13303287	1:1052290-1052290	G	downstream_gene_variant	MODIFIER	AGRN	ENSG00000188157	Transcript	ENST00000478677.1	retained_intron	-	-	-	-	-	-	-	-	-	rs13303287	4452	1	-	HGNC	HGNC:329	-	2	-	-	-	-	-	-	-	-	-	-	-	-
rs13303287	1:1052290-1052290	A	downstream_gene_variant	MODIFIER	AGRN	ENSG00000188157	Transcript	ENST00000492947.1	retained_intron	-	-	-	-	-	-	-	-	-	rs13303287	2896	1	-	HGNC	HGNC:329	-	2	-	-	-	-	-	-	-	-	-	-	-	-
rs13303287	1:1052290-1052290	G	downstream_gene_variant	MODIFIER	AGRN	ENSG00000188157	Transcript	ENST00000492947.1	retained_intron	-	-	-	-	-	-	-	-	-	rs13303287	2896	1	-	HGNC	HGNC:329	-	2	-	-	-	-	-	-	-	-	-	-	-	-
rs13303287	1:1052290-1052290	A	intron_variant	MODIFIER	AGRN	ENSG00000188157	Transcript	ENST00000620552.4	protein_coding	-	35/38	-	-	-	-	-	-	-	rs13303287	-	1	-	HGNC	HGNC:329	-	5	-	-	-	-	-	-	-	-	-	-	-	-
rs13303287	1:1052290-1052290	G	intron_variant	MODIFIER	AGRN	ENSG00000188157	Transcript	ENST00000620552.4	protein_coding	-	35/38	-	-	-	-	-	-	-	rs13303287	-	1	-	HGNC	HGNC:329	-	5	-	-	-	-	-	-	-	-	-	-	-	-
rs13303287	1:1052290-1052290	A	intron_variant	MODIFIER	AGRN	ENSG00000188157	Transcript	ENST00000651234.1	protein_coding	-	34/37	-	-	-	-	-	-	-	rs13303287	-	1	-	HGNC	HGNC:329	-	-	-	-	-	-	-	-	-	-	-	-	-	-
rs13303287	1:1052290-1052290	G	intron_variant	MODIFIER	AGRN	ENSG00000188157	Transcript	ENST00000651234.1	protein_coding	-	34/37	-	-	-	-	-	-	-	rs13303287	-	1	-	HGNC	HGNC:329	-	-	-	-	-	-	-	-	-	-	-	-	-	-
rs13303287	1:1052290-1052290	A	intron_variant	MODIFIER	AGRN	ENSG00000188157	Transcript	ENST00000652369.1	protein_coding	-	32/34	-	-	-	-	-	-	-	rs13303287	-	1	-	HGNC	HGNC:329	-	-	-	-	-	-	-	-	-	-	-	-	-	-
rs13303287	1:1052290-1052290	G	intron_variant	MODIFIER	AGRN	ENSG00000188157	Transcript	ENST00000652369.1	protein_coding	-	32/34	-	-	-	-	-	-	-	rs13303287	-	1	-	HGNC	HGNC:329	-	-	-	-	-	-	-	-	-	-	-	-	-	-
rs72900467	1:1054120-1054120	A	intron_variant	MODIFIER	AGRN	ENSG00000188157	Transcript	ENST00000379370.7	protein_coding	-	34/35	-	-	-	-	-	-	-	rs72900467	-	1	-	HGNC	HGNC:329	NM_198576.4	1	P1	-	-	0.0713	-	-	-	-	-	-	-	-
rs72900467	1:1054120-1054120	A	upstream_gene_variant	MODIFIER	AL645608.5	ENSG00000242590	Transcript	ENST00000418300.1	lncRNA	-	-	-	-	-	-	-	-	-	rs72900467	913	1	-	Clone_based_ensembl_gene	-	-	3	-	-	-	0.0713	-	-	-	-	-	-	-	-
rs72900467	1:1054120-1054120	A	intron_variant,non_coding_transcript_variant	MODIFIER	AGRN	ENSG00000188157	Transcript	ENST00000461111.1	retained_intron	-	1/2	-	-	-	-	-	-	-	rs72900467	-	1	-	HGNC	HGNC:329	-	1	-	-	-	0.0713	-	-	-	-	-	-	-	-
rs72900467	1:1054120-1054120	A	downstream_gene_variant	MODIFIER	AGRN	ENSG00000188157	Transcript	ENST00000492947.1	retained_intron	-	-	-	-	-	-	-	-	-	rs72900467	4726	1	-	HGNC	HGNC:329	-	2	-	-	-	0.0713	-	-	-	-	-	-	-	-
rs72900467	1:1054120-1054120	A	intron_variant	MODIFIER	AGRN	ENSG00000188157	Transcript	ENST00000620552.4	protein_coding	-	37/38	-	-	-	-	-	-	-	rs72900467	-	1	-	HGNC	HGNC:329	-	5	-	-	-	0.0713	-	-	-	-	-	-	-	-
rs72900467	1:1054120-1054120	A	intron_variant	MODIFIER	AGRN	ENSG00000188157	Transcript	ENST00000651234.1	protein_coding	-	36/37	-	-	-	-	-	-	-	rs72900467	-	1	-	HGNC	HGNC:329	-	-	-	-	-	0.0713	-	-	-	-	-	-	-	-
rs72900467	1:1054120-1054120	A	intron_variant	MODIFIER	AGRN	ENSG00000188157	Transcript	ENST00000652369.1	protein_coding	-	33/34	-	-	-	-	-	-	-	rs72900467	-	1	-	HGNC	HGNC:329	-	-	-	-	-	0.0713	-	-	-	-	-	-	-	-
rs79750022	1:1065530-1065530	T	intron_variant,non_coding_transcript_variant	MODIFIER	AL390719.1	ENSG00000217801	Transcript	ENST00000394517.7	lncRNA	-	4/4	-	-	-	-	-	-	-	rs79750022	-	1	-	Clone_based_ensembl_gene	-	-	5	-	-	-	0.0495	-	-	-	-	-	-	-	-
rs79750022	1:1065530-1065530	T	intron_variant,non_coding_transcript_variant	MODIFIER	AL390719.1	ENSG00000217801	Transcript	ENST00000412397.2	transcribed_unprocessed_pseudogene	-	5/9	-	-	-	-	-	-	-	rs79750022	-	1	-	Clone_based_ensembl_gene	-	-	-	-	-	-	0.0495	-	-	-	-	-	-	-	-
rs79750022	1:1065530-1065530	T	intron_variant,non_coding_transcript_variant	MODIFIER	AL390719.1	ENSG00000217801	Transcript	ENST00000427998.5	lncRNA	-	3/3	-	-	-	-	-	-	-	rs79750022	-	1	-	Clone_based_ensembl_gene	-	-	1	-	-	-	0.0495	-	-	-	-	-	-	-	-
rs79750022	1:1065530-1065530	T	intron_variant,non_coding_transcript_variant	MODIFIER	AL390719.1	ENSG00000217801	Transcript	ENST00000433695.1	lncRNA	-	1/1	-	-	-	-	-	-	-	rs79750022	-	1	-	Clone_based_ensembl_gene	-	-	2	-	-	-	0.0495	-	-	-	-	-	-	-	-
rs79750022	1:1065530-1065530	T	upstream_gene_variant	MODIFIER	AL645608.8	ENSG00000273443	Transcript	ENST00000442292.2	lncRNA	-	-	-	-	-	-	-	-	-	rs79750022	2242	-1	-	Clone_based_ensembl_gene	-	-	1	-	-	-	0.0495	-	-	-	-	-	-	-	-
rs79750022	1:1065530-1065530	T	intron_variant,non_coding_transcript_variant	MODIFIER	AL390719.1	ENSG00000217801	Transcript	ENST00000451054.1	lncRNA	-	1/1	-	-	-	-	-	-	-	rs79750022	-	1	-	Clone_based_ensembl_gene	-	-	2	-	-	-	0.0495	-	-	-	-	-	-	-	-
rs79750022	1:1065530-1065530	T	intron_variant,non_coding_transcript_variant	MODIFIER	AL390719.1	ENSG00000217801	Transcript	ENST00000456409.5	lncRNA	-	1/1	-	-	-	-	-	-	-	rs79750022	-	1	-	Clone_based_ensembl_gene	-	-	2	-	-	-	0.0495	-	-	-	-	-	-	-	-
rs79750022	1:1065530-1065530	T	regulatory_region_variant	MODIFIER	-	-	RegulatoryFeature	ENSR00000344478	promoter	-	-	-	-	-	-	-	-	-	rs79750022	-	-	-	-	-	-	-	-	-	-	0.0495	-	-	-	-	-	-	-	-
rs79750022	1:1065530-1065530	T	TF_binding_site_variant	MODIFIER	-	-	MotifFeature	ENSM00198118310	-	-	-	-	-	-	-	-	-	-	rs79750022	-	-1	-	-	-	-	-	-	-	-	0.0495	-	-	-	-	ENSM00198118310	3	N	0.027
rs6665667	1:1065910-1065910	T	non_coding_transcript_exon_variant	MODIFIER	AL390719.1	ENSG00000217801	Transcript	ENST00000394517.7	lncRNA	5/5	-	-	-	494	-	-	-	-	rs6665667	-	1	-	Clone_based_ensembl_gene	-	-	5	-	-	-	0.0587	-	-	-	-	-	-	-	-
rs6665667	1:1065910-1065910	T	intron_variant,non_coding_transcript_variant	MODIFIER	AL390719.1	ENSG00000217801	Transcript	ENST00000412397.2	transcribed_unprocessed_pseudogene	-	5/9	-	-	-	-	-	-	-	rs6665667	-	1	-	Clone_based_ensembl_gene	-	-	-	-	-	-	0.0587	-	-	-	-	-	-	-	-
rs6665667	1:1065910-1065910	T	non_coding_transcript_exon_variant	MODIFIER	AL390719.1	ENSG00000217801	Transcript	ENST00000427998.5	lncRNA	4/4	-	-	-	431	-	-	-	-	rs6665667	-	1	-	Clone_based_ensembl_gene	-	-	1	-	-	-	0.0587	-	-	-	-	-	-	-	-
rs6665667	1:1065910-1065910	T	non_coding_transcript_exon_variant	MODIFIER	AL390719.1	ENSG00000217801	Transcript	ENST00000433695.1	lncRNA	2/2	-	-	-	176	-	-	-	-	rs6665667	-	1	-	Clone_based_ensembl_gene	-	-	2	-	-	-	0.0587	-	-	-	-	-	-	-	-
rs6665667	1:1065910-1065910	T	upstream_gene_variant	MODIFIER	AL645608.8	ENSG00000273443	Transcript	ENST00000442292.2	lncRNA	-	-	-	-	-	-	-	-	-	rs6665667	2622	-1	-	Clone_based_ensembl_gene	-	-	1	-	-	-	0.0587	-	-	-	-	-	-	-	-
rs6665667	1:1065910-1065910	T	intron_variant,non_coding_transcript_variant	MODIFIER	AL390719.1	ENSG00000217801	Transcript	ENST00000451054.1	lncRNA	-	1/1	-	-	-	-	-	-	-	rs6665667	-	1	-	Clone_based_ensembl_gene	-	-	2	-	-	-	0.0587	-	-	-	-	-	-	-	-
rs6665667	1:1065910-1065910	T	non_coding_transcript_exon_variant	MODIFIER	AL390719.1	ENSG00000217801	Transcript	ENST00000456409.5	lncRNA	2/2	-	-	-	204	-	-	-	-	rs6665667	-	1	-	Clone_based_ensembl_gene	-	-	2	-	-	-	0.0587	-	-	-	-	-	-	-	-
rs115393237	1:1111648-1111648	G	intron_variant,NMD_transcript_variant	MODIFIER	C1orf159	ENSG00000131591	Transcript	ENST00000379325.7	nonsense_mediated_decay	-	1/10	-	-	-	-	-	-	-	rs115393237	-	-1	-	HGNC	HGNC:26062	-	2	-	-	-	0.0140	-	-	-	-	-	-	-	-
rs115393237	1:1111648-1111648	T	intron_variant,NMD_transcript_variant	MODIFIER	C1orf159	ENSG00000131591	Transcript	ENST00000379325.7	nonsense_mediated_decay	-	1/10	-	-	-	-	-	-	-	rs115393237	-	-1	-	HGNC	HGNC:26062	-	2	-	-	-	-	-	-	-	-	-	-	-	-
rs115393237	1:1111648-1111648	G	intron_variant	MODIFIER	C1orf159	ENSG00000131591	Transcript	ENST00000379339.5	protein_coding	-	2/11	-	-	-	-	-	-	-	rs115393237	-	-1	-	HGNC	HGNC:26062	-	2	A2	-	-	0.0140	-	-	-	-	-	-	-	-
rs115393237	1:1111648-1111648	T	intron_variant	MODIFIER	C1orf159	ENSG00000131591	Transcript	ENST00000379339.5	protein_coding	-	2/11	-	-	-	-	-	-	-	rs115393237	-	-1	-	HGNC	HGNC:26062	-	2	A2	-	-	-	-	-	-	-	-	-	-	-
rs115393237	1:1111648-1111648	G	intron_variant	MODIFIER	C1orf159	ENSG00000131591	Transcript	ENST00000421241.6	protein_coding	-	1/9	-	-	-	-	-	-	-	rs115393237	-	-1	-	HGNC	HGNC:26062	-	2	P3	-	-	0.0140	-	-	-	-	-	-	-	-
rs115393237	1:1111648-1111648	T	intron_variant	MODIFIER	C1orf159	ENSG00000131591	Transcript	ENST00000421241.6	protein_coding	-	1/9	-	-	-	-	-	-	-	rs115393237	-	-1	-	HGNC	HGNC:26062	-	2	P3	-	-	-	-	-	-	-	-	-	-	-
rs115393237	1:1111648-1111648	G	intron_variant	MODIFIER	C1orf159	ENSG00000131591	Transcript	ENST00000434641.5	protein_coding	-	1/10	-	-	-	-	-	-	-	rs115393237	-	-1	cds_end_NF	HGNC	HGNC:26062	-	5	-	-	-	0.0140	-	-	-	-	-	-	-	-
rs115393237	1:1111648-1111648	T	intron_variant	MODIFIER	C1orf159	ENSG00000131591	Transcript	ENST00000434641.5	protein_coding	-	1/10	-	-	-	-	-	-	-	rs115393237	-	-1	cds_end_NF	HGNC	HGNC:26062	-	5	-	-	-	-	-	-	-	-	-	-	-	-
rs115393237	1:1111648-1111648	G	intron_variant	MODIFIER	C1orf159	ENSG00000131591	Transcript	ENST00000462097.5	protein_coding	-	1/6	-	-	-	-	-	-	-	rs115393237	-	-1	cds_end_NF	HGNC	HGNC:26062	-	3	-	-	-	0.0140	-	-	-	-	-	-	-	-
rs115393237	1:1111648-1111648	T	intron_variant	MODIFIER	C1orf159	ENSG00000131591	Transcript	ENST00000462097.5	protein_coding	-	1/6	-	-	-	-	-	-	-	rs115393237	-	-1	cds_end_NF	HGNC	HGNC:26062	-	3	-	-	-	-	-	-	-	-	-	-	-	-
rs115393237	1:1111648-1111648	G	intron_variant,NMD_transcript_variant	MODIFIER	C1orf159	ENSG00000131591	Transcript	ENST00000467751.5	nonsense_mediated_decay	-	1/11	-	-	-	-	-	-	-	rs115393237	-	-1	-	HGNC	HGNC:26062	-	2	-	-	-	0.0140	-	-	-	-	-	-	-	-
rs115393237	1:1111648-1111648	T	intron_variant,NMD_transcript_variant	MODIFIER	C1orf159	ENSG00000131591	Transcript	ENST00000467751.5	nonsense_mediated_decay	-	1/11	-	-	-	-	-	-	-	rs115393237	-	-1	-	HGNC	HGNC:26062	-	2	-	-	-	-	-	-	-	-	-	-	-	-
rs115393237	1:1111648-1111648	G	intron_variant,non_coding_transcript_variant	MODIFIER	C1orf159	ENSG00000131591	Transcript	ENST00000472741.5	retained_intron	-	1/2	-	-	-	-	-	-	-	rs115393237	-	-1	-	HGNC	HGNC:26062	-	4	-	-	-	0.0140	-	-	-	-	-	-	-	-
rs115393237	1:1111648-1111648	T	intron_variant,non_coding_transcript_variant	MODIFIER	C1orf159	ENSG00000131591	Transcript	ENST00000472741.5	retained_intron	-	1/2	-	-	-	-	-	-	-	rs115393237	-	-1	-	HGNC	HGNC:26062	-	4	-	-	-	-	-	-	-	-	-	-	-	-
rs115393237	1:1111648-1111648	G	intron_variant	MODIFIER	C1orf159	ENSG00000131591	Transcript	ENST00000475119.5	protein_coding	-	1/5	-	-	-	-	-	-	-	rs115393237	-	-1	cds_end_NF	HGNC	HGNC:26062	-	3	-	-	-	0.0140	-	-	-	-	-	-	-	-
rs115393237	1:1111648-1111648	T	intron_variant	MODIFIER	C1orf159	ENSG00000131591	Transcript	ENST00000475119.5	protein_coding	-	1/5	-	-	-	-	-	-	-	rs115393237	-	-1	cds_end_NF	HGNC	HGNC:26062	-	3	-	-	-	-	-	-	-	-	-	-	-	-
rs115393237	1:1111648-1111648	G	intron_variant,NMD_transcript_variant	MODIFIER	C1orf159	ENSG00000131591	Transcript	ENST00000477196.5	nonsense_mediated_decay	-	1/9	-	-	-	-	-	-	-	rs115393237	-	-1	-	HGNC	HGNC:26062	-	2	-	-	-	0.0140	-	-	-	-	-	-	-	-
rs115393237	1:1111648-1111648	T	intron_variant,NMD_transcript_variant	MODIFIER	C1orf159	ENSG00000131591	Transcript	ENST00000477196.5	nonsense_mediated_decay	-	1/9	-	-	-	-	-	-	-	rs115393237	-	-1	-	HGNC	HGNC:26062	-	2	-	-	-	-	-	-	-	-	-	-	-	-
rs115393237	1:1111648-1111648	G	intron_variant	MODIFIER	C1orf159	ENSG00000131591	Transcript	ENST00000480643.1	protein_coding	-	2/5	-	-	-	-	-	-	-	rs115393237	-	-1	cds_end_NF	HGNC	HGNC:26062	-	4	-	-	-	0.0140	-	-	-	-	-	-	-	-
rs115393237	1:1111648-1111648	T	intron_variant	MODIFIER	C1orf159	ENSG00000131591	Transcript	ENST00000480643.1	protein_coding	-	2/5	-	-	-	-	-	-	-	rs115393237	-	-1	cds_end_NF	HGNC	HGNC:26062	-	4	-	-	-	-	-	-	-	-	-	-	-	-
rs115393237	1:1111648-1111648	G	intron_variant,non_coding_transcript_variant	MODIFIER	C1orf159	ENSG00000131591	Transcript	ENST00000482816.5	lncRNA	-	1/9	-	-	-	-	-	-	-	rs115393237	-	-1	-	HGNC	HGNC:26062	-	5	-	-	-	0.0140	-	-	-	-	-	-	-	-
rs115393237	1:1111648-1111648	T	intron_variant,non_coding_transcript_variant	MODIFIER	C1orf159	ENSG00000131591	Transcript	ENST00000482816.5	lncRNA	-	1/9	-	-	-	-	-	-	-	rs115393237	-	-1	-	HGNC	HGNC:26062	-	5	-	-	-	-	-	-	-	-	-	-	-	-
rs61768483	1:1174690-1174690	A	intron_variant	MODIFIER	TTLL10	ENSG00000162571	Transcript	ENST00000379289.5	protein_coding	-	3/15	-	-	-	-	-	-	-	rs61768483	-	1	-	HGNC	HGNC:26693	-	2	P1	-	-	0.0280	-	-	-	-	-	-	-	-
rs61768483	1:1174690-1174690	A	intron_variant	MODIFIER	TTLL10	ENSG00000162571	Transcript	ENST00000379290.5	protein_coding	-	3/15	-	-	-	-	-	-	-	rs61768483	-	1	-	HGNC	HGNC:26693	-	1	P1	-	-	0.0280	-	-	-	-	-	-	-	-
rs61768483	1:1174690-1174690	A	non_coding_transcript_exon_variant	MODIFIER	TTLL10-AS1	ENSG00000205231	Transcript	ENST00000379317.1	lncRNA	2/2	-	-	-	1898	-	-	-	-	rs61768483	-	-1	-	HGNC	HGNC:41159	-	2	-	-	-	0.0280	-	-	-	-	-	-	-	-
rs61768483	1:1174690-1174690	A	non_coding_transcript_exon_variant	MODIFIER	TTLL10	ENSG00000162571	Transcript	ENST00000506177.1	lncRNA	2/2	-	-	-	213	-	-	-	-	rs61768483	-	1	-	HGNC	HGNC:26693	-	4	-	-	-	0.0280	-	-	-	-	-	-	-	-
rs61768483	1:1174690-1174690	A	downstream_gene_variant	MODIFIER	AL390719.2	ENSG00000272141	Transcript	ENST00000606993.1	lncRNA	-	-	-	-	-	-	-	-	-	rs61768483	4347	1	-	Clone_based_ensembl_gene	-	-	-	-	-	-	0.0280	-	-	-	-	-	-	-	-
rs61768483	1:1174690-1174690	A	regulatory_region_variant	MODIFIER	-	-	RegulatoryFeature	ENSR00000344520	CTCF_binding_site	-	-	-	-	-	-	-	-	-	rs61768483	-	-	-	-	-	-	-	-	-	-	0.0280	-	-	-	-	-	-	-	-
rs11809575	1:1220424-1220424	C	intron_variant	MODIFIER	SDF4	ENSG00000078808	Transcript	ENST00000263741.12	protein_coding	-	4/6	-	-	-	-	-	-	-	rs11809575	-	-1	-	HGNC	HGNC:24188	-	1	-	-	-	0.1008	-	-	-	-	-	-	-	-
rs11809575	1:1220424-1220424	G	intron_variant	MODIFIER	SDF4	ENSG00000078808	Transcript	ENST00000263741.12	protein_coding	-	4/6	-	-	-	-	-	-	-	rs11809575	-	-1	-	HGNC	HGNC:24188	-	1	-	-	-	-	-	-	-	-	-	-	-	-
rs11809575	1:1220424-1220424	C	intron_variant	MODIFIER	SDF4	ENSG00000078808	Transcript	ENST00000360001.11	protein_coding	-	4/6	-	-	-	-	-	-	-	rs11809575	-	-1	-	HGNC	HGNC:24188	-	1	-	-	-	0.1008	-	-	-	-	-	-	-	-
rs11809575	1:1220424-1220424	G	intron_variant	MODIFIER	SDF4	ENSG00000078808	Transcript	ENST00000360001.11	protein_coding	-	4/6	-	-	-	-	-	-	-	rs11809575	-	-1	-	HGNC	HGNC:24188	-	1	-	-	-	-	-	-	-	-	-	-	-	-
rs11809575	1:1220424-1220424	C	intron_variant	MODIFIER	SDF4	ENSG00000078808	Transcript	ENST00000403997.2	protein_coding	-	3/4	-	-	-	-	-	-	-	rs11809575	-	-1	cds_start_NF,cds_end_NF	HGNC	HGNC:24188	-	3	-	-	-	0.1008	-	-	-	-	-	-	-	-
rs11809575	1:1220424-1220424	G	intron_variant	MODIFIER	SDF4	ENSG00000078808	Transcript	ENST00000403997.2	protein_coding	-	3/4	-	-	-	-	-	-	-	rs11809575	-	-1	cds_start_NF,cds_end_NF	HGNC	HGNC:24188	-	3	-	-	-	-	-	-	-	-	-	-	-	-
rs11809575	1:1220424-1220424	C	intron_variant,NMD_transcript_variant	MODIFIER	SDF4	ENSG00000078808	Transcript	ENST00000465727.5	nonsense_mediated_decay	-	4/6	-	-	-	-	-	-	-	rs11809575	-	-1	-	HGNC	HGNC:24188	-	2	-	-	-	0.1008	-	-	-	-	-	-	-	-
rs11809575	1:1220424-1220424	G	intron_variant,NMD_transcript_variant	MODIFIER	SDF4	ENSG00000078808	Transcript	ENST00000465727.5	nonsense_mediated_decay	-	4/6	-	-	-	-	-	-	-	rs11809575	-	-1	-	HGNC	HGNC:24188	-	2	-	-	-	-	-	-	-	-	-	-	-	-
rs11809575	1:1220424-1220424	C	upstream_gene_variant	MODIFIER	SDF4	ENSG00000078808	Transcript	ENST00000478938.1	retained_intron	-	-	-	-	-	-	-	-	-	rs11809575	131	-1	-	HGNC	HGNC:24188	-	2	-	-	-	0.1008	-	-	-	-	-	-	-	-
rs11809575	1:1220424-1220424	G	upstream_gene_variant	MODIFIER	SDF4	ENSG00000078808	Transcript	ENST00000478938.1	retained_intron	-	-	-	-	-	-	-	-	-	rs11809575	131	-1	-	HGNC	HGNC:24188	-	2	-	-	-	-	-	-	-	-	-	-	-	-
rs11809575	1:1220424-1220424	C	non_coding_transcript_exon_variant	MODIFIER	SDF4	ENSG00000078808	Transcript	ENST00000494748.1	retained_intron	1/3	-	-	-	928	-	-	-	-	rs11809575	-	-1	-	HGNC	HGNC:24188	-	2	-	-	-	0.1008	-	-	-	-	-	-	-	-
rs11809575	1:1220424-1220424	G	non_coding_transcript_exon_variant	MODIFIER	SDF4	ENSG00000078808	Transcript	ENST00000494748.1	retained_intron	1/3	-	-	-	928	-	-	-	-	rs11809575	-	-1	-	HGNC	HGNC:24188	-	2	-	-	-	-	-	-	-	-	-	-	-	-
rs11809575	1:1220424-1220424	C	intron_variant	MODIFIER	SDF4	ENSG00000078808	Transcript	ENST00000655486.1	protein_coding	-	3/5	-	-	-	-	-	-	-	rs11809575	-	-1	-	HGNC	HGNC:24188	-	-	P1	-	-	0.1008	-	-	-	-	-	-	-	-
rs11809575	1:1220424-1220424	G	intron_variant	MODIFIER	SDF4	ENSG00000078808	Transcript	ENST00000655486.1	protein_coding	-	3/5	-	-	-	-	-	-	-	rs11809575	-	-1	-	HGNC	HGNC:24188	-	-	P1	-	-	-	-	-	-	-	-	-	-	-
rs11809575	1:1220424-1220424	C	intron_variant	MODIFIER	SDF4	ENSG00000078808	Transcript	ENST00000660930.1	protein_coding	-	4/6	-	-	-	-	-	-	-	rs11809575	-	-1	-	HGNC	HGNC:24188	-	-	-	-	-	0.1008	-	-	-	-	-	-	-	-
rs11809575	1:1220424-1220424	G	intron_variant	MODIFIER	SDF4	ENSG00000078808	Transcript	ENST00000660930.1	protein_coding	-	4/6	-	-	-	-	-	-	-	rs11809575	-	-1	-	HGNC	HGNC:24188	-	-	-	-	-	-	-	-	-	-	-	-	-	-
rs72631899	1:1245992-1245992	T	intron_variant	MODIFIER	C1QTNF12	ENSG00000184163	Transcript	ENST00000330388.2	protein_coding	-	1/7	-	-	-	-	-	-	-	rs72631899	-	-1	-	HGNC	HGNC:32308	NM_001014980.3	1	P1	-	-	0.0521	-	-	-	-	-	-	-	-
rs72631899	1:1245992-1245992	T	upstream_gene_variant	MODIFIER	C1QTNF12	ENSG00000184163	Transcript	ENST00000462849.1	retained_intron	-	-	-	-	-	-	-	-	-	rs72631899	2529	-1	-	HGNC	HGNC:32308	-	2	-	-	-	0.0521	-	-	-	-	-	-	-	-
rs72631899	1:1245992-1245992	T	upstream_gene_variant	MODIFIER	C1QTNF12	ENSG00000184163	Transcript	ENST00000468365.1	retained_intron	-	-	-	-	-	-	-	-	-	rs72631899	1574	-1	-	HGNC	HGNC:32308	-	3	-	-	-	0.0521	-	-	-	-	-	-	-	-
rs72631899	1:1245992-1245992	T	upstream_gene_variant	MODIFIER	C1QTNF12	ENSG00000184163	Transcript	ENST00000478606.1	retained_intron	-	-	-	-	-	-	-	-	-	rs72631899	2834	-1	-	HGNC	HGNC:32308	-	2	-	-	-	0.0521	-	-	-	-	-	-	-	-
rs72631899	1:1245992-1245992	T	upstream_gene_variant	MODIFIER	C1QTNF12	ENSG00000184163	Transcript	ENST00000486627.1	retained_intron	-	-	-	-	-	-	-	-	-	rs72631899	1268	-1	-	HGNC	HGNC:32308	-	3	-	-	-	0.0521	-	-	-	-	-	-	-	-
rs72631899	1:1245992-1245992	T	downstream_gene_variant	MODIFIER	AL162741.1	ENSG00000260179	Transcript	ENST00000565563.1	lncRNA	-	-	-	-	-	-	-	-	-	rs72631899	3785	-1	-	Clone_based_ensembl_gene	-	-	-	-	-	-	0.0521	-	-	-	-	-	-	-	-
rs3843248	1:1437955-1437955	G	intron_variant	MODIFIER	VWA1	ENSG00000179403	Transcript	ENST00000338660.5	protein_coding	-	2/2	-	-	-	-	-	-	-	rs3843248	-	1	-	HGNC	HGNC:30910	-	2	-	-	-	0.5204	-	-	-	-	-	-	-	-
rs3843248	1:1437955-1437955	G	upstream_gene_variant	MODIFIER	LINC01770	ENSG00000225285	Transcript	ENST00000417917.1	lncRNA	-	-	-	-	-	-	-	-	-	rs3843248	3435	-1	-	HGNC	HGNC:52560	-	2	-	-	-	0.5204	-	-	-	-	-	-	-	-
rs3843248	1:1437955-1437955	G	upstream_gene_variant	MODIFIER	LINC01770	ENSG00000225285	Transcript	ENST00000430109.1	lncRNA	-	-	-	-	-	-	-	-	-	rs3843248	3382	-1	-	HGNC	HGNC:52560	-	3	-	-	-	0.5204	-	-	-	-	-	-	-	-
rs3843248	1:1437955-1437955	G	upstream_gene_variant	MODIFIER	LINC01770	ENSG00000225285	Transcript	ENST00000454562.1	lncRNA	-	-	-	-	-	-	-	-	-	rs3843248	3467	-1	-	HGNC	HGNC:52560	-	3	-	-	-	0.5204	-	-	-	-	-	-	-	-
rs3843248	1:1437955-1437955	G	downstream_gene_variant	MODIFIER	VWA1	ENSG00000179403	Transcript	ENST00000471398.1	protein_coding	-	-	-	-	-	-	-	-	-	rs3843248	778	1	cds_end_NF	HGNC	HGNC:30910	-	3	-	-	-	0.5204	-	-	-	-	-	-	-	-
rs3843248	1:1437955-1437955	G	intron_variant	MODIFIER	VWA1	ENSG00000179403	Transcript	ENST00000476993.2	protein_coding	-	2/2	-	-	-	-	-	-	-	rs3843248	-	1	-	HGNC	HGNC:30910	NM_022834.5	1	P1	-	-	0.5204	-	-	-	-	-	-	-	-
rs3843248	1:1437955-1437955	G	downstream_gene_variant	MODIFIER	VWA1	ENSG00000179403	Transcript	ENST00000495558.1	protein_coding	-	-	-	-	-	-	-	-	-	rs3843248	496	1	cds_end_NF	HGNC	HGNC:30910	-	2	-	-	-	0.5204	-	-	-	-	-	-	-	-
rs3118507	1:1522693-1522693	G	intron_variant,NMD_transcript_variant	MODIFIER	ATAD3A	ENSG00000197785	Transcript	ENST00000339113.9	nonsense_mediated_decay	-	8/16	-	-	-	-	-	-	-	rs3118507	-	1	cds_start_NF	HGNC	HGNC:25567	-	2	-	-	-	0.0829	-	-	-	-	-	-	-	-
rs3118507	1:1522693-1522693	G	intron_variant	MODIFIER	ATAD3A	ENSG00000197785	Transcript	ENST00000378755.9	protein_coding	-	7/15	-	-	-	-	-	-	-	rs3118507	-	1	-	HGNC	HGNC:25567	-	2	P3	-	-	0.0829	-	-	-	-	-	-	-	-
rs3118507	1:1522693-1522693	G	intron_variant	MODIFIER	ATAD3A	ENSG00000197785	Transcript	ENST00000378756.8	protein_coding	-	7/15	-	-	-	-	-	-	-	rs3118507	-	1	-	HGNC	HGNC:25567	NM_001170535.3	1	A2	-	-	0.0829	-	-	-	-	-	-	-	-
rs3118507	1:1522693-1522693	G	upstream_gene_variant	MODIFIER	ATAD3A	ENSG00000197785	Transcript	ENST00000400830.4	protein_coding	-	-	-	-	-	-	-	-	-	rs3118507	1262	1	cds_start_NF	HGNC	HGNC:25567	-	5	-	-	-	0.0829	-	-	-	-	-	-	-	-
rs3118507	1:1522693-1522693	G	intron_variant,non_coding_transcript_variant	MODIFIER	ATAD3A	ENSG00000197785	Transcript	ENST00000429957.1	retained_intron	-	4/4	-	-	-	-	-	-	-	rs3118507	-	1	-	HGNC	HGNC:25567	-	5	-	-	-	0.0829	-	-	-	-	-	-	-	-
rs3118507	1:1522693-1522693	G	downstream_gene_variant	MODIFIER	ATAD3A	ENSG00000197785	Transcript	ENST00000439513.1	retained_intron	-	-	-	-	-	-	-	-	-	rs3118507	4918	1	-	HGNC	HGNC:25567	-	5	-	-	-	0.0829	-	-	-	-	-	-	-	-
rs3118507	1:1522693-1522693	G	intron_variant	MODIFIER	ATAD3A	ENSG00000197785	Transcript	ENST00000536055.6	protein_coding	-	7/15	-	-	-	-	-	-	-	rs3118507	-	1	-	HGNC	HGNC:25567	-	2	A2	-	-	0.0829	-	-	-	-	-	-	-	-
rs3118507	1:1522693-1522693	G	intron_variant,non_coding_transcript_variant	MODIFIER	ATAD3A	ENSG00000197785	Transcript	ENST00000672388.1	retained_intron	-	5/13	-	-	-	-	-	-	-	rs3118507	-	1	-	HGNC	HGNC:25567	-	-	-	-	-	0.0829	-	-	-	-	-	-	-	-
rs6697550	1:1679100-1679100	G	intron_variant,non_coding_transcript_variant	MODIFIER	SLC35E2B	ENSG00000189339	Transcript	ENST00000481276.1	retained_intron	-	1/4	-	-	-	-	-	-	-	rs6697550	-	-1	-	HGNC	HGNC:33941	-	2	-	-	-	0.5591	-	-	-	-	-	-	-	-
rs6697550	1:1679100-1679100	G	downstream_gene_variant	MODIFIER	AL691432.1	ENSG00000269737	Transcript	ENST00000597891.1	transcribed_processed_pseudogene	-	-	-	-	-	-	-	-	-	rs6697550	4703	1	-	Clone_based_ensembl_gene	-	-	-	-	-	-	0.5591	-	-	-	-	-	-	-	-
rs6697550	1:1679100-1679100	G	intron_variant	MODIFIER	SLC35E2B	ENSG00000189339	Transcript	ENST00000611123.1	protein_coding	-	1/8	-	-	-	-	-	-	-	rs6697550	-	-1	-	HGNC	HGNC:33941	-	2	P1	-	-	0.5591	-	-	-	-	-	-	-	-
rs6697550	1:1679100-1679100	G	intron_variant	MODIFIER	SLC35E2B	ENSG00000189339	Transcript	ENST00000614300.4	protein_coding	-	2/6	-	-	-	-	-	-	-	rs6697550	-	-1	-	HGNC	HGNC:33941	-	1	-	-	-	0.5591	-	-	-	-	-	-	-	-
rs6697550	1:1679100-1679100	G	intron_variant	MODIFIER	SLC35E2B	ENSG00000189339	Transcript	ENST00000617444.5	protein_coding	-	2/9	-	-	-	-	-	-	-	rs6697550	-	-1	-	HGNC	HGNC:33941	NM_001290264.2	1	P1	-	-	0.5591	-	-	-	-	-	-	-	-
rs6697550	1:1679100-1679100	G	regulatory_region_variant	MODIFIER	-	-	RegulatoryFeature	ENSR00000344698	CTCF_binding_site	-	-	-	-	-	-	-	-	-	rs6697550	-	-	-	-	-	-	-	-	-	-	0.5591	-	-	-	-	-	-	-	-
rs146819166	1:1680059-1680059	A	intron_variant,non_coding_transcript_variant	MODIFIER	SLC35E2B	ENSG00000189339	Transcript	ENST00000481276.1	retained_intron	-	1/4	-	-	-	-	-	-	-	rs146819166	-	-1	-	HGNC	HGNC:33941	-	2	-	-	-	0.0369	-	-	-	-	-	-	-	-
rs146819166	1:1680059-1680059	T	intron_variant,non_coding_transcript_variant	MODIFIER	SLC35E2B	ENSG00000189339	Transcript	ENST00000481276.1	retained_intron	-	1/4	-	-	-	-	-	-	-	rs146819166	-	-1	-	HGNC	HGNC:33941	-	2	-	-	-	-	-	-	-	-	-	-	-	-
rs146819166	1:1680059-1680059	A	intron_variant	MODIFIER	SLC35E2B	ENSG00000189339	Transcript	ENST00000611123.1	protein_coding	-	1/8	-	-	-	-	-	-	-	rs146819166	-	-1	-	HGNC	HGNC:33941	-	2	P1	-	-	0.0369	-	-	-	-	-	-	-	-
rs146819166	1:1680059-1680059	T	intron_variant	MODIFIER	SLC35E2B	ENSG00000189339	Transcript	ENST00000611123.1	protein_coding	-	1/8	-	-	-	-	-	-	-	rs146819166	-	-1	-	HGNC	HGNC:33941	-	2	P1	-	-	-	-	-	-	-	-	-	-	-
rs146819166	1:1680059-1680059	A	intron_variant	MODIFIER	SLC35E2B	ENSG00000189339	Transcript	ENST00000614300.4	protein_coding	-	2/6	-	-	-	-	-	-	-	rs146819166	-	-1	-	HGNC	HGNC:33941	-	1	-	-	-	0.0369	-	-	-	-	-	-	-	-
rs146819166	1:1680059-1680059	T	intron_variant	MODIFIER	SLC35E2B	ENSG00000189339	Transcript	ENST00000614300.4	protein_coding	-	2/6	-	-	-	-	-	-	-	rs146819166	-	-1	-	HGNC	HGNC:33941	-	1	-	-	-	-	-	-	-	-	-	-	-	-
rs146819166	1:1680059-1680059	A	intron_variant	MODIFIER	SLC35E2B	ENSG00000189339	Transcript	ENST00000617444.5	protein_coding	-	2/9	-	-	-	-	-	-	-	rs146819166	-	-1	-	HGNC	HGNC:33941	NM_001290264.2	1	P1	-	-	0.0369	-	-	-	-	-	-	-	-
rs146819166	1:1680059-1680059	T	intron_variant	MODIFIER	SLC35E2B	ENSG00000189339	Transcript	ENST00000617444.5	protein_coding	-	2/9	-	-	-	-	-	-	-	rs146819166	-	-1	-	HGNC	HGNC:33941	NM_001290264.2	1	P1	-	-	-	-	-	-	-	-	-	-	-
rs4076580	1:1681370-1681370	C	intron_variant,non_coding_transcript_variant	MODIFIER	SLC35E2B	ENSG00000189339	Transcript	ENST00000481276.1	retained_intron	-	1/4	-	-	-	-	-	-	-	rs4076580	-	-1	-	HGNC	HGNC:33941	-	2	-	-	-	-	-	-	-	-	-	-	-	-
rs4076580	1:1681370-1681370	G	intron_variant,non_coding_transcript_variant	MODIFIER	SLC35E2B	ENSG00000189339	Transcript	ENST00000481276.1	retained_intron	-	1/4	-	-	-	-	-	-	-	rs4076580	-	-1	-	HGNC	HGNC:33941	-	2	-	-	-	0.0493	-	-	-	-	-	-	-	-
rs4076580	1:1681370-1681370	C	intron_variant	MODIFIER	SLC35E2B	ENSG00000189339	Transcript	ENST00000611123.1	protein_coding	-	1/8	-	-	-	-	-	-	-	rs4076580	-	-1	-	HGNC	HGNC:33941	-	2	P1	-	-	-	-	-	-	-	-	-	-	-
rs4076580	1:1681370-1681370	G	intron_variant	MODIFIER	SLC35E2B	ENSG00000189339	Transcript	ENST00000611123.1	protein_coding	-	1/8	-	-	-	-	-	-	-	rs4076580	-	-1	-	HGNC	HGNC:33941	-	2	P1	-	-	0.0493	-	-	-	-	-	-	-	-
rs4076580	1:1681370-1681370	C	intron_variant	MODIFIER	SLC35E2B	ENSG00000189339	Transcript	ENST00000614300.4	protein_coding	-	2/6	-	-	-	-	-	-	-	rs4076580	-	-1	-	HGNC	HGNC:33941	-	1	-	-	-	-	-	-	-	-	-	-	-	-
rs4076580	1:1681370-1681370	G	intron_variant	MODIFIER	SLC35E2B	ENSG00000189339	Transcript	ENST00000614300.4	protein_coding	-	2/6	-	-	-	-	-	-	-	rs4076580	-	-1	-	HGNC	HGNC:33941	-	1	-	-	-	0.0493	-	-	-	-	-	-	-	-
rs4076580	1:1681370-1681370	C	intron_variant	MODIFIER	SLC35E2B	ENSG00000189339	Transcript	ENST00000617444.5	protein_coding	-	2/9	-	-	-	-	-	-	-	rs4076580	-	-1	-	HGNC	HGNC:33941	NM_001290264.2	1	P1	-	-	-	-	-	-	-	-	-	-	-
rs4076580	1:1681370-1681370	G	intron_variant	MODIFIER	SLC35E2B	ENSG00000189339	Transcript	ENST00000617444.5	protein_coding	-	2/9	-	-	-	-	-	-	-	rs4076580	-	-1	-	HGNC	HGNC:33941	NM_001290264.2	1	P1	-	-	0.0493	-	-	-	-	-	-	-	-
rs143800998	1:1682902-1682902	A	intron_variant,non_coding_transcript_variant	MODIFIER	SLC35E2B	ENSG00000189339	Transcript	ENST00000481276.1	retained_intron	-	1/4	-	-	-	-	-	-	-	rs143800998	-	-1	-	HGNC	HGNC:33941	-	2	-	-	-	-	-	-	-	-	-	-	-	-
rs143800998	1:1682902-1682902	T	intron_variant,non_coding_transcript_variant	MODIFIER	SLC35E2B	ENSG00000189339	Transcript	ENST00000481276.1	retained_intron	-	1/4	-	-	-	-	-	-	-	rs143800998	-	-1	-	HGNC	HGNC:33941	-	2	-	-	-	0.0264	-	-	-	-	-	-	-	-
rs143800998	1:1682902-1682902	A	intron_variant	MODIFIER	SLC35E2B	ENSG00000189339	Transcript	ENST00000611123.1	protein_coding	-	1/8	-	-	-	-	-	-	-	rs143800998	-	-1	-	HGNC	HGNC:33941	-	2	P1	-	-	-	-	-	-	-	-	-	-	-
rs143800998	1:1682902-1682902	T	intron_variant	MODIFIER	SLC35E2B	ENSG00000189339	Transcript	ENST00000611123.1	protein_coding	-	1/8	-	-	-	-	-	-	-	rs143800998	-	-1	-	HGNC	HGNC:33941	-	2	P1	-	-	0.0264	-	-	-	-	-	-	-	-
rs143800998	1:1682902-1682902	A	intron_variant	MODIFIER	SLC35E2B	ENSG00000189339	Transcript	ENST00000614300.4	protein_coding	-	2/6	-	-	-	-	-	-	-	rs143800998	-	-1	-	HGNC	HGNC:33941	-	1	-	-	-	-	-	-	-	-	-	-	-	-
rs143800998	1:1682902-1682902	T	intron_variant	MODIFIER	SLC35E2B	ENSG00000189339	Transcript	ENST00000614300.4	protein_coding	-	2/6	-	-	-	-	-	-	-	rs143800998	-	-1	-	HGNC	HGNC:33941	-	1	-	-	-	0.0264	-	-	-	-	-	-	-	-
rs143800998	1:1682902-1682902	A	intron_variant	MODIFIER	SLC35E2B	ENSG00000189339	Transcript	ENST00000617444.5	protein_coding	-	2/9	-	-	-	-	-	-	-	rs143800998	-	-1	-	HGNC	HGNC:33941	NM_001290264.2	1	P1	-	-	-	-	-	-	-	-	-	-	-
rs143800998	1:1682902-1682902	T	intron_variant	MODIFIER	SLC35E2B	ENSG00000189339	Transcript	ENST00000617444.5	protein_coding	-	2/9	-	-	-	-	-	-	-	rs143800998	-	-1	-	HGNC	HGNC:33941	NM_001290264.2	1	P1	-	-	0.0264	-	-	-	-	-	-	-	-
rs28680811	1:1684337-1684337	T	intron_variant,non_coding_transcript_variant	MODIFIER	SLC35E2B	ENSG00000189339	Transcript	ENST00000481276.1	retained_intron	-	1/4	-	-	-	-	-	-	-	rs28680811	-	-1	-	HGNC	HGNC:33941	-	2	-	-	-	0.0234	-	-	-	-	-	-	-	-
rs28680811	1:1684337-1684337	T	intron_variant	MODIFIER	SLC35E2B	ENSG00000189339	Transcript	ENST00000611123.1	protein_coding	-	1/8	-	-	-	-	-	-	-	rs28680811	-	-1	-	HGNC	HGNC:33941	-	2	P1	-	-	0.0234	-	-	-	-	-	-	-	-
rs28680811	1:1684337-1684337	T	intron_variant	MODIFIER	SLC35E2B	ENSG00000189339	Transcript	ENST00000614300.4	protein_coding	-	2/6	-	-	-	-	-	-	-	rs28680811	-	-1	-	HGNC	HGNC:33941	-	1	-	-	-	0.0234	-	-	-	-	-	-	-	-
rs28680811	1:1684337-1684337	T	intron_variant	MODIFIER	SLC35E2B	ENSG00000189339	Transcript	ENST00000617444.5	protein_coding	-	2/9	-	-	-	-	-	-	-	rs28680811	-	-1	-	HGNC	HGNC:33941	NM_001290264.2	1	P1	-	-	0.0234	-	-	-	-	-	-	-	-
rs9442411	1:1688328-1688328	T	intron_variant,non_coding_transcript_variant	MODIFIER	SLC35E2B	ENSG00000189339	Transcript	ENST00000481276.1	retained_intron	-	1/4	-	-	-	-	-	-	-	rs9442411	-	-1	-	HGNC	HGNC:33941	-	2	-	-	-	0.1583	-	-	-	-	-	-	-	-
rs9442411	1:1688328-1688328	T	intron_variant	MODIFIER	SLC35E2B	ENSG00000189339	Transcript	ENST00000611123.1	protein_coding	-	1/8	-	-	-	-	-	-	-	rs9442411	-	-1	-	HGNC	HGNC:33941	-	2	P1	-	-	0.1583	-	-	-	-	-	-	-	-
rs9442411	1:1688328-1688328	T	intron_variant	MODIFIER	SLC35E2B	ENSG00000189339	Transcript	ENST00000614300.4	protein_coding	-	2/6	-	-	-	-	-	-	-	rs9442411	-	-1	-	HGNC	HGNC:33941	-	1	-	-	-	0.1583	-	-	-	-	-	-	-	-
rs9442411	1:1688328-1688328	T	intron_variant	MODIFIER	SLC35E2B	ENSG00000189339	Transcript	ENST00000617444.5	protein_coding	-	2/9	-	-	-	-	-	-	-	rs9442411	-	-1	-	HGNC	HGNC:33941	NM_001290264.2	1	P1	-	-	0.1583	-	-	-	-	-	-	-	-
rs139939809	1:1721125-1721125	A	downstream_gene_variant	MODIFIER	SLC35E2A	ENSG00000215790	Transcript	ENST00000355439.7	protein_coding	-	-	-	-	-	-	-	-	-	rs139939809	3715	-1	-	HGNC	HGNC:20863	-	1	A2	-	-	0.0391	-	-	-	-	-	-	-	-
rs139939809	1:1721125-1721125	A	intron_variant	MODIFIER	CDK11A	ENSG00000008128	Transcript	ENST00000356200.7	protein_coding	-	2/18	-	-	-	-	-	-	-	rs139939809	-	-1	-	HGNC	HGNC:1730	-	5	A2	-	-	0.0391	-	-	-	-	-	-	-	-
rs139939809	1:1721125-1721125	A	intron_variant,non_coding_transcript_variant	MODIFIER	CDK11A	ENSG00000008128	Transcript	ENST00000356937.7	retained_intron	-	1/16	-	-	-	-	-	-	-	rs139939809	-	-1	-	HGNC	HGNC:1730	-	1	-	-	-	0.0391	-	-	-	-	-	-	-	-
rs139939809	1:1721125-1721125	A	intron_variant	MODIFIER	CDK11A	ENSG00000008128	Transcript	ENST00000357760.6	protein_coding	-	3/19	-	-	-	-	-	-	-	rs139939809	-	-1	-	HGNC	HGNC:1730	-	1	A2	-	-	0.0391	-	-	-	-	-	-	-	-
rs139939809	1:1721125-1721125	A	intron_variant	MODIFIER	CDK11A	ENSG00000008128	Transcript	ENST00000358779.9	protein_coding	-	3/19	-	-	-	-	-	-	-	rs139939809	-	-1	-	HGNC	HGNC:1730	-	1	A2	-	-	0.0391	-	-	-	-	-	-	-	-
rs139939809	1:1721125-1721125	A	intron_variant	MODIFIER	CDK11A	ENSG00000008128	Transcript	ENST00000378633.5	protein_coding	-	3/19	-	-	-	-	-	-	-	rs139939809	-	-1	-	HGNC	HGNC:1730	-	1	A2	-	-	0.0391	-	-	-	-	-	-	-	-
rs139939809	1:1721125-1721125	A	intron_variant	MODIFIER	CDK11A	ENSG00000008128	Transcript	ENST00000378638.6	protein_coding	-	3/19	-	-	-	-	-	-	-	rs139939809	-	-1	-	HGNC	HGNC:1730	-	5	A2	-	-	0.0391	-	-	-	-	-	-	-	-
rs139939809	1:1721125-1721125	A	downstream_gene_variant	MODIFIER	CDK11A	ENSG00000008128	Transcript	ENST00000401096.2	protein_coding	-	-	-	-	-	-	-	-	-	rs139939809	1583	-1	cds_end_NF	HGNC	HGNC:1730	-	5	-	-	-	0.0391	-	-	-	-	-	-	-	-
rs139939809	1:1721125-1721125	A	intron_variant	MODIFIER	CDK11A	ENSG00000008128	Transcript	ENST00000404249.8	protein_coding	-	3/19	-	-	-	-	-	-	-	rs139939809	-	-1	-	HGNC	HGNC:1730	NM_024011.4	1	P4	-	-	0.0391	-	-	-	-	-	-	-	-
rs139939809	1:1721125-1721125	A	upstream_gene_variant	MODIFIER	AL031282.1	ENSG00000227775	Transcript	ENST00000417099.1	lncRNA	-	-	-	-	-	-	-	-	-	rs139939809	3490	1	-	Clone_based_ensembl_gene	-	-	2	-	-	-	0.0391	-	-	-	-	-	-	-	-
rs139939809	1:1721125-1721125	A	intron_variant,NMD_transcript_variant	MODIFIER	CDK11A	ENSG00000008128	Transcript	ENST00000460465.5	nonsense_mediated_decay	-	3/19	-	-	-	-	-	-	-	rs139939809	-	-1	-	HGNC	HGNC:1730	-	1	-	-	-	0.0391	-	-	-	-	-	-	-	-
rs139939809	1:1721125-1721125	A	intron_variant	MODIFIER	CDK11A	ENSG00000008128	Transcript	ENST00000479362.1	protein_coding	-	3/4	-	-	-	-	-	-	-	rs139939809	-	-1	cds_end_NF	HGNC	HGNC:1730	-	1	-	-	-	0.0391	-	-	-	-	-	-	-	-
rs139939809	1:1721125-1721125	A	downstream_gene_variant	MODIFIER	CDK11A	ENSG00000008128	Transcript	ENST00000487462.1	retained_intron	-	-	-	-	-	-	-	-	-	rs139939809	1341	-1	-	HGNC	HGNC:1730	-	5	-	-	-	0.0391	-	-	-	-	-	-	-	-
rs139939809	1:1721125-1721125	A	intron_variant,non_coding_transcript_variant	MODIFIER	CDK11A	ENSG00000008128	Transcript	ENST00000498810.1	retained_intron	-	1/1	-	-	-	-	-	-	-	rs139939809	-	-1	-	HGNC	HGNC:1730	-	2	-	-	-	0.0391	-	-	-	-	-	-	-	-
rs139939809	1:1721125-1721125	A	intron_variant,NMD_transcript_variant	MODIFIER	CDK11A	ENSG00000008128	Transcript	ENST00000509982.5	nonsense_mediated_decay	-	2/18	-	-	-	-	-	-	-	rs139939809	-	-1	-	HGNC	HGNC:1730	-	5	-	-	-	0.0391	-	-	-	-	-	-	-	-
rs139939809	1:1721125-1721125	A	upstream_gene_variant	MODIFIER	AL031282.1	ENSG00000227775	Transcript	ENST00000577672.1	lncRNA	-	-	-	-	-	-	-	-	-	rs139939809	3387	1	-	Clone_based_ensembl_gene	-	-	3	-	-	-	0.0391	-	-	-	-	-	-	-	-
rs139939809	1:1721125-1721125	A	intron_variant,non_coding_transcript_variant	MODIFIER	AL031282.2	ENSG00000268575	Transcript	ENST00000598846.1	lncRNA	-	4/19	-	-	-	-	-	-	-	rs139939809	-	-1	-	Clone_based_ensembl_gene	-	-	2	-	-	-	0.0391	-	-	-	-	-	-	-	-
rs139939809	1:1721125-1721125	A	downstream_gene_variant	MODIFIER	SLC35E2A	ENSG00000215790	Transcript	ENST00000647043.1	lncRNA	-	-	-	-	-	-	-	-	-	rs139939809	3713	-1	-	HGNC	HGNC:20863	-	-	-	-	-	0.0391	-	-	-	-	-	-	-	-
rs7455	1:1727443-1727443	A	downstream_gene_variant	MODIFIER	SLC35E2A	ENSG00000215790	Transcript	ENST00000246421.4	lncRNA	-	-	-	-	-	-	-	-	-	rs7455	4799	-1	-	HGNC	HGNC:20863	-	1	-	-	-	0.0256	-	-	-	-	-	-	-	-
rs7455	1:1727443-1727443	C	downstream_gene_variant	MODIFIER	SLC35E2A	ENSG00000215790	Transcript	ENST00000246421.4	lncRNA	-	-	-	-	-	-	-	-	-	rs7455	4799	-1	-	HGNC	HGNC:20863	-	1	-	-	-	-	-	-	-	-	-	-	-	-
rs7455	1:1727443-1727443	A	intron_variant	MODIFIER	SLC35E2A	ENSG00000215790	Transcript	ENST00000355439.7	protein_coding	-	6/6	-	-	-	-	-	-	-	rs7455	-	-1	-	HGNC	HGNC:20863	-	1	A2	-	-	0.0256	-	-	-	-	-	-	-	-
rs7455	1:1727443-1727443	C	intron_variant	MODIFIER	SLC35E2A	ENSG00000215790	Transcript	ENST00000355439.7	protein_coding	-	6/6	-	-	-	-	-	-	-	rs7455	-	-1	-	HGNC	HGNC:20863	-	1	A2	-	-	-	-	-	-	-	-	-	-	-
rs7455	1:1727443-1727443	A	upstream_gene_variant	MODIFIER	CDK11A	ENSG00000008128	Transcript	ENST00000356200.7	protein_coding	-	-	-	-	-	-	-	-	-	rs7455	4612	-1	-	HGNC	HGNC:1730	-	5	A2	-	-	0.0256	-	-	-	-	-	-	-	-
rs7455	1:1727443-1727443	C	upstream_gene_variant	MODIFIER	CDK11A	ENSG00000008128	Transcript	ENST00000356200.7	protein_coding	-	-	-	-	-	-	-	-	-	rs7455	4612	-1	-	HGNC	HGNC:1730	-	5	A2	-	-	-	-	-	-	-	-	-	-	-
rs7455	1:1727443-1727443	A	upstream_gene_variant	MODIFIER	CDK11A	ENSG00000008128	Transcript	ENST00000357760.6	protein_coding	-	-	-	-	-	-	-	-	-	rs7455	3119	-1	-	HGNC	HGNC:1730	-	1	A2	-	-	0.0256	-	-	-	-	-	-	-	-
rs7455	1:1727443-1727443	C	upstream_gene_variant	MODIFIER	CDK11A	ENSG00000008128	Transcript	ENST00000357760.6	protein_coding	-	-	-	-	-	-	-	-	-	rs7455	3119	-1	-	HGNC	HGNC:1730	-	1	A2	-	-	-	-	-	-	-	-	-	-	-
rs7455	1:1727443-1727443	A	upstream_gene_variant	MODIFIER	CDK11A	ENSG00000008128	Transcript	ENST00000358779.9	protein_coding	-	-	-	-	-	-	-	-	-	rs7455	3119	-1	-	HGNC	HGNC:1730	-	1	A2	-	-	0.0256	-	-	-	-	-	-	-	-
rs7455	1:1727443-1727443	C	upstream_gene_variant	MODIFIER	CDK11A	ENSG00000008128	Transcript	ENST00000358779.9	protein_coding	-	-	-	-	-	-	-	-	-	rs7455	3119	-1	-	HGNC	HGNC:1730	-	1	A2	-	-	-	-	-	-	-	-	-	-	-
rs7455	1:1727443-1727443	A	upstream_gene_variant	MODIFIER	CDK11A	ENSG00000008128	Transcript	ENST00000378633.5	protein_coding	-	-	-	-	-	-	-	-	-	rs7455	3119	-1	-	HGNC	HGNC:1730	-	1	A2	-	-	0.0256	-	-	-	-	-	-	-	-
rs7455	1:1727443-1727443	C	upstream_gene_variant	MODIFIER	CDK11A	ENSG00000008128	Transcript	ENST00000378633.5	protein_coding	-	-	-	-	-	-	-	-	-	rs7455	3119	-1	-	HGNC	HGNC:1730	-	1	A2	-	-	-	-	-	-	-	-	-	-	-
rs7455	1:1727443-1727443	A	upstream_gene_variant	MODIFIER	CDK11A	ENSG00000008128	Transcript	ENST00000378638.6	protein_coding	-	-	-	-	-	-	-	-	-	rs7455	4612	-1	-	HGNC	HGNC:1730	-	5	A2	-	-	0.0256	-	-	-	-	-	-	-	-
rs7455	1:1727443-1727443	C	upstream_gene_variant	MODIFIER	CDK11A	ENSG00000008128	Transcript	ENST00000378638.6	protein_coding	-	-	-	-	-	-	-	-	-	rs7455	4612	-1	-	HGNC	HGNC:1730	-	5	A2	-	-	-	-	-	-	-	-	-	-	-
rs7455	1:1727443-1727443	A	upstream_gene_variant	MODIFIER	CDK11A	ENSG00000008128	Transcript	ENST00000401096.2	protein_coding	-	-	-	-	-	-	-	-	-	rs7455	3169	-1	cds_end_NF	HGNC	HGNC:1730	-	5	-	-	-	0.0256	-	-	-	-	-	-	-	-
rs7455	1:1727443-1727443	C	upstream_gene_variant	MODIFIER	CDK11A	ENSG00000008128	Transcript	ENST00000401096.2	protein_coding	-	-	-	-	-	-	-	-	-	rs7455	3169	-1	cds_end_NF	HGNC	HGNC:1730	-	5	-	-	-	-	-	-	-	-	-	-	-	-
rs7455	1:1727443-1727443	A	upstream_gene_variant	MODIFIER	CDK11A	ENSG00000008128	Transcript	ENST00000404249.8	protein_coding	-	-	-	-	-	-	-	-	-	rs7455	3086	-1	-	HGNC	HGNC:1730	NM_024011.4	1	P4	-	-	0.0256	-	-	-	-	-	-	-	-
rs7455	1:1727443-1727443	C	upstream_gene_variant	MODIFIER	CDK11A	ENSG00000008128	Transcript	ENST00000404249.8	protein_coding	-	-	-	-	-	-	-	-	-	rs7455	3086	-1	-	HGNC	HGNC:1730	NM_024011.4	1	P4	-	-	-	-	-	-	-	-	-	-	-
rs7455	1:1727443-1727443	A	intron_variant,non_coding_transcript_variant	MODIFIER	AL031282.1	ENSG00000227775	Transcript	ENST00000417099.1	lncRNA	-	1/1	-	-	-	-	-	-	-	rs7455	-	1	-	Clone_based_ensembl_gene	-	-	2	-	-	-	0.0256	-	-	-	-	-	-	-	-
rs7455	1:1727443-1727443	C	intron_variant,non_coding_transcript_variant	MODIFIER	AL031282.1	ENSG00000227775	Transcript	ENST00000417099.1	lncRNA	-	1/1	-	-	-	-	-	-	-	rs7455	-	1	-	Clone_based_ensembl_gene	-	-	2	-	-	-	-	-	-	-	-	-	-	-	-
rs7455	1:1727443-1727443	A	upstream_gene_variant	MODIFIER	CDK11A	ENSG00000008128	Transcript	ENST00000460465.5	nonsense_mediated_decay	-	-	-	-	-	-	-	-	-	rs7455	3119	-1	-	HGNC	HGNC:1730	-	1	-	-	-	0.0256	-	-	-	-	-	-	-	-
rs7455	1:1727443-1727443	C	upstream_gene_variant	MODIFIER	CDK11A	ENSG00000008128	Transcript	ENST00000460465.5	nonsense_mediated_decay	-	-	-	-	-	-	-	-	-	rs7455	3119	-1	-	HGNC	HGNC:1730	-	1	-	-	-	-	-	-	-	-	-	-	-	-
rs7455	1:1727443-1727443	A	downstream_gene_variant	MODIFIER	SLC35E2A	ENSG00000215790	Transcript	ENST00000475229.2	lncRNA	-	-	-	-	-	-	-	-	-	rs7455	4385	-1	-	HGNC	HGNC:20863	-	3	-	-	-	0.0256	-	-	-	-	-	-	-	-
rs7455	1:1727443-1727443	C	downstream_gene_variant	MODIFIER	SLC35E2A	ENSG00000215790	Transcript	ENST00000475229.2	lncRNA	-	-	-	-	-	-	-	-	-	rs7455	4385	-1	-	HGNC	HGNC:20863	-	3	-	-	-	-	-	-	-	-	-	-	-	-
rs7455	1:1727443-1727443	A	upstream_gene_variant	MODIFIER	CDK11A	ENSG00000008128	Transcript	ENST00000479362.1	protein_coding	-	-	-	-	-	-	-	-	-	rs7455	3411	-1	cds_end_NF	HGNC	HGNC:1730	-	1	-	-	-	0.0256	-	-	-	-	-	-	-	-
rs7455	1:1727443-1727443	C	upstream_gene_variant	MODIFIER	CDK11A	ENSG00000008128	Transcript	ENST00000479362.1	protein_coding	-	-	-	-	-	-	-	-	-	rs7455	3411	-1	cds_end_NF	HGNC	HGNC:1730	-	1	-	-	-	-	-	-	-	-	-	-	-	-
rs7455	1:1727443-1727443	A	upstream_gene_variant	MODIFIER	CDK11A	ENSG00000008128	Transcript	ENST00000487462.1	retained_intron	-	-	-	-	-	-	-	-	-	rs7455	3424	-1	-	HGNC	HGNC:1730	-	5	-	-	-	0.0256	-	-	-	-	-	-	-	-
rs7455	1:1727443-1727443	C	upstream_gene_variant	MODIFIER	CDK11A	ENSG00000008128	Transcript	ENST00000487462.1	retained_intron	-	-	-	-	-	-	-	-	-	rs7455	3424	-1	-	HGNC	HGNC:1730	-	5	-	-	-	-	-	-	-	-	-	-	-	-
rs7455	1:1727443-1727443	A	upstream_gene_variant	MODIFIER	CDK11A	ENSG00000008128	Transcript	ENST00000509982.5	nonsense_mediated_decay	-	-	-	-	-	-	-	-	-	rs7455	4611	-1	-	HGNC	HGNC:1730	-	5	-	-	-	0.0256	-	-	-	-	-	-	-	-
rs7455	1:1727443-1727443	C	upstream_gene_variant	MODIFIER	CDK11A	ENSG00000008128	Transcript	ENST00000509982.5	nonsense_mediated_decay	-	-	-	-	-	-	-	-	-	rs7455	4611	-1	-	HGNC	HGNC:1730	-	5	-	-	-	-	-	-	-	-	-	-	-	-
rs7455	1:1727443-1727443	A	intron_variant,non_coding_transcript_variant	MODIFIER	AL031282.1	ENSG00000227775	Transcript	ENST00000577672.1	lncRNA	-	1/1	-	-	-	-	-	-	-	rs7455	-	1	-	Clone_based_ensembl_gene	-	-	3	-	-	-	0.0256	-	-	-	-	-	-	-	-
rs7455	1:1727443-1727443	C	intron_variant,non_coding_transcript_variant	MODIFIER	AL031282.1	ENSG00000227775	Transcript	ENST00000577672.1	lncRNA	-	1/1	-	-	-	-	-	-	-	rs7455	-	1	-	Clone_based_ensembl_gene	-	-	3	-	-	-	-	-	-	-	-	-	-	-	-
rs7455	1:1727443-1727443	A	intron_variant,non_coding_transcript_variant	MODIFIER	AL031282.2	ENSG00000268575	Transcript	ENST00000598846.1	lncRNA	-	2/19	-	-	-	-	-	-	-	rs7455	-	-1	-	Clone_based_ensembl_gene	-	-	2	-	-	-	0.0256	-	-	-	-	-	-	-	-
rs7455	1:1727443-1727443	C	intron_variant,non_coding_transcript_variant	MODIFIER	AL031282.2	ENSG00000268575	Transcript	ENST00000598846.1	lncRNA	-	2/19	-	-	-	-	-	-	-	rs7455	-	-1	-	Clone_based_ensembl_gene	-	-	2	-	-	-	-	-	-	-	-	-	-	-	-
rs7455	1:1727443-1727443	A	3_prime_UTR_variant	MODIFIER	SLC35E2A	ENSG00000215790	Transcript	ENST00000643905.1	protein_coding	6/6	-	-	-	6236	-	-	-	-	rs7455	-	-1	-	HGNC	HGNC:20863	-	-	P3	-	-	0.0256	-	-	-	-	-	-	-	-
rs7455	1:1727443-1727443	C	3_prime_UTR_variant	MODIFIER	SLC35E2A	ENSG00000215790	Transcript	ENST00000643905.1	protein_coding	6/6	-	-	-	6236	-	-	-	-	rs7455	-	-1	-	HGNC	HGNC:20863	-	-	P3	-	-	-	-	-	-	-	-	-	-	-
rs7455	1:1727443-1727443	A	intron_variant,non_coding_transcript_variant	MODIFIER	SLC35E2A	ENSG00000215790	Transcript	ENST00000647043.1	lncRNA	-	6/6	-	-	-	-	-	-	-	rs7455	-	-1	-	HGNC	HGNC:20863	-	-	-	-	-	0.0256	-	-	-	-	-	-	-	-
rs7455	1:1727443-1727443	C	intron_variant,non_coding_transcript_variant	MODIFIER	SLC35E2A	ENSG00000215790	Transcript	ENST00000647043.1	lncRNA	-	6/6	-	-	-	-	-	-	-	rs7455	-	-1	-	HGNC	HGNC:20863	-	-	-	-	-	-	-	-	-	-	-	-	-	-
rs115029489	1:1743712-1743712	A	intron_variant,non_coding_transcript_variant	MODIFIER	SLC35E2A	ENSG00000215790	Transcript	ENST00000246421.4	lncRNA	-	1/5	-	-	-	-	-	-	-	rs115029489	-	-1	-	HGNC	HGNC:20863	-	1	-	-	-	0.0306	-	-	-	-	-	-	-	-
rs115029489	1:1743712-1743712	A	intron_variant	MODIFIER	SLC35E2A	ENSG00000215790	Transcript	ENST00000355439.7	protein_coding	-	2/6	-	-	-	-	-	-	-	rs115029489	-	-1	-	HGNC	HGNC:20863	-	1	A2	-	-	0.0306	-	-	-	-	-	-	-	-
rs115029489	1:1743712-1743712	A	intron_variant	MODIFIER	SLC35E2A	ENSG00000215790	Transcript	ENST00000643905.1	protein_coding	-	1/5	-	-	-	-	-	-	-	rs115029489	-	-1	-	HGNC	HGNC:20863	-	-	P3	-	-	0.0306	-	-	-	-	-	-	-	-
rs115029489	1:1743712-1743712	A	upstream_gene_variant	MODIFIER	SLC35E2A	ENSG00000215790	Transcript	ENST00000643943.1	transcribed_unprocessed_pseudogene	-	-	-	-	-	-	-	-	-	rs115029489	4155	-1	-	HGNC	HGNC:20863	-	-	-	-	-	0.0306	-	-	-	-	-	-	-	-
rs115029489	1:1743712-1743712	A	intron_variant,non_coding_transcript_variant	MODIFIER	SLC35E2A	ENSG00000215790	Transcript	ENST00000647043.1	lncRNA	-	2/6	-	-	-	-	-	-	-	rs115029489	-	-1	-	HGNC	HGNC:20863	-	-	-	-	-	0.0306	-	-	-	-	-	-	-	-
rs4648812	1:1750935-1750935	A	upstream_gene_variant	MODIFIER	SLC35E2A	ENSG00000215790	Transcript	ENST00000246421.4	lncRNA	-	-	-	-	-	-	-	-	-	rs4648812	4943	-1	-	HGNC	HGNC:20863	-	1	-	-	-	-	-	-	-	-	-	-	-	-
rs4648812	1:1750935-1750935	A	downstream_gene_variant	MODIFIER	NADK	ENSG00000008130	Transcript	ENST00000341426.9	protein_coding	-	-	-	-	-	-	-	-	-	rs4648812	297	-1	-	HGNC	HGNC:29831	NM_023018.5	2	P3	-	-	-	-	-	-	-	-	-	-	-
rs4648812	1:1750935-1750935	A	downstream_gene_variant	MODIFIER	NADK	ENSG00000008130	Transcript	ENST00000341991.7	protein_coding	-	-	-	-	-	-	-	-	-	rs4648812	297	-1	-	HGNC	HGNC:29831	-	1	P3	-	-	-	-	-	-	-	-	-	-	-
rs4648812	1:1750935-1750935	A	downstream_gene_variant	MODIFIER	NADK	ENSG00000008130	Transcript	ENST00000342348.9	protein_coding	-	-	-	-	-	-	-	-	-	rs4648812	1536	-1	-	HGNC	HGNC:29831	-	2	A2	-	-	-	-	-	-	-	-	-	-	-
rs4648812	1:1750935-1750935	A	upstream_gene_variant	MODIFIER	SLC35E2A	ENSG00000215790	Transcript	ENST00000355439.7	protein_coding	-	-	-	-	-	-	-	-	-	rs4648812	4936	-1	-	HGNC	HGNC:20863	-	1	A2	-	-	-	-	-	-	-	-	-	-	-
rs4648812	1:1750935-1750935	A	downstream_gene_variant	MODIFIER	NADK	ENSG00000008130	Transcript	ENST00000378625.5	protein_coding	-	-	-	-	-	-	-	-	-	rs4648812	297	-1	-	HGNC	HGNC:29831	-	1	A2	-	-	-	-	-	-	-	-	-	-	-
rs4648812	1:1750935-1750935	A	downstream_gene_variant	MODIFIER	NADK	ENSG00000008130	Transcript	ENST00000469045.5	protein_coding	-	-	-	-	-	-	-	-	-	rs4648812	3126	-1	cds_start_NF	HGNC	HGNC:29831	-	5	-	-	-	-	-	-	-	-	-	-	-	-
rs4648812	1:1750935-1750935	A	downstream_gene_variant	MODIFIER	NADK	ENSG00000008130	Transcript	ENST00000477235.5	retained_intron	-	-	-	-	-	-	-	-	-	rs4648812	3236	-1	-	HGNC	HGNC:29831	-	2	-	-	-	-	-	-	-	-	-	-	-	-
rs4648812	1:1750935-1750935	A	downstream_gene_variant	MODIFIER	NADK	ENSG00000008130	Transcript	ENST00000480499.5	retained_intron	-	-	-	-	-	-	-	-	-	rs4648812	3228	-1	-	HGNC	HGNC:29831	-	2	-	-	-	-	-	-	-	-	-	-	-	-
rs4648812	1:1750935-1750935	A	downstream_gene_variant	MODIFIER	NADK	ENSG00000008130	Transcript	ENST00000489538.1	nonsense_mediated_decay	-	-	-	-	-	-	-	-	-	rs4648812	3246	-1	cds_start_NF	HGNC	HGNC:29831	-	3	-	-	-	-	-	-	-	-	-	-	-	-
rs4648812	1:1750935-1750935	A	downstream_gene_variant	MODIFIER	NADK	ENSG00000008130	Transcript	ENST00000497186.5	nonsense_mediated_decay	-	-	-	-	-	-	-	-	-	rs4648812	3408	-1	cds_start_NF	HGNC	HGNC:29831	-	3	-	-	-	-	-	-	-	-	-	-	-	-
rs4648812	1:1750935-1750935	A	downstream_gene_variant	MODIFIER	NADK	ENSG00000008130	Transcript	ENST00000497615.1	retained_intron	-	-	-	-	-	-	-	-	-	rs4648812	3268	-1	-	HGNC	HGNC:29831	-	2	-	-	-	-	-	-	-	-	-	-	-	-
rs4648812	1:1750935-1750935	A	downstream_gene_variant	MODIFIER	NADK	ENSG00000008130	Transcript	ENST00000497747.5	retained_intron	-	-	-	-	-	-	-	-	-	rs4648812	3230	-1	-	HGNC	HGNC:29831	-	2	-	-	-	-	-	-	-	-	-	-	-	-
rs4648812	1:1750935-1750935	A	downstream_gene_variant	MODIFIER	NADK	ENSG00000008130	Transcript	ENST00000498806.1	nonsense_mediated_decay	-	-	-	-	-	-	-	-	-	rs4648812	2040	-1	cds_start_NF	HGNC	HGNC:29831	-	3	-	-	-	-	-	-	-	-	-	-	-	-
rs4648812	1:1750935-1750935	A	upstream_gene_variant	MODIFIER	SLC35E2A	ENSG00000215790	Transcript	ENST00000643905.1	protein_coding	-	-	-	-	-	-	-	-	-	rs4648812	4936	-1	-	HGNC	HGNC:20863	-	-	P3	-	-	-	-	-	-	-	-	-	-	-
rs4648822	1:1763636-1763636	A	intron_variant	MODIFIER	NADK	ENSG00000008130	Transcript	ENST00000341426.9	protein_coding	-	2/11	-	-	-	-	-	-	-	rs4648822	-	-1	-	HGNC	HGNC:29831	NM_023018.5	2	P3	-	-	-	-	-	-	-	-	-	-	-
rs4648822	1:1763636-1763636	T	intron_variant	MODIFIER	NADK	ENSG00000008130	Transcript	ENST00000341426.9	protein_coding	-	2/11	-	-	-	-	-	-	-	rs4648822	-	-1	-	HGNC	HGNC:29831	NM_023018.5	2	P3	-	-	-	-	-	-	-	-	-	-	-
rs4648822	1:1763636-1763636	A	intron_variant	MODIFIER	NADK	ENSG00000008130	Transcript	ENST00000341991.7	protein_coding	-	2/11	-	-	-	-	-	-	-	rs4648822	-	-1	-	HGNC	HGNC:29831	-	1	P3	-	-	-	-	-	-	-	-	-	-	-
rs4648822	1:1763636-1763636	T	intron_variant	MODIFIER	NADK	ENSG00000008130	Transcript	ENST00000341991.7	protein_coding	-	2/11	-	-	-	-	-	-	-	rs4648822	-	-1	-	HGNC	HGNC:29831	-	1	P3	-	-	-	-	-	-	-	-	-	-	-
rs4648822	1:1763636-1763636	A	intron_variant	MODIFIER	NADK	ENSG00000008130	Transcript	ENST00000378625.5	protein_coding	-	2/13	-	-	-	-	-	-	-	rs4648822	-	-1	-	HGNC	HGNC:29831	-	1	A2	-	-	-	-	-	-	-	-	-	-	-
rs4648822	1:1763636-1763636	T	intron_variant	MODIFIER	NADK	ENSG00000008130	Transcript	ENST00000378625.5	protein_coding	-	2/13	-	-	-	-	-	-	-	rs4648822	-	-1	-	HGNC	HGNC:29831	-	1	A2	-	-	-	-	-	-	-	-	-	-	-
rs4648822	1:1763636-1763636	A	intron_variant,non_coding_transcript_variant	MODIFIER	NADK	ENSG00000008130	Transcript	ENST00000460602.5	retained_intron	-	2/3	-	-	-	-	-	-	-	rs4648822	-	-1	-	HGNC	HGNC:29831	-	2	-	-	-	-	-	-	-	-	-	-	-	-
rs4648822	1:1763636-1763636	T	intron_variant,non_coding_transcript_variant	MODIFIER	NADK	ENSG00000008130	Transcript	ENST00000460602.5	retained_intron	-	2/3	-	-	-	-	-	-	-	rs4648822	-	-1	-	HGNC	HGNC:29831	-	2	-	-	-	-	-	-	-	-	-	-	-	-
rs4648822	1:1763636-1763636	A	intron_variant,non_coding_transcript_variant	MODIFIER	NADK	ENSG00000008130	Transcript	ENST00000464373.1	retained_intron	-	2/2	-	-	-	-	-	-	-	rs4648822	-	-1	-	HGNC	HGNC:29831	-	2	-	-	-	-	-	-	-	-	-	-	-	-
rs4648822	1:1763636-1763636	T	intron_variant,non_coding_transcript_variant	MODIFIER	NADK	ENSG00000008130	Transcript	ENST00000464373.1	retained_intron	-	2/2	-	-	-	-	-	-	-	rs4648822	-	-1	-	HGNC	HGNC:29831	-	2	-	-	-	-	-	-	-	-	-	-	-	-
rs4648822	1:1763636-1763636	A	intron_variant,non_coding_transcript_variant	MODIFIER	NADK	ENSG00000008130	Transcript	ENST00000492768.5	lncRNA	-	2/4	-	-	-	-	-	-	-	rs4648822	-	-1	-	HGNC	HGNC:29831	-	3	-	-	-	-	-	-	-	-	-	-	-	-
rs4648822	1:1763636-1763636	T	intron_variant,non_coding_transcript_variant	MODIFIER	NADK	ENSG00000008130	Transcript	ENST00000492768.5	lncRNA	-	2/4	-	-	-	-	-	-	-	rs4648822	-	-1	-	HGNC	HGNC:29831	-	3	-	-	-	-	-	-	-	-	-	-	-	-
rs4648822	1:1763636-1763636	A	intron_variant,non_coding_transcript_variant	MODIFIER	NADK	ENSG00000008130	Transcript	ENST00000492845.6	retained_intron	-	2/5	-	-	-	-	-	-	-	rs4648822	-	-1	-	HGNC	HGNC:29831	-	2	-	-	-	-	-	-	-	-	-	-	-	-
rs4648822	1:1763636-1763636	T	intron_variant,non_coding_transcript_variant	MODIFIER	NADK	ENSG00000008130	Transcript	ENST00000492845.6	retained_intron	-	2/5	-	-	-	-	-	-	-	rs4648822	-	-1	-	HGNC	HGNC:29831	-	2	-	-	-	-	-	-	-	-	-	-	-	-
rs4648822	1:1763636-1763636	A	regulatory_region_variant	MODIFIER	-	-	RegulatoryFeature	ENSR00000000232	promoter_flanking_region	-	-	-	-	-	-	-	-	-	rs4648822	-	-	-	-	-	-	-	-	-	-	-	-	-	-	-	-	-	-	-
rs4648822	1:1763636-1763636	T	regulatory_region_variant	MODIFIER	-	-	RegulatoryFeature	ENSR00000000232	promoter_flanking_region	-	-	-	-	-	-	-	-	-	rs4648822	-	-	-	-	-	-	-	-	-	-	-	-	-	-	-	-	-	-	-
rs72634844	1:1764303-1764303	T	intron_variant	MODIFIER	NADK	ENSG00000008130	Transcript	ENST00000341426.9	protein_coding	-	2/11	-	-	-	-	-	-	-	rs72634844	-	-1	-	HGNC	HGNC:29831	NM_023018.5	2	P3	-	-	0.0264	-	-	-	-	-	-	-	-
rs72634844	1:1764303-1764303	T	intron_variant	MODIFIER	NADK	ENSG00000008130	Transcript	ENST00000341991.7	protein_coding	-	2/11	-	-	-	-	-	-	-	rs72634844	-	-1	-	HGNC	HGNC:29831	-	1	P3	-	-	0.0264	-	-	-	-	-	-	-	-
rs72634844	1:1764303-1764303	T	intron_variant	MODIFIER	NADK	ENSG00000008130	Transcript	ENST00000378625.5	protein_coding	-	2/13	-	-	-	-	-	-	-	rs72634844	-	-1	-	HGNC	HGNC:29831	-	1	A2	-	-	0.0264	-	-	-	-	-	-	-	-
rs72634844	1:1764303-1764303	T	intron_variant,non_coding_transcript_variant	MODIFIER	NADK	ENSG00000008130	Transcript	ENST00000460602.5	retained_intron	-	2/3	-	-	-	-	-	-	-	rs72634844	-	-1	-	HGNC	HGNC:29831	-	2	-	-	-	0.0264	-	-	-	-	-	-	-	-
rs72634844	1:1764303-1764303	T	intron_variant,non_coding_transcript_variant	MODIFIER	NADK	ENSG00000008130	Transcript	ENST00000464373.1	retained_intron	-	2/2	-	-	-	-	-	-	-	rs72634844	-	-1	-	HGNC	HGNC:29831	-	2	-	-	-	0.0264	-	-	-	-	-	-	-	-
rs72634844	1:1764303-1764303	T	intron_variant,non_coding_transcript_variant	MODIFIER	NADK	ENSG00000008130	Transcript	ENST00000492768.5	lncRNA	-	2/4	-	-	-	-	-	-	-	rs72634844	-	-1	-	HGNC	HGNC:29831	-	3	-	-	-	0.0264	-	-	-	-	-	-	-	-
rs72634844	1:1764303-1764303	T	intron_variant,non_coding_transcript_variant	MODIFIER	NADK	ENSG00000008130	Transcript	ENST00000492845.6	retained_intron	-	2/5	-	-	-	-	-	-	-	rs72634844	-	-1	-	HGNC	HGNC:29831	-	2	-	-	-	0.0264	-	-	-	-	-	-	-	-
rs72634844	1:1764303-1764303	T	regulatory_region_variant	MODIFIER	-	-	RegulatoryFeature	ENSR00000000232	promoter_flanking_region	-	-	-	-	-	-	-	-	-	rs72634844	-	-	-	-	-	-	-	-	-	-	0.0264	-	-	-	-	-	-	-	-
rs72634844	1:1764303-1764303	T	regulatory_region_variant	MODIFIER	-	-	RegulatoryFeature	ENSR00000344716	CTCF_binding_site	-	-	-	-	-	-	-	-	-	rs72634844	-	-	-	-	-	-	-	-	-	-	0.0264	-	-	-	-	-	-	-	-
rs114987731	1:1769192-1769192	A	intron_variant	MODIFIER	NADK	ENSG00000008130	Transcript	ENST00000341426.9	protein_coding	-	1/11	-	-	-	-	-	-	-	rs114987731	-	-1	-	HGNC	HGNC:29831	NM_023018.5	2	P3	-	-	-	-	-	-	-	-	-	-	-
rs114987731	1:1769192-1769192	T	intron_variant	MODIFIER	NADK	ENSG00000008130	Transcript	ENST00000341426.9	protein_coding	-	1/11	-	-	-	-	-	-	-	rs114987731	-	-1	-	HGNC	HGNC:29831	NM_023018.5	2	P3	-	-	0.0266	-	-	-	-	-	-	-	-
rs114987731	1:1769192-1769192	A	intron_variant	MODIFIER	NADK	ENSG00000008130	Transcript	ENST00000341991.7	protein_coding	-	1/11	-	-	-	-	-	-	-	rs114987731	-	-1	-	HGNC	HGNC:29831	-	1	P3	-	-	-	-	-	-	-	-	-	-	-
rs114987731	1:1769192-1769192	T	intron_variant	MODIFIER	NADK	ENSG00000008130	Transcript	ENST00000341991.7	protein_coding	-	1/11	-	-	-	-	-	-	-	rs114987731	-	-1	-	HGNC	HGNC:29831	-	1	P3	-	-	0.0266	-	-	-	-	-	-	-	-
rs114987731	1:1769192-1769192	A	intron_variant	MODIFIER	NADK	ENSG00000008130	Transcript	ENST00000378625.5	protein_coding	-	1/13	-	-	-	-	-	-	-	rs114987731	-	-1	-	HGNC	HGNC:29831	-	1	A2	-	-	-	-	-	-	-	-	-	-	-
rs114987731	1:1769192-1769192	T	intron_variant	MODIFIER	NADK	ENSG00000008130	Transcript	ENST00000378625.5	protein_coding	-	1/13	-	-	-	-	-	-	-	rs114987731	-	-1	-	HGNC	HGNC:29831	-	1	A2	-	-	0.0266	-	-	-	-	-	-	-	-
rs114987731	1:1769192-1769192	A	intron_variant,non_coding_transcript_variant	MODIFIER	NADK	ENSG00000008130	Transcript	ENST00000460602.5	retained_intron	-	1/3	-	-	-	-	-	-	-	rs114987731	-	-1	-	HGNC	HGNC:29831	-	2	-	-	-	-	-	-	-	-	-	-	-	-
rs114987731	1:1769192-1769192	T	intron_variant,non_coding_transcript_variant	MODIFIER	NADK	ENSG00000008130	Transcript	ENST00000460602.5	retained_intron	-	1/3	-	-	-	-	-	-	-	rs114987731	-	-1	-	HGNC	HGNC:29831	-	2	-	-	-	0.0266	-	-	-	-	-	-	-	-
rs114987731	1:1769192-1769192	A	intron_variant,non_coding_transcript_variant	MODIFIER	NADK	ENSG00000008130	Transcript	ENST00000464373.1	retained_intron	-	1/2	-	-	-	-	-	-	-	rs114987731	-	-1	-	HGNC	HGNC:29831	-	2	-	-	-	-	-	-	-	-	-	-	-	-
rs114987731	1:1769192-1769192	T	intron_variant,non_coding_transcript_variant	MODIFIER	NADK	ENSG00000008130	Transcript	ENST00000464373.1	retained_intron	-	1/2	-	-	-	-	-	-	-	rs114987731	-	-1	-	HGNC	HGNC:29831	-	2	-	-	-	0.0266	-	-	-	-	-	-	-	-
rs114987731	1:1769192-1769192	A	intron_variant,non_coding_transcript_variant	MODIFIER	NADK	ENSG00000008130	Transcript	ENST00000492768.5	lncRNA	-	1/4	-	-	-	-	-	-	-	rs114987731	-	-1	-	HGNC	HGNC:29831	-	3	-	-	-	-	-	-	-	-	-	-	-	-
rs114987731	1:1769192-1769192	T	intron_variant,non_coding_transcript_variant	MODIFIER	NADK	ENSG00000008130	Transcript	ENST00000492768.5	lncRNA	-	1/4	-	-	-	-	-	-	-	rs114987731	-	-1	-	HGNC	HGNC:29831	-	3	-	-	-	0.0266	-	-	-	-	-	-	-	-
rs114987731	1:1769192-1769192	A	intron_variant,non_coding_transcript_variant	MODIFIER	NADK	ENSG00000008130	Transcript	ENST00000492845.6	retained_intron	-	1/5	-	-	-	-	-	-	-	rs114987731	-	-1	-	HGNC	HGNC:29831	-	2	-	-	-	-	-	-	-	-	-	-	-	-
rs114987731	1:1769192-1769192	T	intron_variant,non_coding_transcript_variant	MODIFIER	NADK	ENSG00000008130	Transcript	ENST00000492845.6	retained_intron	-	1/5	-	-	-	-	-	-	-	rs114987731	-	-1	-	HGNC	HGNC:29831	-	2	-	-	-	0.0266	-	-	-	-	-	-	-	-
rs114987731	1:1769192-1769192	A	regulatory_region_variant	MODIFIER	-	-	RegulatoryFeature	ENSR00000000232	promoter_flanking_region	-	-	-	-	-	-	-	-	-	rs114987731	-	-	-	-	-	-	-	-	-	-	-	-	-	-	-	-	-	-	-
rs114987731	1:1769192-1769192	T	regulatory_region_variant	MODIFIER	-	-	RegulatoryFeature	ENSR00000000232	promoter_flanking_region	-	-	-	-	-	-	-	-	-	rs114987731	-	-	-	-	-	-	-	-	-	-	0.0266	-	-	-	-	-	-	-	-
rs56400815	1:1780639-1780639	T	upstream_gene_variant	MODIFIER	NADK	ENSG00000008130	Transcript	ENST00000341426.9	protein_coding	-	-	-	-	-	-	-	-	-	rs56400815	2169	-1	-	HGNC	HGNC:29831	NM_023018.5	2	P3	-	-	0.0264	-	-	-	-	-	-	-	-
rs56400815	1:1780639-1780639	T	upstream_gene_variant	MODIFIER	NADK	ENSG00000008130	Transcript	ENST00000341991.7	protein_coding	-	-	-	-	-	-	-	-	-	rs56400815	1849	-1	-	HGNC	HGNC:29831	-	1	P3	-	-	0.0264	-	-	-	-	-	-	-	-
rs56400815	1:1780639-1780639	T	downstream_gene_variant	MODIFIER	GNB1	ENSG00000078369	Transcript	ENST00000378609.9	protein_coding	-	-	-	-	-	-	-	-	-	rs56400815	4647	-1	-	HGNC	HGNC:4396	NM_002074.5	1	P1	-	-	0.0264	-	-	-	-	-	-	-	-
rs56400815	1:1780639-1780639	T	upstream_gene_variant	MODIFIER	NADK	ENSG00000008130	Transcript	ENST00000378625.5	protein_coding	-	-	-	-	-	-	-	-	-	rs56400815	570	-1	-	HGNC	HGNC:29831	-	1	A2	-	-	0.0264	-	-	-	-	-	-	-	-
rs56400815	1:1780639-1780639	T	upstream_gene_variant	MODIFIER	NADK	ENSG00000008130	Transcript	ENST00000460602.5	retained_intron	-	-	-	-	-	-	-	-	-	rs56400815	2220	-1	-	HGNC	HGNC:29831	-	2	-	-	-	0.0264	-	-	-	-	-	-	-	-
rs56400815	1:1780639-1780639	T	upstream_gene_variant	MODIFIER	NADK	ENSG00000008130	Transcript	ENST00000464373.1	retained_intron	-	-	-	-	-	-	-	-	-	rs56400815	2219	-1	-	HGNC	HGNC:29831	-	2	-	-	-	0.0264	-	-	-	-	-	-	-	-
rs56400815	1:1780639-1780639	T	upstream_gene_variant	MODIFIER	NADK	ENSG00000008130	Transcript	ENST00000480542.1	lncRNA	-	-	-	-	-	-	-	-	-	rs56400815	182	-1	-	HGNC	HGNC:29831	-	5	-	-	-	0.0264	-	-	-	-	-	-	-	-
rs56400815	1:1780639-1780639	T	upstream_gene_variant	MODIFIER	NADK	ENSG00000008130	Transcript	ENST00000492768.5	lncRNA	-	-	-	-	-	-	-	-	-	rs56400815	2220	-1	-	HGNC	HGNC:29831	-	3	-	-	-	0.0264	-	-	-	-	-	-	-	-
rs56400815	1:1780639-1780639	T	upstream_gene_variant	MODIFIER	NADK	ENSG00000008130	Transcript	ENST00000492845.6	retained_intron	-	-	-	-	-	-	-	-	-	rs56400815	677	-1	-	HGNC	HGNC:29831	-	2	-	-	-	0.0264	-	-	-	-	-	-	-	-
rs56400815	1:1780639-1780639	T	downstream_gene_variant	MODIFIER	GNB1	ENSG00000078369	Transcript	ENST00000610897.4	protein_coding	-	-	-	-	-	-	-	-	-	rs56400815	4646	-1	-	HGNC	HGNC:4396	-	5	P1	-	-	0.0264	-	-	-	-	-	-	-	-
rs56400815	1:1780639-1780639	T	downstream_gene_variant	MODIFIER	GNB1	ENSG00000078369	Transcript	ENST00000615252.4	protein_coding	-	-	-	-	-	-	-	-	-	rs56400815	4646	-1	-	HGNC	HGNC:4396	-	5	-	-	-	0.0264	-	-	-	-	-	-	-	-
rs56400815	1:1780639-1780639	T	regulatory_region_variant	MODIFIER	-	-	RegulatoryFeature	ENSR00000000234	promoter	-	-	-	-	-	-	-	-	-	rs56400815	-	-	-	-	-	-	-	-	-	-	0.0264	-	-	-	-	-	-	-	-
rs72634863	1:1902068-1902068	A	regulatory_region_variant	MODIFIER	-	-	RegulatoryFeature	ENSR00000918510	enhancer	-	-	-	-	-	-	-	-	-	rs72634863	-	-	-	-	-	-	-	-	-	-	-	-	-	-	-	-	-	-	-
rs72634863	1:1902068-1902068	T	regulatory_region_variant	MODIFIER	-	-	RegulatoryFeature	ENSR00000918510	enhancer	-	-	-	-	-	-	-	-	-	rs72634863	-	-	-	-	-	-	-	-	-	-	0.0258	-	-	-	-	-	-	-	-
rs72634863	1:1902068-1902068	A	intergenic_variant	MODIFIER	-	-	-	-	-	-	-	-	-	-	-	-	-	-	rs72634863	-	-	-	-	-	-	-	-	-	-	-	-	-	-	-	-	-	-	-
rs72634863	1:1902068-1902068	T	intergenic_variant	MODIFIER	-	-	-	-	-	-	-	-	-	-	-	-	-	-	rs72634863	-	-	-	-	-	-	-	-	-	-	0.0258	-	-	-	-	-	-	-	-
rs72634869	1:1918484-1918484	A	downstream_gene_variant	MODIFIER	CALML6	ENSG00000169885	Transcript	ENST00000307786.8	protein_coding	-	-	-	-	-	-	-	-	-	rs72634869	1188	1	-	HGNC	HGNC:24193	NM_138705.4	1	P3	-	-	0.0288	-	-	-	-	-	-	-	-
rs72634869	1:1918484-1918484	A	intron_variant	MODIFIER	TMEM52	ENSG00000178821	Transcript	ENST00000310991.8	protein_coding	-	3/4	-	-	-	-	-	-	-	rs72634869	-	-1	-	HGNC	HGNC:27916	NM_178545.4	1	P2	-	-	0.0288	-	-	-	-	-	-	-	-
rs72634869	1:1918484-1918484	A	intron_variant	MODIFIER	TMEM52	ENSG00000178821	Transcript	ENST00000378598.4	protein_coding	-	2/2	-	-	-	-	-	-	-	rs72634869	-	-1	cds_start_NF	HGNC	HGNC:27916	-	5	-	-	-	0.0288	-	-	-	-	-	-	-	-
rs72634869	1:1918484-1918484	A	missense_variant	MODERATE	TMEM52	ENSG00000178821	Transcript	ENST00000378602.3	protein_coding	1/2	-	-	-	314	73	25	A/S	Gca/Tca	rs72634869	-	-1	-	HGNC	HGNC:27916	-	1	A2	tolerated_low_confidence(0.89)	benign(0.271)	0.0288	-	-	-	-	-	-	-	-
rs72634869	1:1918484-1918484	A	downstream_gene_variant	MODIFIER	CALML6	ENSG00000169885	Transcript	ENST00000378604.3	protein_coding	-	-	-	-	-	-	-	-	-	rs72634869	1190	1	-	HGNC	HGNC:24193	-	3	A2	-	-	0.0288	-	-	-	-	-	-	-	-
rs72634869	1:1918484-1918484	A	downstream_gene_variant	MODIFIER	CFAP74	ENSG00000142609	Transcript	ENST00000412120.2	retained_intron	-	-	-	-	-	-	-	-	-	rs72634869	3599	-1	-	HGNC	HGNC:29368	-	1	-	-	-	0.0288	-	-	-	-	-	-	-	-
rs72634869	1:1918484-1918484	A	intron_variant	MODIFIER	TMEM52	ENSG00000178821	Transcript	ENST00000416272.1	protein_coding	-	2/2	-	-	-	-	-	-	-	rs72634869	-	-1	cds_end_NF	HGNC	HGNC:27916	-	3	-	-	-	0.0288	-	-	-	-	-	-	-	-
rs72634869	1:1918484-1918484	A	downstream_gene_variant	MODIFIER	CALML6	ENSG00000169885	Transcript	ENST00000462293.1	lncRNA	-	-	-	-	-	-	-	-	-	rs72634869	1413	1	-	HGNC	HGNC:24193	-	3	-	-	-	0.0288	-	-	-	-	-	-	-	-
rs72634869	1:1918484-1918484	A	downstream_gene_variant	MODIFIER	CFAP74	ENSG00000142609	Transcript	ENST00000464311.5	retained_intron	-	-	-	-	-	-	-	-	-	rs72634869	3473	-1	-	HGNC	HGNC:29368	-	2	-	-	-	0.0288	-	-	-	-	-	-	-	-
rs72634869	1:1918484-1918484	A	intron_variant,NMD_transcript_variant	MODIFIER	TMEM52	ENSG00000178821	Transcript	ENST00000470931.2	nonsense_mediated_decay	-	2/3	-	-	-	-	-	-	-	rs72634869	-	-1	-	HGNC	HGNC:27916	-	3	-	-	-	0.0288	-	-	-	-	-	-	-	-
rs72634869	1:1918484-1918484	A	downstream_gene_variant	MODIFIER	CALML6	ENSG00000169885	Transcript	ENST00000482402.1	retained_intron	-	-	-	-	-	-	-	-	-	rs72634869	1188	1	-	HGNC	HGNC:24193	-	2	-	-	-	0.0288	-	-	-	-	-	-	-	-
rs72634869	1:1918484-1918484	A	downstream_gene_variant	MODIFIER	CFAP74	ENSG00000142609	Transcript	ENST00000493964.5	protein_coding	-	-	-	-	-	-	-	-	-	rs72634869	3467	-1	-	HGNC	HGNC:29368	-	5	P1	-	-	0.0288	-	-	-	-	-	-	-	-
rs72634869	1:1918484-1918484	A	non_coding_transcript_exon_variant	MODIFIER	TMEM52	ENSG00000178821	Transcript	ENST00000602604.1	retained_intron	3/4	-	-	-	583	-	-	-	-	rs72634869	-	-1	-	HGNC	HGNC:27916	-	3	-	-	-	0.0288	-	-	-	-	-	-	-	-
rs72634869	1:1918484-1918484	A	downstream_gene_variant	MODIFIER	CFAP74	ENSG00000142609	Transcript	ENST00000642590.1	protein_coding	-	-	-	-	-	-	-	-	-	rs72634869	3467	-1	cds_start_NF	HGNC	HGNC:29368	-	-	-	-	-	0.0288	-	-	-	-	-	-	-	-
rs72634869	1:1918484-1918484	A	regulatory_region_variant	MODIFIER	-	-	RegulatoryFeature	ENSR00000000255	promoter	-	-	-	-	-	-	-	-	-	rs72634869	-	-	-	-	-	-	-	-	-	-	0.0288	-	-	-	-	-	-	-	-
rs72634869	1:1918484-1918484	A	TF_binding_site_variant	MODIFIER	-	-	MotifFeature	ENSM00401878310	-	-	-	-	-	-	-	-	-	-	rs72634869	-	-1	-	-	-	-	-	-	-	-	0.0288	-	-	-	-	ENSM00401878310	17	N	-0.011
rs7540978	1:1979778-1979778	A	intron_variant,non_coding_transcript_variant	MODIFIER	CFAP74	ENSG00000142609	Transcript	ENST00000270720.11	retained_intron	-	6/17	-	-	-	-	-	-	-	rs7540978	-	-1	-	HGNC	HGNC:29368	-	5	-	-	-	-	-	-	-	-	-	-	-	-
rs7540978	1:1979778-1979778	G	intron_variant,non_coding_transcript_variant	MODIFIER	CFAP74	ENSG00000142609	Transcript	ENST00000270720.11	retained_intron	-	6/17	-	-	-	-	-	-	-	rs7540978	-	-1	-	HGNC	HGNC:29368	-	5	-	-	-	-	-	-	-	-	-	-	-	-
rs7540978	1:1979778-1979778	A	downstream_gene_variant	MODIFIER	CFAP74	ENSG00000142609	Transcript	ENST00000378592.1	retained_intron	-	-	-	-	-	-	-	-	-	rs7540978	3893	-1	-	HGNC	HGNC:29368	-	2	-	-	-	-	-	-	-	-	-	-	-	-
rs7540978	1:1979778-1979778	G	downstream_gene_variant	MODIFIER	CFAP74	ENSG00000142609	Transcript	ENST00000378592.1	retained_intron	-	-	-	-	-	-	-	-	-	rs7540978	3893	-1	-	HGNC	HGNC:29368	-	2	-	-	-	-	-	-	-	-	-	-	-	-
rs7540978	1:1979778-1979778	A	intron_variant,non_coding_transcript_variant	MODIFIER	CFAP74	ENSG00000142609	Transcript	ENST00000468610.5	retained_intron	-	6/18	-	-	-	-	-	-	-	rs7540978	-	-1	-	HGNC	HGNC:29368	-	1	-	-	-	-	-	-	-	-	-	-	-	-
rs7540978	1:1979778-1979778	G	intron_variant,non_coding_transcript_variant	MODIFIER	CFAP74	ENSG00000142609	Transcript	ENST00000468610.5	retained_intron	-	6/18	-	-	-	-	-	-	-	rs7540978	-	-1	-	HGNC	HGNC:29368	-	1	-	-	-	-	-	-	-	-	-	-	-	-
rs7540978	1:1979778-1979778	A	intron_variant	MODIFIER	CFAP74	ENSG00000142609	Transcript	ENST00000493964.5	protein_coding	-	6/37	-	-	-	-	-	-	-	rs7540978	-	-1	-	HGNC	HGNC:29368	-	5	P1	-	-	-	-	-	-	-	-	-	-	-
rs7540978	1:1979778-1979778	G	intron_variant	MODIFIER	CFAP74	ENSG00000142609	Transcript	ENST00000493964.5	protein_coding	-	6/37	-	-	-	-	-	-	-	rs7540978	-	-1	-	HGNC	HGNC:29368	-	5	P1	-	-	-	-	-	-	-	-	-	-	-
rs7553352	1:1979880-1979880	G	intron_variant,non_coding_transcript_variant	MODIFIER	CFAP74	ENSG00000142609	Transcript	ENST00000270720.11	retained_intron	-	6/17	-	-	-	-	-	-	-	rs7553352	-	-1	-	HGNC	HGNC:29368	-	5	-	-	-	-	-	-	-	-	-	-	-	-
rs7553352	1:1979880-1979880	T	intron_variant,non_coding_transcript_variant	MODIFIER	CFAP74	ENSG00000142609	Transcript	ENST00000270720.11	retained_intron	-	6/17	-	-	-	-	-	-	-	rs7553352	-	-1	-	HGNC	HGNC:29368	-	5	-	-	-	-	-	-	-	-	-	-	-	-
rs7553352	1:1979880-1979880	G	downstream_gene_variant	MODIFIER	CFAP74	ENSG00000142609	Transcript	ENST00000378592.1	retained_intron	-	-	-	-	-	-	-	-	-	rs7553352	3791	-1	-	HGNC	HGNC:29368	-	2	-	-	-	-	-	-	-	-	-	-	-	-
rs7553352	1:1979880-1979880	T	downstream_gene_variant	MODIFIER	CFAP74	ENSG00000142609	Transcript	ENST00000378592.1	retained_intron	-	-	-	-	-	-	-	-	-	rs7553352	3791	-1	-	HGNC	HGNC:29368	-	2	-	-	-	-	-	-	-	-	-	-	-	-
rs7553352	1:1979880-1979880	G	intron_variant,non_coding_transcript_variant	MODIFIER	CFAP74	ENSG00000142609	Transcript	ENST00000468610.5	retained_intron	-	6/18	-	-	-	-	-	-	-	rs7553352	-	-1	-	HGNC	HGNC:29368	-	1	-	-	-	-	-	-	-	-	-	-	-	-
rs7553352	1:1979880-1979880	T	intron_variant,non_coding_transcript_variant	MODIFIER	CFAP74	ENSG00000142609	Transcript	ENST00000468610.5	retained_intron	-	6/18	-	-	-	-	-	-	-	rs7553352	-	-1	-	HGNC	HGNC:29368	-	1	-	-	-	-	-	-	-	-	-	-	-	-
rs7553352	1:1979880-1979880	G	intron_variant	MODIFIER	CFAP74	ENSG00000142609	Transcript	ENST00000493964.5	protein_coding	-	6/37	-	-	-	-	-	-	-	rs7553352	-	-1	-	HGNC	HGNC:29368	-	5	P1	-	-	-	-	-	-	-	-	-	-	-
rs7553352	1:1979880-1979880	T	intron_variant	MODIFIER	CFAP74	ENSG00000142609	Transcript	ENST00000493964.5	protein_coding	-	6/37	-	-	-	-	-	-	-	rs7553352	-	-1	-	HGNC	HGNC:29368	-	5	P1	-	-	-	-	-	-	-	-	-	-	-
rs4434797	1:2002428-2002428	A	intron_variant,non_coding_transcript_variant	MODIFIER	CFAP74	ENSG00000142609	Transcript	ENST00000270720.11	retained_intron	-	1/17	-	-	-	-	-	-	-	rs4434797	-	-1	-	HGNC	HGNC:29368	-	5	-	-	-	-	-	-	-	-	-	-	-	-
rs4434797	1:2002428-2002428	C	intron_variant,non_coding_transcript_variant	MODIFIER	CFAP74	ENSG00000142609	Transcript	ENST00000270720.11	retained_intron	-	1/17	-	-	-	-	-	-	-	rs4434797	-	-1	-	HGNC	HGNC:29368	-	5	-	-	-	-	-	-	-	-	-	-	-	-
rs4434797	1:2002428-2002428	A	intron_variant,non_coding_transcript_variant	MODIFIER	CFAP74	ENSG00000142609	Transcript	ENST00000378592.1	retained_intron	-	1/6	-	-	-	-	-	-	-	rs4434797	-	-1	-	HGNC	HGNC:29368	-	2	-	-	-	-	-	-	-	-	-	-	-	-
rs4434797	1:2002428-2002428	C	intron_variant,non_coding_transcript_variant	MODIFIER	CFAP74	ENSG00000142609	Transcript	ENST00000378592.1	retained_intron	-	1/6	-	-	-	-	-	-	-	rs4434797	-	-1	-	HGNC	HGNC:29368	-	2	-	-	-	-	-	-	-	-	-	-	-	-
rs4434797	1:2002428-2002428	A	intron_variant,non_coding_transcript_variant	MODIFIER	CFAP74	ENSG00000142609	Transcript	ENST00000468610.5	retained_intron	-	1/18	-	-	-	-	-	-	-	rs4434797	-	-1	-	HGNC	HGNC:29368	-	1	-	-	-	-	-	-	-	-	-	-	-	-
rs4434797	1:2002428-2002428	C	intron_variant,non_coding_transcript_variant	MODIFIER	CFAP74	ENSG00000142609	Transcript	ENST00000468610.5	retained_intron	-	1/18	-	-	-	-	-	-	-	rs4434797	-	-1	-	HGNC	HGNC:29368	-	1	-	-	-	-	-	-	-	-	-	-	-	-
rs4434797	1:2002428-2002428	A	intron_variant	MODIFIER	CFAP74	ENSG00000142609	Transcript	ENST00000493964.5	protein_coding	-	1/37	-	-	-	-	-	-	-	rs4434797	-	-1	-	HGNC	HGNC:29368	-	5	P1	-	-	-	-	-	-	-	-	-	-	-
rs4434797	1:2002428-2002428	C	intron_variant	MODIFIER	CFAP74	ENSG00000142609	Transcript	ENST00000493964.5	protein_coding	-	1/37	-	-	-	-	-	-	-	rs4434797	-	-1	-	HGNC	HGNC:29368	-	5	P1	-	-	-	-	-	-	-	-	-	-	-
rs6605073	1:2012662-2012662	G	downstream_gene_variant	MODIFIER	AL391845.2	ENSG00000233542	Transcript	ENST00000443930.1	lncRNA	-	-	-	-	-	-	-	-	-	rs6605073	551	-1	-	Clone_based_ensembl_gene	-	-	2	-	-	-	0.7806	-	-	-	-	-	-	-	-
rs6605073	1:2012662-2012662	G	downstream_gene_variant	MODIFIER	AL391845.2	ENSG00000233542	Transcript	ENST00000659674.1	lncRNA	-	-	-	-	-	-	-	-	-	rs6605073	907	-1	-	Clone_based_ensembl_gene	-	-	-	-	-	-	0.7806	-	-	-	-	-	-	-	-
rs13303016	1:2015152-2015152	A	upstream_gene_variant	MODIFIER	GABRD	ENSG00000187730	Transcript	ENST00000378585.7	protein_coding	-	-	-	-	-	-	-	-	-	rs13303016	4193	1	-	HGNC	HGNC:4084	NM_000815.5	1	P2	-	-	-	-	-	-	26892569	-	-	-	-
rs13303016	1:2015152-2015152	C	upstream_gene_variant	MODIFIER	GABRD	ENSG00000187730	Transcript	ENST00000378585.7	protein_coding	-	-	-	-	-	-	-	-	-	rs13303016	4193	1	-	HGNC	HGNC:4084	NM_000815.5	1	P2	-	-	-	-	-	-	26892569	-	-	-	-
rs13303016	1:2015152-2015152	T	upstream_gene_variant	MODIFIER	GABRD	ENSG00000187730	Transcript	ENST00000378585.7	protein_coding	-	-	-	-	-	-	-	-	-	rs13303016	4193	1	-	HGNC	HGNC:4084	NM_000815.5	1	P2	-	-	-	-	-	-	26892569	-	-	-	-
rs13303016	1:2015152-2015152	A	intron_variant,non_coding_transcript_variant	MODIFIER	AL391845.2	ENSG00000233542	Transcript	ENST00000443930.1	lncRNA	-	1/1	-	-	-	-	-	-	-	rs13303016	-	-1	-	Clone_based_ensembl_gene	-	-	2	-	-	-	-	-	-	-	26892569	-	-	-	-
rs13303016	1:2015152-2015152	C	intron_variant,non_coding_transcript_variant	MODIFIER	AL391845.2	ENSG00000233542	Transcript	ENST00000443930.1	lncRNA	-	1/1	-	-	-	-	-	-	-	rs13303016	-	-1	-	Clone_based_ensembl_gene	-	-	2	-	-	-	-	-	-	-	26892569	-	-	-	-
rs13303016	1:2015152-2015152	T	intron_variant,non_coding_transcript_variant	MODIFIER	AL391845.2	ENSG00000233542	Transcript	ENST00000443930.1	lncRNA	-	1/1	-	-	-	-	-	-	-	rs13303016	-	-1	-	Clone_based_ensembl_gene	-	-	2	-	-	-	-	-	-	-	26892569	-	-	-	-
rs13303016	1:2015152-2015152	A	upstream_gene_variant	MODIFIER	GABRD	ENSG00000187730	Transcript	ENST00000638411.1	protein_coding	-	-	-	-	-	-	-	-	-	rs13303016	4177	1	cds_end_NF	HGNC	HGNC:4084	-	5	-	-	-	-	-	-	-	26892569	-	-	-	-
rs13303016	1:2015152-2015152	C	upstream_gene_variant	MODIFIER	GABRD	ENSG00000187730	Transcript	ENST00000638411.1	protein_coding	-	-	-	-	-	-	-	-	-	rs13303016	4177	1	cds_end_NF	HGNC	HGNC:4084	-	5	-	-	-	-	-	-	-	26892569	-	-	-	-
rs13303016	1:2015152-2015152	T	upstream_gene_variant	MODIFIER	GABRD	ENSG00000187730	Transcript	ENST00000638411.1	protein_coding	-	-	-	-	-	-	-	-	-	rs13303016	4177	1	cds_end_NF	HGNC	HGNC:4084	-	5	-	-	-	-	-	-	-	26892569	-	-	-	-
rs13303016	1:2015152-2015152	A	upstream_gene_variant	MODIFIER	GABRD	ENSG00000187730	Transcript	ENST00000638604.1	retained_intron	-	-	-	-	-	-	-	-	-	rs13303016	4208	1	-	HGNC	HGNC:4084	-	5	-	-	-	-	-	-	-	26892569	-	-	-	-
rs13303016	1:2015152-2015152	C	upstream_gene_variant	MODIFIER	GABRD	ENSG00000187730	Transcript	ENST00000638604.1	retained_intron	-	-	-	-	-	-	-	-	-	rs13303016	4208	1	-	HGNC	HGNC:4084	-	5	-	-	-	-	-	-	-	26892569	-	-	-	-
rs13303016	1:2015152-2015152	T	upstream_gene_variant	MODIFIER	GABRD	ENSG00000187730	Transcript	ENST00000638604.1	retained_intron	-	-	-	-	-	-	-	-	-	rs13303016	4208	1	-	HGNC	HGNC:4084	-	5	-	-	-	-	-	-	-	26892569	-	-	-	-
rs13303016	1:2015152-2015152	A	upstream_gene_variant	MODIFIER	GABRD	ENSG00000187730	Transcript	ENST00000638771.1	protein_coding	-	-	-	-	-	-	-	-	-	rs13303016	4227	1	-	HGNC	HGNC:4084	-	3	A2	-	-	-	-	-	-	26892569	-	-	-	-
rs13303016	1:2015152-2015152	C	upstream_gene_variant	MODIFIER	GABRD	ENSG00000187730	Transcript	ENST00000638771.1	protein_coding	-	-	-	-	-	-	-	-	-	rs13303016	4227	1	-	HGNC	HGNC:4084	-	3	A2	-	-	-	-	-	-	26892569	-	-	-	-
rs13303016	1:2015152-2015152	T	upstream_gene_variant	MODIFIER	GABRD	ENSG00000187730	Transcript	ENST00000638771.1	protein_coding	-	-	-	-	-	-	-	-	-	rs13303016	4227	1	-	HGNC	HGNC:4084	-	3	A2	-	-	-	-	-	-	26892569	-	-	-	-
rs13303016	1:2015152-2015152	A	upstream_gene_variant	MODIFIER	GABRD	ENSG00000187730	Transcript	ENST00000639045.1	nonsense_mediated_decay	-	-	-	-	-	-	-	-	-	rs13303016	4208	1	-	HGNC	HGNC:4084	-	5	-	-	-	-	-	-	-	26892569	-	-	-	-
rs13303016	1:2015152-2015152	C	upstream_gene_variant	MODIFIER	GABRD	ENSG00000187730	Transcript	ENST00000639045.1	nonsense_mediated_decay	-	-	-	-	-	-	-	-	-	rs13303016	4208	1	-	HGNC	HGNC:4084	-	5	-	-	-	-	-	-	-	26892569	-	-	-	-
rs13303016	1:2015152-2015152	T	upstream_gene_variant	MODIFIER	GABRD	ENSG00000187730	Transcript	ENST00000639045.1	nonsense_mediated_decay	-	-	-	-	-	-	-	-	-	rs13303016	4208	1	-	HGNC	HGNC:4084	-	5	-	-	-	-	-	-	-	26892569	-	-	-	-
rs13303016	1:2015152-2015152	A	upstream_gene_variant	MODIFIER	GABRD	ENSG00000187730	Transcript	ENST00000639935.1	retained_intron	-	-	-	-	-	-	-	-	-	rs13303016	4235	1	-	HGNC	HGNC:4084	-	2	-	-	-	-	-	-	-	26892569	-	-	-	-
rs13303016	1:2015152-2015152	C	upstream_gene_variant	MODIFIER	GABRD	ENSG00000187730	Transcript	ENST00000639935.1	retained_intron	-	-	-	-	-	-	-	-	-	rs13303016	4235	1	-	HGNC	HGNC:4084	-	2	-	-	-	-	-	-	-	26892569	-	-	-	-
rs13303016	1:2015152-2015152	T	upstream_gene_variant	MODIFIER	GABRD	ENSG00000187730	Transcript	ENST00000639935.1	retained_intron	-	-	-	-	-	-	-	-	-	rs13303016	4235	1	-	HGNC	HGNC:4084	-	2	-	-	-	-	-	-	-	26892569	-	-	-	-
rs13303016	1:2015152-2015152	A	upstream_gene_variant	MODIFIER	GABRD	ENSG00000187730	Transcript	ENST00000640030.1	protein_coding	-	-	-	-	-	-	-	-	-	rs13303016	4332	1	cds_start_NF	HGNC	HGNC:4084	-	5	-	-	-	-	-	-	-	26892569	-	-	-	-
rs13303016	1:2015152-2015152	C	upstream_gene_variant	MODIFIER	GABRD	ENSG00000187730	Transcript	ENST00000640030.1	protein_coding	-	-	-	-	-	-	-	-	-	rs13303016	4332	1	cds_start_NF	HGNC	HGNC:4084	-	5	-	-	-	-	-	-	-	26892569	-	-	-	-
rs13303016	1:2015152-2015152	T	upstream_gene_variant	MODIFIER	GABRD	ENSG00000187730	Transcript	ENST00000640030.1	protein_coding	-	-	-	-	-	-	-	-	-	rs13303016	4332	1	cds_start_NF	HGNC	HGNC:4084	-	5	-	-	-	-	-	-	-	26892569	-	-	-	-
rs13303016	1:2015152-2015152	A	upstream_gene_variant	MODIFIER	GABRD	ENSG00000187730	Transcript	ENST00000640067.1	protein_coding	-	-	-	-	-	-	-	-	-	rs13303016	4208	1	-	HGNC	HGNC:4084	-	5	A2	-	-	-	-	-	-	26892569	-	-	-	-
rs13303016	1:2015152-2015152	C	upstream_gene_variant	MODIFIER	GABRD	ENSG00000187730	Transcript	ENST00000640067.1	protein_coding	-	-	-	-	-	-	-	-	-	rs13303016	4208	1	-	HGNC	HGNC:4084	-	5	A2	-	-	-	-	-	-	26892569	-	-	-	-
rs13303016	1:2015152-2015152	T	upstream_gene_variant	MODIFIER	GABRD	ENSG00000187730	Transcript	ENST00000640067.1	protein_coding	-	-	-	-	-	-	-	-	-	rs13303016	4208	1	-	HGNC	HGNC:4084	-	5	A2	-	-	-	-	-	-	26892569	-	-	-	-
rs13303016	1:2015152-2015152	A	upstream_gene_variant	MODIFIER	GABRD	ENSG00000187730	Transcript	ENST00000640949.1	protein_coding	-	-	-	-	-	-	-	-	-	rs13303016	4252	1	-	HGNC	HGNC:4084	-	5	-	-	-	-	-	-	-	26892569	-	-	-	-
rs13303016	1:2015152-2015152	C	upstream_gene_variant	MODIFIER	GABRD	ENSG00000187730	Transcript	ENST00000640949.1	protein_coding	-	-	-	-	-	-	-	-	-	rs13303016	4252	1	-	HGNC	HGNC:4084	-	5	-	-	-	-	-	-	-	26892569	-	-	-	-
rs13303016	1:2015152-2015152	T	upstream_gene_variant	MODIFIER	GABRD	ENSG00000187730	Transcript	ENST00000640949.1	protein_coding	-	-	-	-	-	-	-	-	-	rs13303016	4252	1	-	HGNC	HGNC:4084	-	5	-	-	-	-	-	-	-	26892569	-	-	-	-
rs13303016	1:2015152-2015152	A	intron_variant,non_coding_transcript_variant	MODIFIER	AL391845.2	ENSG00000233542	Transcript	ENST00000659674.1	lncRNA	-	1/2	-	-	-	-	-	-	-	rs13303016	-	-1	-	Clone_based_ensembl_gene	-	-	-	-	-	-	-	-	-	-	26892569	-	-	-	-
rs13303016	1:2015152-2015152	C	intron_variant,non_coding_transcript_variant	MODIFIER	AL391845.2	ENSG00000233542	Transcript	ENST00000659674.1	lncRNA	-	1/2	-	-	-	-	-	-	-	rs13303016	-	-1	-	Clone_based_ensembl_gene	-	-	-	-	-	-	-	-	-	-	26892569	-	-	-	-
rs13303016	1:2015152-2015152	T	intron_variant,non_coding_transcript_variant	MODIFIER	AL391845.2	ENSG00000233542	Transcript	ENST00000659674.1	lncRNA	-	1/2	-	-	-	-	-	-	-	rs13303016	-	-1	-	Clone_based_ensembl_gene	-	-	-	-	-	-	-	-	-	-	26892569	-	-	-	-
rs13303016	1:2015152-2015152	A	regulatory_region_variant	MODIFIER	-	-	RegulatoryFeature	ENSR00000918532	promoter_flanking_region	-	-	-	-	-	-	-	-	-	rs13303016	-	-	-	-	-	-	-	-	-	-	-	-	-	-	26892569	-	-	-	-
rs13303016	1:2015152-2015152	C	regulatory_region_variant	MODIFIER	-	-	RegulatoryFeature	ENSR00000918532	promoter_flanking_region	-	-	-	-	-	-	-	-	-	rs13303016	-	-	-	-	-	-	-	-	-	-	-	-	-	-	26892569	-	-	-	-
rs13303016	1:2015152-2015152	T	regulatory_region_variant	MODIFIER	-	-	RegulatoryFeature	ENSR00000918532	promoter_flanking_region	-	-	-	-	-	-	-	-	-	rs13303016	-	-	-	-	-	-	-	-	-	-	-	-	-	-	26892569	-	-	-	-
rs4648752	1:2015370-2015370	T	upstream_gene_variant	MODIFIER	GABRD	ENSG00000187730	Transcript	ENST00000378585.7	protein_coding	-	-	-	-	-	-	-	-	-	rs4648752	3975	1	-	HGNC	HGNC:4084	NM_000815.5	1	P2	-	-	0.7825	-	-	-	-	-	-	-	-
rs4648752	1:2015370-2015370	T	non_coding_transcript_exon_variant	MODIFIER	AL391845.2	ENSG00000233542	Transcript	ENST00000443930.1	lncRNA	1/2	-	-	-	161	-	-	-	-	rs4648752	-	-1	-	Clone_based_ensembl_gene	-	-	2	-	-	-	0.7825	-	-	-	-	-	-	-	-
rs4648752	1:2015370-2015370	T	upstream_gene_variant	MODIFIER	GABRD	ENSG00000187730	Transcript	ENST00000638411.1	protein_coding	-	-	-	-	-	-	-	-	-	rs4648752	3959	1	cds_end_NF	HGNC	HGNC:4084	-	5	-	-	-	0.7825	-	-	-	-	-	-	-	-
rs4648752	1:2015370-2015370	T	upstream_gene_variant	MODIFIER	GABRD	ENSG00000187730	Transcript	ENST00000638604.1	retained_intron	-	-	-	-	-	-	-	-	-	rs4648752	3990	1	-	HGNC	HGNC:4084	-	5	-	-	-	0.7825	-	-	-	-	-	-	-	-
rs4648752	1:2015370-2015370	T	upstream_gene_variant	MODIFIER	GABRD	ENSG00000187730	Transcript	ENST00000638771.1	protein_coding	-	-	-	-	-	-	-	-	-	rs4648752	4009	1	-	HGNC	HGNC:4084	-	3	A2	-	-	0.7825	-	-	-	-	-	-	-	-
rs4648752	1:2015370-2015370	T	upstream_gene_variant	MODIFIER	GABRD	ENSG00000187730	Transcript	ENST00000639045.1	nonsense_mediated_decay	-	-	-	-	-	-	-	-	-	rs4648752	3990	1	-	HGNC	HGNC:4084	-	5	-	-	-	0.7825	-	-	-	-	-	-	-	-
rs4648752	1:2015370-2015370	T	upstream_gene_variant	MODIFIER	GABRD	ENSG00000187730	Transcript	ENST00000639935.1	retained_intron	-	-	-	-	-	-	-	-	-	rs4648752	4017	1	-	HGNC	HGNC:4084	-	2	-	-	-	0.7825	-	-	-	-	-	-	-	-
rs4648752	1:2015370-2015370	T	upstream_gene_variant	MODIFIER	GABRD	ENSG00000187730	Transcript	ENST00000640030.1	protein_coding	-	-	-	-	-	-	-	-	-	rs4648752	4114	1	cds_start_NF	HGNC	HGNC:4084	-	5	-	-	-	0.7825	-	-	-	-	-	-	-	-
rs4648752	1:2015370-2015370	T	upstream_gene_variant	MODIFIER	GABRD	ENSG00000187730	Transcript	ENST00000640067.1	protein_coding	-	-	-	-	-	-	-	-	-	rs4648752	3990	1	-	HGNC	HGNC:4084	-	5	A2	-	-	0.7825	-	-	-	-	-	-	-	-
rs4648752	1:2015370-2015370	T	upstream_gene_variant	MODIFIER	GABRD	ENSG00000187730	Transcript	ENST00000640949.1	protein_coding	-	-	-	-	-	-	-	-	-	rs4648752	4034	1	-	HGNC	HGNC:4084	-	5	-	-	-	0.7825	-	-	-	-	-	-	-	-
rs4648752	1:2015370-2015370	T	non_coding_transcript_exon_variant	MODIFIER	AL391845.2	ENSG00000233542	Transcript	ENST00000659674.1	lncRNA	1/3	-	-	-	270	-	-	-	-	rs4648752	-	-1	-	Clone_based_ensembl_gene	-	-	-	-	-	-	0.7825	-	-	-	-	-	-	-	-
rs2376804	1:2016316-2016316	A	upstream_gene_variant	MODIFIER	GABRD	ENSG00000187730	Transcript	ENST00000378585.7	protein_coding	-	-	-	-	-	-	-	-	-	rs2376804	3029	1	-	HGNC	HGNC:4084	NM_000815.5	1	P2	-	-	0.7825	-	-	-	-	-	-	-	-
rs2376804	1:2016316-2016316	A	upstream_gene_variant	MODIFIER	AL391845.2	ENSG00000233542	Transcript	ENST00000443930.1	lncRNA	-	-	-	-	-	-	-	-	-	rs2376804	786	-1	-	Clone_based_ensembl_gene	-	-	2	-	-	-	0.7825	-	-	-	-	-	-	-	-
rs2376804	1:2016316-2016316	A	upstream_gene_variant	MODIFIER	GABRD	ENSG00000187730	Transcript	ENST00000638411.1	protein_coding	-	-	-	-	-	-	-	-	-	rs2376804	3013	1	cds_end_NF	HGNC	HGNC:4084	-	5	-	-	-	0.7825	-	-	-	-	-	-	-	-
rs2376804	1:2016316-2016316	A	upstream_gene_variant	MODIFIER	GABRD	ENSG00000187730	Transcript	ENST00000638604.1	retained_intron	-	-	-	-	-	-	-	-	-	rs2376804	3044	1	-	HGNC	HGNC:4084	-	5	-	-	-	0.7825	-	-	-	-	-	-	-	-
rs2376804	1:2016316-2016316	A	upstream_gene_variant	MODIFIER	GABRD	ENSG00000187730	Transcript	ENST00000638771.1	protein_coding	-	-	-	-	-	-	-	-	-	rs2376804	3063	1	-	HGNC	HGNC:4084	-	3	A2	-	-	0.7825	-	-	-	-	-	-	-	-
rs2376804	1:2016316-2016316	A	upstream_gene_variant	MODIFIER	GABRD	ENSG00000187730	Transcript	ENST00000639045.1	nonsense_mediated_decay	-	-	-	-	-	-	-	-	-	rs2376804	3044	1	-	HGNC	HGNC:4084	-	5	-	-	-	0.7825	-	-	-	-	-	-	-	-
rs2376804	1:2016316-2016316	A	upstream_gene_variant	MODIFIER	GABRD	ENSG00000187730	Transcript	ENST00000639935.1	retained_intron	-	-	-	-	-	-	-	-	-	rs2376804	3071	1	-	HGNC	HGNC:4084	-	2	-	-	-	0.7825	-	-	-	-	-	-	-	-
rs2376804	1:2016316-2016316	A	upstream_gene_variant	MODIFIER	GABRD	ENSG00000187730	Transcript	ENST00000640030.1	protein_coding	-	-	-	-	-	-	-	-	-	rs2376804	3168	1	cds_start_NF	HGNC	HGNC:4084	-	5	-	-	-	0.7825	-	-	-	-	-	-	-	-
rs2376804	1:2016316-2016316	A	upstream_gene_variant	MODIFIER	GABRD	ENSG00000187730	Transcript	ENST00000640067.1	protein_coding	-	-	-	-	-	-	-	-	-	rs2376804	3044	1	-	HGNC	HGNC:4084	-	5	A2	-	-	0.7825	-	-	-	-	-	-	-	-
rs2376804	1:2016316-2016316	A	upstream_gene_variant	MODIFIER	GABRD	ENSG00000187730	Transcript	ENST00000640949.1	protein_coding	-	-	-	-	-	-	-	-	-	rs2376804	3088	1	-	HGNC	HGNC:4084	-	5	-	-	-	0.7825	-	-	-	-	-	-	-	-
rs2376804	1:2016316-2016316	A	upstream_gene_variant	MODIFIER	AL391845.2	ENSG00000233542	Transcript	ENST00000659674.1	lncRNA	-	-	-	-	-	-	-	-	-	rs2376804	677	-1	-	Clone_based_ensembl_gene	-	-	-	-	-	-	0.7825	-	-	-	-	-	-	-	-
rs4481796	1:2017366-2017366	C	upstream_gene_variant	MODIFIER	GABRD	ENSG00000187730	Transcript	ENST00000378585.7	protein_coding	-	-	-	-	-	-	-	-	-	rs4481796	1979	1	-	HGNC	HGNC:4084	NM_000815.5	1	P2	-	-	0.7835	-	-	-	-	-	-	-	-
rs4481796	1:2017366-2017366	C	upstream_gene_variant	MODIFIER	AL391845.2	ENSG00000233542	Transcript	ENST00000443930.1	lncRNA	-	-	-	-	-	-	-	-	-	rs4481796	1836	-1	-	Clone_based_ensembl_gene	-	-	2	-	-	-	0.7835	-	-	-	-	-	-	-	-
rs4481796	1:2017366-2017366	C	upstream_gene_variant	MODIFIER	GABRD	ENSG00000187730	Transcript	ENST00000638411.1	protein_coding	-	-	-	-	-	-	-	-	-	rs4481796	1963	1	cds_end_NF	HGNC	HGNC:4084	-	5	-	-	-	0.7835	-	-	-	-	-	-	-	-
rs4481796	1:2017366-2017366	C	upstream_gene_variant	MODIFIER	GABRD	ENSG00000187730	Transcript	ENST00000638604.1	retained_intron	-	-	-	-	-	-	-	-	-	rs4481796	1994	1	-	HGNC	HGNC:4084	-	5	-	-	-	0.7835	-	-	-	-	-	-	-	-
rs4481796	1:2017366-2017366	C	upstream_gene_variant	MODIFIER	GABRD	ENSG00000187730	Transcript	ENST00000638771.1	protein_coding	-	-	-	-	-	-	-	-	-	rs4481796	2013	1	-	HGNC	HGNC:4084	-	3	A2	-	-	0.7835	-	-	-	-	-	-	-	-
rs4481796	1:2017366-2017366	C	upstream_gene_variant	MODIFIER	GABRD	ENSG00000187730	Transcript	ENST00000639045.1	nonsense_mediated_decay	-	-	-	-	-	-	-	-	-	rs4481796	1994	1	-	HGNC	HGNC:4084	-	5	-	-	-	0.7835	-	-	-	-	-	-	-	-
rs4481796	1:2017366-2017366	C	upstream_gene_variant	MODIFIER	GABRD	ENSG00000187730	Transcript	ENST00000639935.1	retained_intron	-	-	-	-	-	-	-	-	-	rs4481796	2021	1	-	HGNC	HGNC:4084	-	2	-	-	-	0.7835	-	-	-	-	-	-	-	-
rs4481796	1:2017366-2017366	C	upstream_gene_variant	MODIFIER	GABRD	ENSG00000187730	Transcript	ENST00000640030.1	protein_coding	-	-	-	-	-	-	-	-	-	rs4481796	2118	1	cds_start_NF	HGNC	HGNC:4084	-	5	-	-	-	0.7835	-	-	-	-	-	-	-	-
rs4481796	1:2017366-2017366	C	upstream_gene_variant	MODIFIER	GABRD	ENSG00000187730	Transcript	ENST00000640067.1	protein_coding	-	-	-	-	-	-	-	-	-	rs4481796	1994	1	-	HGNC	HGNC:4084	-	5	A2	-	-	0.7835	-	-	-	-	-	-	-	-
rs4481796	1:2017366-2017366	C	upstream_gene_variant	MODIFIER	GABRD	ENSG00000187730	Transcript	ENST00000640423.1	lncRNA	-	-	-	-	-	-	-	-	-	rs4481796	4949	1	-	HGNC	HGNC:4084	-	5	-	-	-	0.7835	-	-	-	-	-	-	-	-
rs4481796	1:2017366-2017366	C	upstream_gene_variant	MODIFIER	GABRD	ENSG00000187730	Transcript	ENST00000640949.1	protein_coding	-	-	-	-	-	-	-	-	-	rs4481796	2038	1	-	HGNC	HGNC:4084	-	5	-	-	-	0.7835	-	-	-	-	-	-	-	-
rs4481796	1:2017366-2017366	C	upstream_gene_variant	MODIFIER	AL391845.2	ENSG00000233542	Transcript	ENST00000659674.1	lncRNA	-	-	-	-	-	-	-	-	-	rs4481796	1727	-1	-	Clone_based_ensembl_gene	-	-	-	-	-	-	0.7835	-	-	-	-	-	-	-	-
rs3121818	1:2018105-2018105	A	upstream_gene_variant	MODIFIER	GABRD	ENSG00000187730	Transcript	ENST00000378585.7	protein_coding	-	-	-	-	-	-	-	-	-	rs3121818	1240	1	-	HGNC	HGNC:4084	NM_000815.5	1	P2	-	-	-	-	-	-	-	-	-	-	-
rs3121818	1:2018105-2018105	T	upstream_gene_variant	MODIFIER	GABRD	ENSG00000187730	Transcript	ENST00000378585.7	protein_coding	-	-	-	-	-	-	-	-	-	rs3121818	1240	1	-	HGNC	HGNC:4084	NM_000815.5	1	P2	-	-	-	-	-	-	-	-	-	-	-
rs3121818	1:2018105-2018105	A	upstream_gene_variant	MODIFIER	AL391845.2	ENSG00000233542	Transcript	ENST00000443930.1	lncRNA	-	-	-	-	-	-	-	-	-	rs3121818	2575	-1	-	Clone_based_ensembl_gene	-	-	2	-	-	-	-	-	-	-	-	-	-	-	-
rs3121818	1:2018105-2018105	T	upstream_gene_variant	MODIFIER	AL391845.2	ENSG00000233542	Transcript	ENST00000443930.1	lncRNA	-	-	-	-	-	-	-	-	-	rs3121818	2575	-1	-	Clone_based_ensembl_gene	-	-	2	-	-	-	-	-	-	-	-	-	-	-	-
rs3121818	1:2018105-2018105	A	upstream_gene_variant	MODIFIER	GABRD	ENSG00000187730	Transcript	ENST00000638411.1	protein_coding	-	-	-	-	-	-	-	-	-	rs3121818	1224	1	cds_end_NF	HGNC	HGNC:4084	-	5	-	-	-	-	-	-	-	-	-	-	-	-
rs3121818	1:2018105-2018105	T	upstream_gene_variant	MODIFIER	GABRD	ENSG00000187730	Transcript	ENST00000638411.1	protein_coding	-	-	-	-	-	-	-	-	-	rs3121818	1224	1	cds_end_NF	HGNC	HGNC:4084	-	5	-	-	-	-	-	-	-	-	-	-	-	-
rs3121818	1:2018105-2018105	A	upstream_gene_variant	MODIFIER	GABRD	ENSG00000187730	Transcript	ENST00000638604.1	retained_intron	-	-	-	-	-	-	-	-	-	rs3121818	1255	1	-	HGNC	HGNC:4084	-	5	-	-	-	-	-	-	-	-	-	-	-	-
rs3121818	1:2018105-2018105	T	upstream_gene_variant	MODIFIER	GABRD	ENSG00000187730	Transcript	ENST00000638604.1	retained_intron	-	-	-	-	-	-	-	-	-	rs3121818	1255	1	-	HGNC	HGNC:4084	-	5	-	-	-	-	-	-	-	-	-	-	-	-
rs3121818	1:2018105-2018105	A	upstream_gene_variant	MODIFIER	GABRD	ENSG00000187730	Transcript	ENST00000638771.1	protein_coding	-	-	-	-	-	-	-	-	-	rs3121818	1274	1	-	HGNC	HGNC:4084	-	3	A2	-	-	-	-	-	-	-	-	-	-	-
rs3121818	1:2018105-2018105	T	upstream_gene_variant	MODIFIER	GABRD	ENSG00000187730	Transcript	ENST00000638771.1	protein_coding	-	-	-	-	-	-	-	-	-	rs3121818	1274	1	-	HGNC	HGNC:4084	-	3	A2	-	-	-	-	-	-	-	-	-	-	-
rs3121818	1:2018105-2018105	A	upstream_gene_variant	MODIFIER	GABRD	ENSG00000187730	Transcript	ENST00000639045.1	nonsense_mediated_decay	-	-	-	-	-	-	-	-	-	rs3121818	1255	1	-	HGNC	HGNC:4084	-	5	-	-	-	-	-	-	-	-	-	-	-	-
rs3121818	1:2018105-2018105	T	upstream_gene_variant	MODIFIER	GABRD	ENSG00000187730	Transcript	ENST00000639045.1	nonsense_mediated_decay	-	-	-	-	-	-	-	-	-	rs3121818	1255	1	-	HGNC	HGNC:4084	-	5	-	-	-	-	-	-	-	-	-	-	-	-
rs3121818	1:2018105-2018105	A	upstream_gene_variant	MODIFIER	GABRD	ENSG00000187730	Transcript	ENST00000639935.1	retained_intron	-	-	-	-	-	-	-	-	-	rs3121818	1282	1	-	HGNC	HGNC:4084	-	2	-	-	-	-	-	-	-	-	-	-	-	-
rs3121818	1:2018105-2018105	T	upstream_gene_variant	MODIFIER	GABRD	ENSG00000187730	Transcript	ENST00000639935.1	retained_intron	-	-	-	-	-	-	-	-	-	rs3121818	1282	1	-	HGNC	HGNC:4084	-	2	-	-	-	-	-	-	-	-	-	-	-	-
rs3121818	1:2018105-2018105	A	upstream_gene_variant	MODIFIER	GABRD	ENSG00000187730	Transcript	ENST00000640030.1	protein_coding	-	-	-	-	-	-	-	-	-	rs3121818	1379	1	cds_start_NF	HGNC	HGNC:4084	-	5	-	-	-	-	-	-	-	-	-	-	-	-
rs3121818	1:2018105-2018105	T	upstream_gene_variant	MODIFIER	GABRD	ENSG00000187730	Transcript	ENST00000640030.1	protein_coding	-	-	-	-	-	-	-	-	-	rs3121818	1379	1	cds_start_NF	HGNC	HGNC:4084	-	5	-	-	-	-	-	-	-	-	-	-	-	-
rs3121818	1:2018105-2018105	A	upstream_gene_variant	MODIFIER	GABRD	ENSG00000187730	Transcript	ENST00000640067.1	protein_coding	-	-	-	-	-	-	-	-	-	rs3121818	1255	1	-	HGNC	HGNC:4084	-	5	A2	-	-	-	-	-	-	-	-	-	-	-
rs3121818	1:2018105-2018105	T	upstream_gene_variant	MODIFIER	GABRD	ENSG00000187730	Transcript	ENST00000640067.1	protein_coding	-	-	-	-	-	-	-	-	-	rs3121818	1255	1	-	HGNC	HGNC:4084	-	5	A2	-	-	-	-	-	-	-	-	-	-	-
rs3121818	1:2018105-2018105	A	upstream_gene_variant	MODIFIER	GABRD	ENSG00000187730	Transcript	ENST00000640423.1	lncRNA	-	-	-	-	-	-	-	-	-	rs3121818	4210	1	-	HGNC	HGNC:4084	-	5	-	-	-	-	-	-	-	-	-	-	-	-
rs3121818	1:2018105-2018105	T	upstream_gene_variant	MODIFIER	GABRD	ENSG00000187730	Transcript	ENST00000640423.1	lncRNA	-	-	-	-	-	-	-	-	-	rs3121818	4210	1	-	HGNC	HGNC:4084	-	5	-	-	-	-	-	-	-	-	-	-	-	-
rs3121818	1:2018105-2018105	A	upstream_gene_variant	MODIFIER	GABRD	ENSG00000187730	Transcript	ENST00000640949.1	protein_coding	-	-	-	-	-	-	-	-	-	rs3121818	1299	1	-	HGNC	HGNC:4084	-	5	-	-	-	-	-	-	-	-	-	-	-	-
rs3121818	1:2018105-2018105	T	upstream_gene_variant	MODIFIER	GABRD	ENSG00000187730	Transcript	ENST00000640949.1	protein_coding	-	-	-	-	-	-	-	-	-	rs3121818	1299	1	-	HGNC	HGNC:4084	-	5	-	-	-	-	-	-	-	-	-	-	-	-
rs3121818	1:2018105-2018105	A	upstream_gene_variant	MODIFIER	AL391845.2	ENSG00000233542	Transcript	ENST00000659674.1	lncRNA	-	-	-	-	-	-	-	-	-	rs3121818	2466	-1	-	Clone_based_ensembl_gene	-	-	-	-	-	-	-	-	-	-	-	-	-	-	-
rs3121818	1:2018105-2018105	T	upstream_gene_variant	MODIFIER	AL391845.2	ENSG00000233542	Transcript	ENST00000659674.1	lncRNA	-	-	-	-	-	-	-	-	-	rs3121818	2466	-1	-	Clone_based_ensembl_gene	-	-	-	-	-	-	-	-	-	-	-	-	-	-	-
rs28603108	1:2019182-2019182	A	upstream_gene_variant	MODIFIER	GABRD	ENSG00000187730	Transcript	ENST00000378585.7	protein_coding	-	-	-	-	-	-	-	-	-	rs28603108	163	1	-	HGNC	HGNC:4084	NM_000815.5	1	P2	-	-	-	-	-	-	-	-	-	-	-
rs28603108	1:2019182-2019182	C	upstream_gene_variant	MODIFIER	GABRD	ENSG00000187730	Transcript	ENST00000378585.7	protein_coding	-	-	-	-	-	-	-	-	-	rs28603108	163	1	-	HGNC	HGNC:4084	NM_000815.5	1	P2	-	-	-	-	-	-	-	-	-	-	-
rs28603108	1:2019182-2019182	A	upstream_gene_variant	MODIFIER	AL391845.2	ENSG00000233542	Transcript	ENST00000443930.1	lncRNA	-	-	-	-	-	-	-	-	-	rs28603108	3652	-1	-	Clone_based_ensembl_gene	-	-	2	-	-	-	-	-	-	-	-	-	-	-	-
rs28603108	1:2019182-2019182	C	upstream_gene_variant	MODIFIER	AL391845.2	ENSG00000233542	Transcript	ENST00000443930.1	lncRNA	-	-	-	-	-	-	-	-	-	rs28603108	3652	-1	-	Clone_based_ensembl_gene	-	-	2	-	-	-	-	-	-	-	-	-	-	-	-
rs28603108	1:2019182-2019182	A	upstream_gene_variant	MODIFIER	GABRD	ENSG00000187730	Transcript	ENST00000638411.1	protein_coding	-	-	-	-	-	-	-	-	-	rs28603108	147	1	cds_end_NF	HGNC	HGNC:4084	-	5	-	-	-	-	-	-	-	-	-	-	-	-
rs28603108	1:2019182-2019182	C	upstream_gene_variant	MODIFIER	GABRD	ENSG00000187730	Transcript	ENST00000638411.1	protein_coding	-	-	-	-	-	-	-	-	-	rs28603108	147	1	cds_end_NF	HGNC	HGNC:4084	-	5	-	-	-	-	-	-	-	-	-	-	-	-
rs28603108	1:2019182-2019182	A	upstream_gene_variant	MODIFIER	GABRD	ENSG00000187730	Transcript	ENST00000638604.1	retained_intron	-	-	-	-	-	-	-	-	-	rs28603108	178	1	-	HGNC	HGNC:4084	-	5	-	-	-	-	-	-	-	-	-	-	-	-
rs28603108	1:2019182-2019182	C	upstream_gene_variant	MODIFIER	GABRD	ENSG00000187730	Transcript	ENST00000638604.1	retained_intron	-	-	-	-	-	-	-	-	-	rs28603108	178	1	-	HGNC	HGNC:4084	-	5	-	-	-	-	-	-	-	-	-	-	-	-
rs28603108	1:2019182-2019182	A	upstream_gene_variant	MODIFIER	GABRD	ENSG00000187730	Transcript	ENST00000638771.1	protein_coding	-	-	-	-	-	-	-	-	-	rs28603108	197	1	-	HGNC	HGNC:4084	-	3	A2	-	-	-	-	-	-	-	-	-	-	-
rs28603108	1:2019182-2019182	C	upstream_gene_variant	MODIFIER	GABRD	ENSG00000187730	Transcript	ENST00000638771.1	protein_coding	-	-	-	-	-	-	-	-	-	rs28603108	197	1	-	HGNC	HGNC:4084	-	3	A2	-	-	-	-	-	-	-	-	-	-	-
rs28603108	1:2019182-2019182	A	upstream_gene_variant	MODIFIER	GABRD	ENSG00000187730	Transcript	ENST00000639045.1	nonsense_mediated_decay	-	-	-	-	-	-	-	-	-	rs28603108	178	1	-	HGNC	HGNC:4084	-	5	-	-	-	-	-	-	-	-	-	-	-	-
rs28603108	1:2019182-2019182	C	upstream_gene_variant	MODIFIER	GABRD	ENSG00000187730	Transcript	ENST00000639045.1	nonsense_mediated_decay	-	-	-	-	-	-	-	-	-	rs28603108	178	1	-	HGNC	HGNC:4084	-	5	-	-	-	-	-	-	-	-	-	-	-	-
rs28603108	1:2019182-2019182	A	upstream_gene_variant	MODIFIER	GABRD	ENSG00000187730	Transcript	ENST00000639625.1	retained_intron	-	-	-	-	-	-	-	-	-	rs28603108	4379	1	-	HGNC	HGNC:4084	-	-	-	-	-	-	-	-	-	-	-	-	-	-
rs28603108	1:2019182-2019182	C	upstream_gene_variant	MODIFIER	GABRD	ENSG00000187730	Transcript	ENST00000639625.1	retained_intron	-	-	-	-	-	-	-	-	-	rs28603108	4379	1	-	HGNC	HGNC:4084	-	-	-	-	-	-	-	-	-	-	-	-	-	-
rs28603108	1:2019182-2019182	A	upstream_gene_variant	MODIFIER	GABRD	ENSG00000187730	Transcript	ENST00000639935.1	retained_intron	-	-	-	-	-	-	-	-	-	rs28603108	205	1	-	HGNC	HGNC:4084	-	2	-	-	-	-	-	-	-	-	-	-	-	-
rs28603108	1:2019182-2019182	C	upstream_gene_variant	MODIFIER	GABRD	ENSG00000187730	Transcript	ENST00000639935.1	retained_intron	-	-	-	-	-	-	-	-	-	rs28603108	205	1	-	HGNC	HGNC:4084	-	2	-	-	-	-	-	-	-	-	-	-	-	-
rs28603108	1:2019182-2019182	A	upstream_gene_variant	MODIFIER	GABRD	ENSG00000187730	Transcript	ENST00000640030.1	protein_coding	-	-	-	-	-	-	-	-	-	rs28603108	302	1	cds_start_NF	HGNC	HGNC:4084	-	5	-	-	-	-	-	-	-	-	-	-	-	-
rs28603108	1:2019182-2019182	C	upstream_gene_variant	MODIFIER	GABRD	ENSG00000187730	Transcript	ENST00000640030.1	protein_coding	-	-	-	-	-	-	-	-	-	rs28603108	302	1	cds_start_NF	HGNC	HGNC:4084	-	5	-	-	-	-	-	-	-	-	-	-	-	-
rs28603108	1:2019182-2019182	A	upstream_gene_variant	MODIFIER	GABRD	ENSG00000187730	Transcript	ENST00000640067.1	protein_coding	-	-	-	-	-	-	-	-	-	rs28603108	178	1	-	HGNC	HGNC:4084	-	5	A2	-	-	-	-	-	-	-	-	-	-	-
rs28603108	1:2019182-2019182	C	upstream_gene_variant	MODIFIER	GABRD	ENSG00000187730	Transcript	ENST00000640067.1	protein_coding	-	-	-	-	-	-	-	-	-	rs28603108	178	1	-	HGNC	HGNC:4084	-	5	A2	-	-	-	-	-	-	-	-	-	-	-
rs28603108	1:2019182-2019182	A	upstream_gene_variant	MODIFIER	GABRD	ENSG00000187730	Transcript	ENST00000640423.1	lncRNA	-	-	-	-	-	-	-	-	-	rs28603108	3133	1	-	HGNC	HGNC:4084	-	5	-	-	-	-	-	-	-	-	-	-	-	-
rs28603108	1:2019182-2019182	C	upstream_gene_variant	MODIFIER	GABRD	ENSG00000187730	Transcript	ENST00000640423.1	lncRNA	-	-	-	-	-	-	-	-	-	rs28603108	3133	1	-	HGNC	HGNC:4084	-	5	-	-	-	-	-	-	-	-	-	-	-	-
rs28603108	1:2019182-2019182	A	upstream_gene_variant	MODIFIER	GABRD	ENSG00000187730	Transcript	ENST00000640949.1	protein_coding	-	-	-	-	-	-	-	-	-	rs28603108	222	1	-	HGNC	HGNC:4084	-	5	-	-	-	-	-	-	-	-	-	-	-	-
rs28603108	1:2019182-2019182	C	upstream_gene_variant	MODIFIER	GABRD	ENSG00000187730	Transcript	ENST00000640949.1	protein_coding	-	-	-	-	-	-	-	-	-	rs28603108	222	1	-	HGNC	HGNC:4084	-	5	-	-	-	-	-	-	-	-	-	-	-	-
rs28603108	1:2019182-2019182	A	upstream_gene_variant	MODIFIER	AL391845.2	ENSG00000233542	Transcript	ENST00000659674.1	lncRNA	-	-	-	-	-	-	-	-	-	rs28603108	3543	-1	-	Clone_based_ensembl_gene	-	-	-	-	-	-	-	-	-	-	-	-	-	-	-
rs28603108	1:2019182-2019182	C	upstream_gene_variant	MODIFIER	AL391845.2	ENSG00000233542	Transcript	ENST00000659674.1	lncRNA	-	-	-	-	-	-	-	-	-	rs28603108	3543	-1	-	Clone_based_ensembl_gene	-	-	-	-	-	-	-	-	-	-	-	-	-	-	-
rs28603108	1:2019182-2019182	A	regulatory_region_variant	MODIFIER	-	-	RegulatoryFeature	ENSR00000344773	promoter	-	-	-	-	-	-	-	-	-	rs28603108	-	-	-	-	-	-	-	-	-	-	-	-	-	-	-	-	-	-	-
rs28603108	1:2019182-2019182	C	regulatory_region_variant	MODIFIER	-	-	RegulatoryFeature	ENSR00000344773	promoter	-	-	-	-	-	-	-	-	-	rs28603108	-	-	-	-	-	-	-	-	-	-	-	-	-	-	-	-	-	-	-
rs3121819	1:2020388-2020388	G	intron_variant	MODIFIER	GABRD	ENSG00000187730	Transcript	ENST00000378585.7	protein_coding	-	1/8	-	-	-	-	-	-	-	rs3121819	-	1	-	HGNC	HGNC:4084	NM_000815.5	1	P2	-	-	0.8223	-	-	-	-	-	-	-	-
rs3121819	1:2020388-2020388	G	upstream_gene_variant	MODIFIER	AL391845.2	ENSG00000233542	Transcript	ENST00000443930.1	lncRNA	-	-	-	-	-	-	-	-	-	rs3121819	4858	-1	-	Clone_based_ensembl_gene	-	-	2	-	-	-	0.8223	-	-	-	-	-	-	-	-
rs3121819	1:2020388-2020388	G	intron_variant	MODIFIER	GABRD	ENSG00000187730	Transcript	ENST00000638411.1	protein_coding	-	1/8	-	-	-	-	-	-	-	rs3121819	-	1	cds_end_NF	HGNC	HGNC:4084	-	5	-	-	-	0.8223	-	-	-	-	-	-	-	-
rs3121819	1:2020388-2020388	G	intron_variant,non_coding_transcript_variant	MODIFIER	GABRD	ENSG00000187730	Transcript	ENST00000638604.1	retained_intron	-	1/7	-	-	-	-	-	-	-	rs3121819	-	1	-	HGNC	HGNC:4084	-	5	-	-	-	0.8223	-	-	-	-	-	-	-	-
rs3121819	1:2020388-2020388	G	intron_variant	MODIFIER	GABRD	ENSG00000187730	Transcript	ENST00000638771.1	protein_coding	-	1/7	-	-	-	-	-	-	-	rs3121819	-	1	-	HGNC	HGNC:4084	-	3	A2	-	-	0.8223	-	-	-	-	-	-	-	-
rs3121819	1:2020388-2020388	G	intron_variant,NMD_transcript_variant	MODIFIER	GABRD	ENSG00000187730	Transcript	ENST00000639045.1	nonsense_mediated_decay	-	1/9	-	-	-	-	-	-	-	rs3121819	-	1	-	HGNC	HGNC:4084	-	5	-	-	-	0.8223	-	-	-	-	-	-	-	-
rs3121819	1:2020388-2020388	G	upstream_gene_variant	MODIFIER	GABRD	ENSG00000187730	Transcript	ENST00000639625.1	retained_intron	-	-	-	-	-	-	-	-	-	rs3121819	3173	1	-	HGNC	HGNC:4084	-	-	-	-	-	0.8223	-	-	-	-	-	-	-	-
rs3121819	1:2020388-2020388	G	upstream_gene_variant	MODIFIER	GABRD	ENSG00000187730	Transcript	ENST00000639777.1	retained_intron	-	-	-	-	-	-	-	-	-	rs3121819	3882	1	-	HGNC	HGNC:4084	-	5	-	-	-	0.8223	-	-	-	-	-	-	-	-
rs3121819	1:2020388-2020388	G	intron_variant,non_coding_transcript_variant	MODIFIER	GABRD	ENSG00000187730	Transcript	ENST00000639935.1	retained_intron	-	1/3	-	-	-	-	-	-	-	rs3121819	-	1	-	HGNC	HGNC:4084	-	2	-	-	-	0.8223	-	-	-	-	-	-	-	-
rs3121819	1:2020388-2020388	G	intron_variant	MODIFIER	GABRD	ENSG00000187730	Transcript	ENST00000640030.1	protein_coding	-	1/7	-	-	-	-	-	-	-	rs3121819	-	1	cds_start_NF	HGNC	HGNC:4084	-	5	-	-	-	0.8223	-	-	-	-	-	-	-	-
rs3121819	1:2020388-2020388	G	intron_variant	MODIFIER	GABRD	ENSG00000187730	Transcript	ENST00000640067.1	protein_coding	-	1/8	-	-	-	-	-	-	-	rs3121819	-	1	-	HGNC	HGNC:4084	-	5	A2	-	-	0.8223	-	-	-	-	-	-	-	-
rs3121819	1:2020388-2020388	G	upstream_gene_variant	MODIFIER	GABRD	ENSG00000187730	Transcript	ENST00000640423.1	lncRNA	-	-	-	-	-	-	-	-	-	rs3121819	1927	1	-	HGNC	HGNC:4084	-	5	-	-	-	0.8223	-	-	-	-	-	-	-	-
rs3121819	1:2020388-2020388	G	intron_variant	MODIFIER	GABRD	ENSG00000187730	Transcript	ENST00000640949.1	protein_coding	-	1/8	-	-	-	-	-	-	-	rs3121819	-	1	-	HGNC	HGNC:4084	-	5	-	-	-	0.8223	-	-	-	-	-	-	-	-
rs3121819	1:2020388-2020388	G	upstream_gene_variant	MODIFIER	GABRD	ENSG00000187730	Transcript	ENST00000640981.1	protein_coding	-	-	-	-	-	-	-	-	-	rs3121819	4958	1	cds_start_NF,cds_end_NF	HGNC	HGNC:4084	-	5	-	-	-	0.8223	-	-	-	-	-	-	-	-
rs3121819	1:2020388-2020388	G	upstream_gene_variant	MODIFIER	AL391845.2	ENSG00000233542	Transcript	ENST00000659674.1	lncRNA	-	-	-	-	-	-	-	-	-	rs3121819	4749	-1	-	Clone_based_ensembl_gene	-	-	-	-	-	-	0.8223	-	-	-	-	-	-	-	-
rs28502222	1:2021166-2021166	A	intron_variant	MODIFIER	GABRD	ENSG00000187730	Transcript	ENST00000378585.7	protein_coding	-	1/8	-	-	-	-	-	-	-	rs28502222	-	1	-	HGNC	HGNC:4084	NM_000815.5	1	P2	-	-	-	-	-	-	-	-	-	-	-
rs28502222	1:2021166-2021166	C	intron_variant	MODIFIER	GABRD	ENSG00000187730	Transcript	ENST00000378585.7	protein_coding	-	1/8	-	-	-	-	-	-	-	rs28502222	-	1	-	HGNC	HGNC:4084	NM_000815.5	1	P2	-	-	-	-	-	-	-	-	-	-	-
rs28502222	1:2021166-2021166	A	intron_variant	MODIFIER	GABRD	ENSG00000187730	Transcript	ENST00000638411.1	protein_coding	-	1/8	-	-	-	-	-	-	-	rs28502222	-	1	cds_end_NF	HGNC	HGNC:4084	-	5	-	-	-	-	-	-	-	-	-	-	-	-
rs28502222	1:2021166-2021166	C	intron_variant	MODIFIER	GABRD	ENSG00000187730	Transcript	ENST00000638411.1	protein_coding	-	1/8	-	-	-	-	-	-	-	rs28502222	-	1	cds_end_NF	HGNC	HGNC:4084	-	5	-	-	-	-	-	-	-	-	-	-	-	-
rs28502222	1:2021166-2021166	A	intron_variant,non_coding_transcript_variant	MODIFIER	GABRD	ENSG00000187730	Transcript	ENST00000638604.1	retained_intron	-	1/7	-	-	-	-	-	-	-	rs28502222	-	1	-	HGNC	HGNC:4084	-	5	-	-	-	-	-	-	-	-	-	-	-	-
rs28502222	1:2021166-2021166	C	intron_variant,non_coding_transcript_variant	MODIFIER	GABRD	ENSG00000187730	Transcript	ENST00000638604.1	retained_intron	-	1/7	-	-	-	-	-	-	-	rs28502222	-	1	-	HGNC	HGNC:4084	-	5	-	-	-	-	-	-	-	-	-	-	-	-
rs28502222	1:2021166-2021166	A	upstream_gene_variant	MODIFIER	GABRD	ENSG00000187730	Transcript	ENST00000638763.1	protein_coding	-	-	-	-	-	-	-	-	-	rs28502222	4360	1	cds_start_NF,cds_end_NF	HGNC	HGNC:4084	-	5	-	-	-	-	-	-	-	-	-	-	-	-
rs28502222	1:2021166-2021166	C	upstream_gene_variant	MODIFIER	GABRD	ENSG00000187730	Transcript	ENST00000638763.1	protein_coding	-	-	-	-	-	-	-	-	-	rs28502222	4360	1	cds_start_NF,cds_end_NF	HGNC	HGNC:4084	-	5	-	-	-	-	-	-	-	-	-	-	-	-
rs28502222	1:2021166-2021166	A	intron_variant	MODIFIER	GABRD	ENSG00000187730	Transcript	ENST00000638771.1	protein_coding	-	1/7	-	-	-	-	-	-	-	rs28502222	-	1	-	HGNC	HGNC:4084	-	3	A2	-	-	-	-	-	-	-	-	-	-	-
rs28502222	1:2021166-2021166	C	intron_variant	MODIFIER	GABRD	ENSG00000187730	Transcript	ENST00000638771.1	protein_coding	-	1/7	-	-	-	-	-	-	-	rs28502222	-	1	-	HGNC	HGNC:4084	-	3	A2	-	-	-	-	-	-	-	-	-	-	-
rs28502222	1:2021166-2021166	A	intron_variant,NMD_transcript_variant	MODIFIER	GABRD	ENSG00000187730	Transcript	ENST00000639045.1	nonsense_mediated_decay	-	1/9	-	-	-	-	-	-	-	rs28502222	-	1	-	HGNC	HGNC:4084	-	5	-	-	-	-	-	-	-	-	-	-	-	-
rs28502222	1:2021166-2021166	C	intron_variant,NMD_transcript_variant	MODIFIER	GABRD	ENSG00000187730	Transcript	ENST00000639045.1	nonsense_mediated_decay	-	1/9	-	-	-	-	-	-	-	rs28502222	-	1	-	HGNC	HGNC:4084	-	5	-	-	-	-	-	-	-	-	-	-	-	-
rs28502222	1:2021166-2021166	A	upstream_gene_variant	MODIFIER	GABRD	ENSG00000187730	Transcript	ENST00000639625.1	retained_intron	-	-	-	-	-	-	-	-	-	rs28502222	2395	1	-	HGNC	HGNC:4084	-	-	-	-	-	-	-	-	-	-	-	-	-	-
rs28502222	1:2021166-2021166	C	upstream_gene_variant	MODIFIER	GABRD	ENSG00000187730	Transcript	ENST00000639625.1	retained_intron	-	-	-	-	-	-	-	-	-	rs28502222	2395	1	-	HGNC	HGNC:4084	-	-	-	-	-	-	-	-	-	-	-	-	-	-
rs28502222	1:2021166-2021166	A	upstream_gene_variant	MODIFIER	GABRD	ENSG00000187730	Transcript	ENST00000639777.1	retained_intron	-	-	-	-	-	-	-	-	-	rs28502222	3104	1	-	HGNC	HGNC:4084	-	5	-	-	-	-	-	-	-	-	-	-	-	-
rs28502222	1:2021166-2021166	C	upstream_gene_variant	MODIFIER	GABRD	ENSG00000187730	Transcript	ENST00000639777.1	retained_intron	-	-	-	-	-	-	-	-	-	rs28502222	3104	1	-	HGNC	HGNC:4084	-	5	-	-	-	-	-	-	-	-	-	-	-	-
rs28502222	1:2021166-2021166	A	intron_variant,non_coding_transcript_variant	MODIFIER	GABRD	ENSG00000187730	Transcript	ENST00000639935.1	retained_intron	-	1/3	-	-	-	-	-	-	-	rs28502222	-	1	-	HGNC	HGNC:4084	-	2	-	-	-	-	-	-	-	-	-	-	-	-
rs28502222	1:2021166-2021166	C	intron_variant,non_coding_transcript_variant	MODIFIER	GABRD	ENSG00000187730	Transcript	ENST00000639935.1	retained_intron	-	1/3	-	-	-	-	-	-	-	rs28502222	-	1	-	HGNC	HGNC:4084	-	2	-	-	-	-	-	-	-	-	-	-	-	-
rs28502222	1:2021166-2021166	A	intron_variant	MODIFIER	GABRD	ENSG00000187730	Transcript	ENST00000640030.1	protein_coding	-	1/7	-	-	-	-	-	-	-	rs28502222	-	1	cds_start_NF	HGNC	HGNC:4084	-	5	-	-	-	-	-	-	-	-	-	-	-	-
rs28502222	1:2021166-2021166	C	intron_variant	MODIFIER	GABRD	ENSG00000187730	Transcript	ENST00000640030.1	protein_coding	-	1/7	-	-	-	-	-	-	-	rs28502222	-	1	cds_start_NF	HGNC	HGNC:4084	-	5	-	-	-	-	-	-	-	-	-	-	-	-
rs28502222	1:2021166-2021166	A	intron_variant	MODIFIER	GABRD	ENSG00000187730	Transcript	ENST00000640067.1	protein_coding	-	1/8	-	-	-	-	-	-	-	rs28502222	-	1	-	HGNC	HGNC:4084	-	5	A2	-	-	-	-	-	-	-	-	-	-	-
rs28502222	1:2021166-2021166	C	intron_variant	MODIFIER	GABRD	ENSG00000187730	Transcript	ENST00000640067.1	protein_coding	-	1/8	-	-	-	-	-	-	-	rs28502222	-	1	-	HGNC	HGNC:4084	-	5	A2	-	-	-	-	-	-	-	-	-	-	-
rs28502222	1:2021166-2021166	A	upstream_gene_variant	MODIFIER	GABRD	ENSG00000187730	Transcript	ENST00000640423.1	lncRNA	-	-	-	-	-	-	-	-	-	rs28502222	1149	1	-	HGNC	HGNC:4084	-	5	-	-	-	-	-	-	-	-	-	-	-	-
rs28502222	1:2021166-2021166	C	upstream_gene_variant	MODIFIER	GABRD	ENSG00000187730	Transcript	ENST00000640423.1	lncRNA	-	-	-	-	-	-	-	-	-	rs28502222	1149	1	-	HGNC	HGNC:4084	-	5	-	-	-	-	-	-	-	-	-	-	-	-
rs28502222	1:2021166-2021166	A	intron_variant	MODIFIER	GABRD	ENSG00000187730	Transcript	ENST00000640949.1	protein_coding	-	1/8	-	-	-	-	-	-	-	rs28502222	-	1	-	HGNC	HGNC:4084	-	5	-	-	-	-	-	-	-	-	-	-	-	-
rs28502222	1:2021166-2021166	C	intron_variant	MODIFIER	GABRD	ENSG00000187730	Transcript	ENST00000640949.1	protein_coding	-	1/8	-	-	-	-	-	-	-	rs28502222	-	1	-	HGNC	HGNC:4084	-	5	-	-	-	-	-	-	-	-	-	-	-	-
rs28502222	1:2021166-2021166	A	upstream_gene_variant	MODIFIER	GABRD	ENSG00000187730	Transcript	ENST00000640981.1	protein_coding	-	-	-	-	-	-	-	-	-	rs28502222	4180	1	cds_start_NF,cds_end_NF	HGNC	HGNC:4084	-	5	-	-	-	-	-	-	-	-	-	-	-	-
rs28502222	1:2021166-2021166	C	upstream_gene_variant	MODIFIER	GABRD	ENSG00000187730	Transcript	ENST00000640981.1	protein_coding	-	-	-	-	-	-	-	-	-	rs28502222	4180	1	cds_start_NF,cds_end_NF	HGNC	HGNC:4084	-	5	-	-	-	-	-	-	-	-	-	-	-	-
rs28407473	1:2021171-2021171	C	intron_variant	MODIFIER	GABRD	ENSG00000187730	Transcript	ENST00000378585.7	protein_coding	-	1/8	-	-	-	-	-	-	-	rs28407473	-	1	-	HGNC	HGNC:4084	NM_000815.5	1	P2	-	-	0.8215	-	-	-	-	-	-	-	-
rs28407473	1:2021171-2021171	C	intron_variant	MODIFIER	GABRD	ENSG00000187730	Transcript	ENST00000638411.1	protein_coding	-	1/8	-	-	-	-	-	-	-	rs28407473	-	1	cds_end_NF	HGNC	HGNC:4084	-	5	-	-	-	0.8215	-	-	-	-	-	-	-	-
rs28407473	1:2021171-2021171	C	intron_variant,non_coding_transcript_variant	MODIFIER	GABRD	ENSG00000187730	Transcript	ENST00000638604.1	retained_intron	-	1/7	-	-	-	-	-	-	-	rs28407473	-	1	-	HGNC	HGNC:4084	-	5	-	-	-	0.8215	-	-	-	-	-	-	-	-
rs28407473	1:2021171-2021171	C	upstream_gene_variant	MODIFIER	GABRD	ENSG00000187730	Transcript	ENST00000638763.1	protein_coding	-	-	-	-	-	-	-	-	-	rs28407473	4355	1	cds_start_NF,cds_end_NF	HGNC	HGNC:4084	-	5	-	-	-	0.8215	-	-	-	-	-	-	-	-
rs28407473	1:2021171-2021171	C	intron_variant	MODIFIER	GABRD	ENSG00000187730	Transcript	ENST00000638771.1	protein_coding	-	1/7	-	-	-	-	-	-	-	rs28407473	-	1	-	HGNC	HGNC:4084	-	3	A2	-	-	0.8215	-	-	-	-	-	-	-	-
rs28407473	1:2021171-2021171	C	intron_variant,NMD_transcript_variant	MODIFIER	GABRD	ENSG00000187730	Transcript	ENST00000639045.1	nonsense_mediated_decay	-	1/9	-	-	-	-	-	-	-	rs28407473	-	1	-	HGNC	HGNC:4084	-	5	-	-	-	0.8215	-	-	-	-	-	-	-	-
rs28407473	1:2021171-2021171	C	upstream_gene_variant	MODIFIER	GABRD	ENSG00000187730	Transcript	ENST00000639625.1	retained_intron	-	-	-	-	-	-	-	-	-	rs28407473	2390	1	-	HGNC	HGNC:4084	-	-	-	-	-	0.8215	-	-	-	-	-	-	-	-
rs28407473	1:2021171-2021171	C	upstream_gene_variant	MODIFIER	GABRD	ENSG00000187730	Transcript	ENST00000639777.1	retained_intron	-	-	-	-	-	-	-	-	-	rs28407473	3099	1	-	HGNC	HGNC:4084	-	5	-	-	-	0.8215	-	-	-	-	-	-	-	-
rs28407473	1:2021171-2021171	C	intron_variant,non_coding_transcript_variant	MODIFIER	GABRD	ENSG00000187730	Transcript	ENST00000639935.1	retained_intron	-	1/3	-	-	-	-	-	-	-	rs28407473	-	1	-	HGNC	HGNC:4084	-	2	-	-	-	0.8215	-	-	-	-	-	-	-	-
rs28407473	1:2021171-2021171	C	intron_variant	MODIFIER	GABRD	ENSG00000187730	Transcript	ENST00000640030.1	protein_coding	-	1/7	-	-	-	-	-	-	-	rs28407473	-	1	cds_start_NF	HGNC	HGNC:4084	-	5	-	-	-	0.8215	-	-	-	-	-	-	-	-
rs28407473	1:2021171-2021171	C	intron_variant	MODIFIER	GABRD	ENSG00000187730	Transcript	ENST00000640067.1	protein_coding	-	1/8	-	-	-	-	-	-	-	rs28407473	-	1	-	HGNC	HGNC:4084	-	5	A2	-	-	0.8215	-	-	-	-	-	-	-	-
rs28407473	1:2021171-2021171	C	upstream_gene_variant	MODIFIER	GABRD	ENSG00000187730	Transcript	ENST00000640423.1	lncRNA	-	-	-	-	-	-	-	-	-	rs28407473	1144	1	-	HGNC	HGNC:4084	-	5	-	-	-	0.8215	-	-	-	-	-	-	-	-
rs28407473	1:2021171-2021171	C	intron_variant	MODIFIER	GABRD	ENSG00000187730	Transcript	ENST00000640949.1	protein_coding	-	1/8	-	-	-	-	-	-	-	rs28407473	-	1	-	HGNC	HGNC:4084	-	5	-	-	-	0.8215	-	-	-	-	-	-	-	-
rs28407473	1:2021171-2021171	C	upstream_gene_variant	MODIFIER	GABRD	ENSG00000187730	Transcript	ENST00000640981.1	protein_coding	-	-	-	-	-	-	-	-	-	rs28407473	4175	1	cds_start_NF,cds_end_NF	HGNC	HGNC:4084	-	5	-	-	-	0.8215	-	-	-	-	-	-	-	-
rs3128318	1:2021343-2021343	A	intron_variant	MODIFIER	GABRD	ENSG00000187730	Transcript	ENST00000378585.7	protein_coding	-	1/8	-	-	-	-	-	-	-	rs3128318	-	1	-	HGNC	HGNC:4084	NM_000815.5	1	P2	-	-	0.8055	-	-	-	-	-	-	-	-
rs3128318	1:2021343-2021343	A	intron_variant	MODIFIER	GABRD	ENSG00000187730	Transcript	ENST00000638411.1	protein_coding	-	1/8	-	-	-	-	-	-	-	rs3128318	-	1	cds_end_NF	HGNC	HGNC:4084	-	5	-	-	-	0.8055	-	-	-	-	-	-	-	-
rs3128318	1:2021343-2021343	A	intron_variant,non_coding_transcript_variant	MODIFIER	GABRD	ENSG00000187730	Transcript	ENST00000638604.1	retained_intron	-	1/7	-	-	-	-	-	-	-	rs3128318	-	1	-	HGNC	HGNC:4084	-	5	-	-	-	0.8055	-	-	-	-	-	-	-	-
rs3128318	1:2021343-2021343	A	upstream_gene_variant	MODIFIER	GABRD	ENSG00000187730	Transcript	ENST00000638763.1	protein_coding	-	-	-	-	-	-	-	-	-	rs3128318	4183	1	cds_start_NF,cds_end_NF	HGNC	HGNC:4084	-	5	-	-	-	0.8055	-	-	-	-	-	-	-	-
rs3128318	1:2021343-2021343	A	intron_variant	MODIFIER	GABRD	ENSG00000187730	Transcript	ENST00000638771.1	protein_coding	-	1/7	-	-	-	-	-	-	-	rs3128318	-	1	-	HGNC	HGNC:4084	-	3	A2	-	-	0.8055	-	-	-	-	-	-	-	-
rs3128318	1:2021343-2021343	A	intron_variant,NMD_transcript_variant	MODIFIER	GABRD	ENSG00000187730	Transcript	ENST00000639045.1	nonsense_mediated_decay	-	1/9	-	-	-	-	-	-	-	rs3128318	-	1	-	HGNC	HGNC:4084	-	5	-	-	-	0.8055	-	-	-	-	-	-	-	-
rs3128318	1:2021343-2021343	A	upstream_gene_variant	MODIFIER	GABRD	ENSG00000187730	Transcript	ENST00000639625.1	retained_intron	-	-	-	-	-	-	-	-	-	rs3128318	2218	1	-	HGNC	HGNC:4084	-	-	-	-	-	0.8055	-	-	-	-	-	-	-	-
rs3128318	1:2021343-2021343	A	upstream_gene_variant	MODIFIER	GABRD	ENSG00000187730	Transcript	ENST00000639777.1	retained_intron	-	-	-	-	-	-	-	-	-	rs3128318	2927	1	-	HGNC	HGNC:4084	-	5	-	-	-	0.8055	-	-	-	-	-	-	-	-
rs3128318	1:2021343-2021343	A	intron_variant,non_coding_transcript_variant	MODIFIER	GABRD	ENSG00000187730	Transcript	ENST00000639935.1	retained_intron	-	1/3	-	-	-	-	-	-	-	rs3128318	-	1	-	HGNC	HGNC:4084	-	2	-	-	-	0.8055	-	-	-	-	-	-	-	-
rs3128318	1:2021343-2021343	A	intron_variant	MODIFIER	GABRD	ENSG00000187730	Transcript	ENST00000640030.1	protein_coding	-	1/7	-	-	-	-	-	-	-	rs3128318	-	1	cds_start_NF	HGNC	HGNC:4084	-	5	-	-	-	0.8055	-	-	-	-	-	-	-	-
rs3128318	1:2021343-2021343	A	intron_variant	MODIFIER	GABRD	ENSG00000187730	Transcript	ENST00000640067.1	protein_coding	-	1/8	-	-	-	-	-	-	-	rs3128318	-	1	-	HGNC	HGNC:4084	-	5	A2	-	-	0.8055	-	-	-	-	-	-	-	-
rs3128318	1:2021343-2021343	A	upstream_gene_variant	MODIFIER	GABRD	ENSG00000187730	Transcript	ENST00000640423.1	lncRNA	-	-	-	-	-	-	-	-	-	rs3128318	972	1	-	HGNC	HGNC:4084	-	5	-	-	-	0.8055	-	-	-	-	-	-	-	-
rs3128318	1:2021343-2021343	A	intron_variant	MODIFIER	GABRD	ENSG00000187730	Transcript	ENST00000640949.1	protein_coding	-	1/8	-	-	-	-	-	-	-	rs3128318	-	1	-	HGNC	HGNC:4084	-	5	-	-	-	0.8055	-	-	-	-	-	-	-	-
rs3128318	1:2021343-2021343	A	upstream_gene_variant	MODIFIER	GABRD	ENSG00000187730	Transcript	ENST00000640981.1	protein_coding	-	-	-	-	-	-	-	-	-	rs3128318	4003	1	cds_start_NF,cds_end_NF	HGNC	HGNC:4084	-	5	-	-	-	0.8055	-	-	-	-	-	-	-	-
rs3128321	1:2021813-2021813	A	intron_variant	MODIFIER	GABRD	ENSG00000187730	Transcript	ENST00000378585.7	protein_coding	-	1/8	-	-	-	-	-	-	-	rs3128321	-	1	-	HGNC	HGNC:4084	NM_000815.5	1	P2	-	-	-	-	-	-	-	-	-	-	-
rs3128321	1:2021813-2021813	C	intron_variant	MODIFIER	GABRD	ENSG00000187730	Transcript	ENST00000378585.7	protein_coding	-	1/8	-	-	-	-	-	-	-	rs3128321	-	1	-	HGNC	HGNC:4084	NM_000815.5	1	P2	-	-	-	-	-	-	-	-	-	-	-
rs3128321	1:2021813-2021813	A	intron_variant	MODIFIER	GABRD	ENSG00000187730	Transcript	ENST00000638411.1	protein_coding	-	1/8	-	-	-	-	-	-	-	rs3128321	-	1	cds_end_NF	HGNC	HGNC:4084	-	5	-	-	-	-	-	-	-	-	-	-	-	-
rs3128321	1:2021813-2021813	C	intron_variant	MODIFIER	GABRD	ENSG00000187730	Transcript	ENST00000638411.1	protein_coding	-	1/8	-	-	-	-	-	-	-	rs3128321	-	1	cds_end_NF	HGNC	HGNC:4084	-	5	-	-	-	-	-	-	-	-	-	-	-	-
rs3128321	1:2021813-2021813	A	intron_variant,non_coding_transcript_variant	MODIFIER	GABRD	ENSG00000187730	Transcript	ENST00000638604.1	retained_intron	-	1/7	-	-	-	-	-	-	-	rs3128321	-	1	-	HGNC	HGNC:4084	-	5	-	-	-	-	-	-	-	-	-	-	-	-
rs3128321	1:2021813-2021813	C	intron_variant,non_coding_transcript_variant	MODIFIER	GABRD	ENSG00000187730	Transcript	ENST00000638604.1	retained_intron	-	1/7	-	-	-	-	-	-	-	rs3128321	-	1	-	HGNC	HGNC:4084	-	5	-	-	-	-	-	-	-	-	-	-	-	-
rs3128321	1:2021813-2021813	A	upstream_gene_variant	MODIFIER	GABRD	ENSG00000187730	Transcript	ENST00000638763.1	protein_coding	-	-	-	-	-	-	-	-	-	rs3128321	3713	1	cds_start_NF,cds_end_NF	HGNC	HGNC:4084	-	5	-	-	-	-	-	-	-	-	-	-	-	-
rs3128321	1:2021813-2021813	C	upstream_gene_variant	MODIFIER	GABRD	ENSG00000187730	Transcript	ENST00000638763.1	protein_coding	-	-	-	-	-	-	-	-	-	rs3128321	3713	1	cds_start_NF,cds_end_NF	HGNC	HGNC:4084	-	5	-	-	-	-	-	-	-	-	-	-	-	-
rs3128321	1:2021813-2021813	A	intron_variant	MODIFIER	GABRD	ENSG00000187730	Transcript	ENST00000638771.1	protein_coding	-	1/7	-	-	-	-	-	-	-	rs3128321	-	1	-	HGNC	HGNC:4084	-	3	A2	-	-	-	-	-	-	-	-	-	-	-
rs3128321	1:2021813-2021813	C	intron_variant	MODIFIER	GABRD	ENSG00000187730	Transcript	ENST00000638771.1	protein_coding	-	1/7	-	-	-	-	-	-	-	rs3128321	-	1	-	HGNC	HGNC:4084	-	3	A2	-	-	-	-	-	-	-	-	-	-	-
rs3128321	1:2021813-2021813	A	intron_variant,NMD_transcript_variant	MODIFIER	GABRD	ENSG00000187730	Transcript	ENST00000639045.1	nonsense_mediated_decay	-	1/9	-	-	-	-	-	-	-	rs3128321	-	1	-	HGNC	HGNC:4084	-	5	-	-	-	-	-	-	-	-	-	-	-	-
rs3128321	1:2021813-2021813	C	intron_variant,NMD_transcript_variant	MODIFIER	GABRD	ENSG00000187730	Transcript	ENST00000639045.1	nonsense_mediated_decay	-	1/9	-	-	-	-	-	-	-	rs3128321	-	1	-	HGNC	HGNC:4084	-	5	-	-	-	-	-	-	-	-	-	-	-	-
rs3128321	1:2021813-2021813	A	upstream_gene_variant	MODIFIER	GABRD	ENSG00000187730	Transcript	ENST00000639070.1	retained_intron	-	-	-	-	-	-	-	-	-	rs3128321	4715	1	-	HGNC	HGNC:4084	-	5	-	-	-	-	-	-	-	-	-	-	-	-
rs3128321	1:2021813-2021813	C	upstream_gene_variant	MODIFIER	GABRD	ENSG00000187730	Transcript	ENST00000639070.1	retained_intron	-	-	-	-	-	-	-	-	-	rs3128321	4715	1	-	HGNC	HGNC:4084	-	5	-	-	-	-	-	-	-	-	-	-	-	-
rs3128321	1:2021813-2021813	A	upstream_gene_variant	MODIFIER	GABRD	ENSG00000187730	Transcript	ENST00000639625.1	retained_intron	-	-	-	-	-	-	-	-	-	rs3128321	1748	1	-	HGNC	HGNC:4084	-	-	-	-	-	-	-	-	-	-	-	-	-	-
rs3128321	1:2021813-2021813	C	upstream_gene_variant	MODIFIER	GABRD	ENSG00000187730	Transcript	ENST00000639625.1	retained_intron	-	-	-	-	-	-	-	-	-	rs3128321	1748	1	-	HGNC	HGNC:4084	-	-	-	-	-	-	-	-	-	-	-	-	-	-
rs3128321	1:2021813-2021813	A	upstream_gene_variant	MODIFIER	GABRD	ENSG00000187730	Transcript	ENST00000639777.1	retained_intron	-	-	-	-	-	-	-	-	-	rs3128321	2457	1	-	HGNC	HGNC:4084	-	5	-	-	-	-	-	-	-	-	-	-	-	-
rs3128321	1:2021813-2021813	C	upstream_gene_variant	MODIFIER	GABRD	ENSG00000187730	Transcript	ENST00000639777.1	retained_intron	-	-	-	-	-	-	-	-	-	rs3128321	2457	1	-	HGNC	HGNC:4084	-	5	-	-	-	-	-	-	-	-	-	-	-	-
rs3128321	1:2021813-2021813	A	intron_variant,non_coding_transcript_variant	MODIFIER	GABRD	ENSG00000187730	Transcript	ENST00000639935.1	retained_intron	-	1/3	-	-	-	-	-	-	-	rs3128321	-	1	-	HGNC	HGNC:4084	-	2	-	-	-	-	-	-	-	-	-	-	-	-
rs3128321	1:2021813-2021813	C	intron_variant,non_coding_transcript_variant	MODIFIER	GABRD	ENSG00000187730	Transcript	ENST00000639935.1	retained_intron	-	1/3	-	-	-	-	-	-	-	rs3128321	-	1	-	HGNC	HGNC:4084	-	2	-	-	-	-	-	-	-	-	-	-	-	-
rs3128321	1:2021813-2021813	A	intron_variant	MODIFIER	GABRD	ENSG00000187730	Transcript	ENST00000640030.1	protein_coding	-	1/7	-	-	-	-	-	-	-	rs3128321	-	1	cds_start_NF	HGNC	HGNC:4084	-	5	-	-	-	-	-	-	-	-	-	-	-	-
rs3128321	1:2021813-2021813	C	intron_variant	MODIFIER	GABRD	ENSG00000187730	Transcript	ENST00000640030.1	protein_coding	-	1/7	-	-	-	-	-	-	-	rs3128321	-	1	cds_start_NF	HGNC	HGNC:4084	-	5	-	-	-	-	-	-	-	-	-	-	-	-
rs3128321	1:2021813-2021813	A	intron_variant	MODIFIER	GABRD	ENSG00000187730	Transcript	ENST00000640067.1	protein_coding	-	1/8	-	-	-	-	-	-	-	rs3128321	-	1	-	HGNC	HGNC:4084	-	5	A2	-	-	-	-	-	-	-	-	-	-	-
rs3128321	1:2021813-2021813	C	intron_variant	MODIFIER	GABRD	ENSG00000187730	Transcript	ENST00000640067.1	protein_coding	-	1/8	-	-	-	-	-	-	-	rs3128321	-	1	-	HGNC	HGNC:4084	-	5	A2	-	-	-	-	-	-	-	-	-	-	-
rs3128321	1:2021813-2021813	A	upstream_gene_variant	MODIFIER	GABRD	ENSG00000187730	Transcript	ENST00000640423.1	lncRNA	-	-	-	-	-	-	-	-	-	rs3128321	502	1	-	HGNC	HGNC:4084	-	5	-	-	-	-	-	-	-	-	-	-	-	-
rs3128321	1:2021813-2021813	C	upstream_gene_variant	MODIFIER	GABRD	ENSG00000187730	Transcript	ENST00000640423.1	lncRNA	-	-	-	-	-	-	-	-	-	rs3128321	502	1	-	HGNC	HGNC:4084	-	5	-	-	-	-	-	-	-	-	-	-	-	-
rs3128321	1:2021813-2021813	A	intron_variant	MODIFIER	GABRD	ENSG00000187730	Transcript	ENST00000640949.1	protein_coding	-	1/8	-	-	-	-	-	-	-	rs3128321	-	1	-	HGNC	HGNC:4084	-	5	-	-	-	-	-	-	-	-	-	-	-	-
rs3128321	1:2021813-2021813	C	intron_variant	MODIFIER	GABRD	ENSG00000187730	Transcript	ENST00000640949.1	protein_coding	-	1/8	-	-	-	-	-	-	-	rs3128321	-	1	-	HGNC	HGNC:4084	-	5	-	-	-	-	-	-	-	-	-	-	-	-
rs3128321	1:2021813-2021813	A	upstream_gene_variant	MODIFIER	GABRD	ENSG00000187730	Transcript	ENST00000640981.1	protein_coding	-	-	-	-	-	-	-	-	-	rs3128321	3533	1	cds_start_NF,cds_end_NF	HGNC	HGNC:4084	-	5	-	-	-	-	-	-	-	-	-	-	-	-
rs3128321	1:2021813-2021813	C	upstream_gene_variant	MODIFIER	GABRD	ENSG00000187730	Transcript	ENST00000640981.1	protein_coding	-	-	-	-	-	-	-	-	-	rs3128321	3533	1	cds_start_NF,cds_end_NF	HGNC	HGNC:4084	-	5	-	-	-	-	-	-	-	-	-	-	-	-
rs3128322	1:2022997-2022997	A	intron_variant	MODIFIER	GABRD	ENSG00000187730	Transcript	ENST00000378585.7	protein_coding	-	1/8	-	-	-	-	-	-	-	rs3128322	-	1	-	HGNC	HGNC:4084	NM_000815.5	1	P2	-	-	0.7538	-	-	-	-	-	-	-	-
rs3128322	1:2022997-2022997	A	intron_variant	MODIFIER	GABRD	ENSG00000187730	Transcript	ENST00000638411.1	protein_coding	-	1/8	-	-	-	-	-	-	-	rs3128322	-	1	cds_end_NF	HGNC	HGNC:4084	-	5	-	-	-	0.7538	-	-	-	-	-	-	-	-
rs3128322	1:2022997-2022997	A	intron_variant,non_coding_transcript_variant	MODIFIER	GABRD	ENSG00000187730	Transcript	ENST00000638604.1	retained_intron	-	1/7	-	-	-	-	-	-	-	rs3128322	-	1	-	HGNC	HGNC:4084	-	5	-	-	-	0.7538	-	-	-	-	-	-	-	-
rs3128322	1:2022997-2022997	A	upstream_gene_variant	MODIFIER	GABRD	ENSG00000187730	Transcript	ENST00000638763.1	protein_coding	-	-	-	-	-	-	-	-	-	rs3128322	2529	1	cds_start_NF,cds_end_NF	HGNC	HGNC:4084	-	5	-	-	-	0.7538	-	-	-	-	-	-	-	-
rs3128322	1:2022997-2022997	A	intron_variant	MODIFIER	GABRD	ENSG00000187730	Transcript	ENST00000638771.1	protein_coding	-	1/7	-	-	-	-	-	-	-	rs3128322	-	1	-	HGNC	HGNC:4084	-	3	A2	-	-	0.7538	-	-	-	-	-	-	-	-
rs3128322	1:2022997-2022997	A	upstream_gene_variant	MODIFIER	GABRD	ENSG00000187730	Transcript	ENST00000638804.1	protein_coding	-	-	-	-	-	-	-	-	-	rs3128322	4632	1	cds_start_NF	HGNC	HGNC:4084	-	5	-	-	-	0.7538	-	-	-	-	-	-	-	-
rs3128322	1:2022997-2022997	A	intron_variant,NMD_transcript_variant	MODIFIER	GABRD	ENSG00000187730	Transcript	ENST00000639045.1	nonsense_mediated_decay	-	1/9	-	-	-	-	-	-	-	rs3128322	-	1	-	HGNC	HGNC:4084	-	5	-	-	-	0.7538	-	-	-	-	-	-	-	-
rs3128322	1:2022997-2022997	A	upstream_gene_variant	MODIFIER	GABRD	ENSG00000187730	Transcript	ENST00000639070.1	retained_intron	-	-	-	-	-	-	-	-	-	rs3128322	3531	1	-	HGNC	HGNC:4084	-	5	-	-	-	0.7538	-	-	-	-	-	-	-	-
rs3128322	1:2022997-2022997	A	upstream_gene_variant	MODIFIER	GABRD	ENSG00000187730	Transcript	ENST00000639625.1	retained_intron	-	-	-	-	-	-	-	-	-	rs3128322	564	1	-	HGNC	HGNC:4084	-	-	-	-	-	0.7538	-	-	-	-	-	-	-	-
rs3128322	1:2022997-2022997	A	upstream_gene_variant	MODIFIER	GABRD	ENSG00000187730	Transcript	ENST00000639777.1	retained_intron	-	-	-	-	-	-	-	-	-	rs3128322	1273	1	-	HGNC	HGNC:4084	-	5	-	-	-	0.7538	-	-	-	-	-	-	-	-
rs3128322	1:2022997-2022997	A	intron_variant,non_coding_transcript_variant	MODIFIER	GABRD	ENSG00000187730	Transcript	ENST00000639935.1	retained_intron	-	1/3	-	-	-	-	-	-	-	rs3128322	-	1	-	HGNC	HGNC:4084	-	2	-	-	-	0.7538	-	-	-	-	-	-	-	-
rs3128322	1:2022997-2022997	A	intron_variant	MODIFIER	GABRD	ENSG00000187730	Transcript	ENST00000640030.1	protein_coding	-	1/7	-	-	-	-	-	-	-	rs3128322	-	1	cds_start_NF	HGNC	HGNC:4084	-	5	-	-	-	0.7538	-	-	-	-	-	-	-	-
rs3128322	1:2022997-2022997	A	intron_variant	MODIFIER	GABRD	ENSG00000187730	Transcript	ENST00000640067.1	protein_coding	-	1/8	-	-	-	-	-	-	-	rs3128322	-	1	-	HGNC	HGNC:4084	-	5	A2	-	-	0.7538	-	-	-	-	-	-	-	-
rs3128322	1:2022997-2022997	A	upstream_gene_variant	MODIFIER	GABRD	ENSG00000187730	Transcript	ENST00000640317.1	retained_intron	-	-	-	-	-	-	-	-	-	rs3128322	4256	1	-	HGNC	HGNC:4084	-	5	-	-	-	0.7538	-	-	-	-	-	-	-	-
rs3128322	1:2022997-2022997	A	intron_variant,non_coding_transcript_variant	MODIFIER	GABRD	ENSG00000187730	Transcript	ENST00000640423.1	lncRNA	-	1/8	-	-	-	-	-	-	-	rs3128322	-	1	-	HGNC	HGNC:4084	-	5	-	-	-	0.7538	-	-	-	-	-	-	-	-
rs3128322	1:2022997-2022997	A	upstream_gene_variant	MODIFIER	GABRD	ENSG00000187730	Transcript	ENST00000640892.1	retained_intron	-	-	-	-	-	-	-	-	-	rs3128322	3898	1	-	HGNC	HGNC:4084	-	5	-	-	-	0.7538	-	-	-	-	-	-	-	-
rs3128322	1:2022997-2022997	A	intron_variant	MODIFIER	GABRD	ENSG00000187730	Transcript	ENST00000640949.1	protein_coding	-	1/8	-	-	-	-	-	-	-	rs3128322	-	1	-	HGNC	HGNC:4084	-	5	-	-	-	0.7538	-	-	-	-	-	-	-	-
rs3128322	1:2022997-2022997	A	upstream_gene_variant	MODIFIER	GABRD	ENSG00000187730	Transcript	ENST00000640981.1	protein_coding	-	-	-	-	-	-	-	-	-	rs3128322	2349	1	cds_start_NF,cds_end_NF	HGNC	HGNC:4084	-	5	-	-	-	0.7538	-	-	-	-	-	-	-	-
rs2889475	1:2024545-2024545	T	intron_variant	MODIFIER	GABRD	ENSG00000187730	Transcript	ENST00000378585.7	protein_coding	-	1/8	-	-	-	-	-	-	-	rs2889475	-	1	-	HGNC	HGNC:4084	NM_000815.5	1	P2	-	-	0.7899	-	-	-	-	-	-	-	-
rs2889475	1:2024545-2024545	T	intron_variant	MODIFIER	GABRD	ENSG00000187730	Transcript	ENST00000638411.1	protein_coding	-	1/8	-	-	-	-	-	-	-	rs2889475	-	1	cds_end_NF	HGNC	HGNC:4084	-	5	-	-	-	0.7899	-	-	-	-	-	-	-	-
rs2889475	1:2024545-2024545	T	intron_variant,non_coding_transcript_variant	MODIFIER	GABRD	ENSG00000187730	Transcript	ENST00000638604.1	retained_intron	-	1/7	-	-	-	-	-	-	-	rs2889475	-	1	-	HGNC	HGNC:4084	-	5	-	-	-	0.7899	-	-	-	-	-	-	-	-
rs2889475	1:2024545-2024545	T	upstream_gene_variant	MODIFIER	GABRD	ENSG00000187730	Transcript	ENST00000638763.1	protein_coding	-	-	-	-	-	-	-	-	-	rs2889475	981	1	cds_start_NF,cds_end_NF	HGNC	HGNC:4084	-	5	-	-	-	0.7899	-	-	-	-	-	-	-	-
rs2889475	1:2024545-2024545	T	intron_variant	MODIFIER	GABRD	ENSG00000187730	Transcript	ENST00000638771.1	protein_coding	-	1/7	-	-	-	-	-	-	-	rs2889475	-	1	-	HGNC	HGNC:4084	-	3	A2	-	-	0.7899	-	-	-	-	-	-	-	-
rs2889475	1:2024545-2024545	T	upstream_gene_variant	MODIFIER	GABRD	ENSG00000187730	Transcript	ENST00000638804.1	protein_coding	-	-	-	-	-	-	-	-	-	rs2889475	3084	1	cds_start_NF	HGNC	HGNC:4084	-	5	-	-	-	0.7899	-	-	-	-	-	-	-	-
rs2889475	1:2024545-2024545	T	intron_variant,NMD_transcript_variant	MODIFIER	GABRD	ENSG00000187730	Transcript	ENST00000639045.1	nonsense_mediated_decay	-	2/9	-	-	-	-	-	-	-	rs2889475	-	1	-	HGNC	HGNC:4084	-	5	-	-	-	0.7899	-	-	-	-	-	-	-	-
rs2889475	1:2024545-2024545	T	upstream_gene_variant	MODIFIER	GABRD	ENSG00000187730	Transcript	ENST00000639070.1	retained_intron	-	-	-	-	-	-	-	-	-	rs2889475	1983	1	-	HGNC	HGNC:4084	-	5	-	-	-	0.7899	-	-	-	-	-	-	-	-
rs2889475	1:2024545-2024545	T	downstream_gene_variant	MODIFIER	GABRD	ENSG00000187730	Transcript	ENST00000639625.1	retained_intron	-	-	-	-	-	-	-	-	-	rs2889475	322	1	-	HGNC	HGNC:4084	-	-	-	-	-	0.7899	-	-	-	-	-	-	-	-
rs2889475	1:2024545-2024545	T	non_coding_transcript_exon_variant	MODIFIER	GABRD	ENSG00000187730	Transcript	ENST00000639777.1	retained_intron	1/8	-	-	-	276	-	-	-	-	rs2889475	-	1	-	HGNC	HGNC:4084	-	5	-	-	-	0.7899	-	-	-	-	-	-	-	-
rs2889475	1:2024545-2024545	T	intron_variant,non_coding_transcript_variant	MODIFIER	GABRD	ENSG00000187730	Transcript	ENST00000639935.1	retained_intron	-	1/3	-	-	-	-	-	-	-	rs2889475	-	1	-	HGNC	HGNC:4084	-	2	-	-	-	0.7899	-	-	-	-	-	-	-	-
rs2889475	1:2024545-2024545	T	intron_variant	MODIFIER	GABRD	ENSG00000187730	Transcript	ENST00000640030.1	protein_coding	-	1/7	-	-	-	-	-	-	-	rs2889475	-	1	cds_start_NF	HGNC	HGNC:4084	-	5	-	-	-	0.7899	-	-	-	-	-	-	-	-
rs2889475	1:2024545-2024545	T	intron_variant	MODIFIER	GABRD	ENSG00000187730	Transcript	ENST00000640067.1	protein_coding	-	1/8	-	-	-	-	-	-	-	rs2889475	-	1	-	HGNC	HGNC:4084	-	5	A2	-	-	0.7899	-	-	-	-	-	-	-	-
rs2889475	1:2024545-2024545	T	upstream_gene_variant	MODIFIER	GABRD	ENSG00000187730	Transcript	ENST00000640317.1	retained_intron	-	-	-	-	-	-	-	-	-	rs2889475	2708	1	-	HGNC	HGNC:4084	-	5	-	-	-	0.7899	-	-	-	-	-	-	-	-
rs2889475	1:2024545-2024545	T	intron_variant,non_coding_transcript_variant	MODIFIER	GABRD	ENSG00000187730	Transcript	ENST00000640423.1	lncRNA	-	1/8	-	-	-	-	-	-	-	rs2889475	-	1	-	HGNC	HGNC:4084	-	5	-	-	-	0.7899	-	-	-	-	-	-	-	-
rs2889475	1:2024545-2024545	T	upstream_gene_variant	MODIFIER	GABRD	ENSG00000187730	Transcript	ENST00000640688.1	retained_intron	-	-	-	-	-	-	-	-	-	rs2889475	4374	1	-	HGNC	HGNC:4084	-	3	-	-	-	0.7899	-	-	-	-	-	-	-	-
rs2889475	1:2024545-2024545	T	upstream_gene_variant	MODIFIER	GABRD	ENSG00000187730	Transcript	ENST00000640892.1	retained_intron	-	-	-	-	-	-	-	-	-	rs2889475	2350	1	-	HGNC	HGNC:4084	-	5	-	-	-	0.7899	-	-	-	-	-	-	-	-
rs2889475	1:2024545-2024545	T	intron_variant	MODIFIER	GABRD	ENSG00000187730	Transcript	ENST00000640949.1	protein_coding	-	1/8	-	-	-	-	-	-	-	rs2889475	-	1	-	HGNC	HGNC:4084	-	5	-	-	-	0.7899	-	-	-	-	-	-	-	-
rs2889475	1:2024545-2024545	T	upstream_gene_variant	MODIFIER	GABRD	ENSG00000187730	Transcript	ENST00000640981.1	protein_coding	-	-	-	-	-	-	-	-	-	rs2889475	801	1	cds_start_NF,cds_end_NF	HGNC	HGNC:4084	-	5	-	-	-	0.7899	-	-	-	-	-	-	-	-
rs2376805	1:2024923-2024923	A	intron_variant	MODIFIER	GABRD	ENSG00000187730	Transcript	ENST00000378585.7	protein_coding	-	1/8	-	-	-	-	-	-	-	rs2376805	-	1	-	HGNC	HGNC:4084	NM_000815.5	1	P2	-	-	0.7756	benign	-	1	25741868,20561060	-	-	-	-
rs2376805	1:2024923-2024923	A	intron_variant	MODIFIER	GABRD	ENSG00000187730	Transcript	ENST00000638411.1	protein_coding	-	1/8	-	-	-	-	-	-	-	rs2376805	-	1	cds_end_NF	HGNC	HGNC:4084	-	5	-	-	-	0.7756	benign	-	1	25741868,20561060	-	-	-	-
rs2376805	1:2024923-2024923	A	intron_variant,non_coding_transcript_variant	MODIFIER	GABRD	ENSG00000187730	Transcript	ENST00000638604.1	retained_intron	-	1/7	-	-	-	-	-	-	-	rs2376805	-	1	-	HGNC	HGNC:4084	-	5	-	-	-	0.7756	benign	-	1	25741868,20561060	-	-	-	-
rs2376805	1:2024923-2024923	A	upstream_gene_variant	MODIFIER	GABRD	ENSG00000187730	Transcript	ENST00000638763.1	protein_coding	-	-	-	-	-	-	-	-	-	rs2376805	603	1	cds_start_NF,cds_end_NF	HGNC	HGNC:4084	-	5	-	-	-	0.7756	benign	-	1	25741868,20561060	-	-	-	-
rs2376805	1:2024923-2024923	A	intron_variant	MODIFIER	GABRD	ENSG00000187730	Transcript	ENST00000638771.1	protein_coding	-	1/7	-	-	-	-	-	-	-	rs2376805	-	1	-	HGNC	HGNC:4084	-	3	A2	-	-	0.7756	benign	-	1	25741868,20561060	-	-	-	-
rs2376805	1:2024923-2024923	A	upstream_gene_variant	MODIFIER	GABRD	ENSG00000187730	Transcript	ENST00000638804.1	protein_coding	-	-	-	-	-	-	-	-	-	rs2376805	2706	1	cds_start_NF	HGNC	HGNC:4084	-	5	-	-	-	0.7756	benign	-	1	25741868,20561060	-	-	-	-
rs2376805	1:2024923-2024923	A	intron_variant,NMD_transcript_variant	MODIFIER	GABRD	ENSG00000187730	Transcript	ENST00000639045.1	nonsense_mediated_decay	-	2/9	-	-	-	-	-	-	-	rs2376805	-	1	-	HGNC	HGNC:4084	-	5	-	-	-	0.7756	benign	-	1	25741868,20561060	-	-	-	-
rs2376805	1:2024923-2024923	A	upstream_gene_variant	MODIFIER	GABRD	ENSG00000187730	Transcript	ENST00000639070.1	retained_intron	-	-	-	-	-	-	-	-	-	rs2376805	1605	1	-	HGNC	HGNC:4084	-	5	-	-	-	0.7756	benign	-	1	25741868,20561060	-	-	-	-
rs2376805	1:2024923-2024923	A	downstream_gene_variant	MODIFIER	GABRD	ENSG00000187730	Transcript	ENST00000639625.1	retained_intron	-	-	-	-	-	-	-	-	-	rs2376805	700	1	-	HGNC	HGNC:4084	-	-	-	-	-	0.7756	benign	-	1	25741868,20561060	-	-	-	-
rs2376805	1:2024923-2024923	A	non_coding_transcript_exon_variant	MODIFIER	GABRD	ENSG00000187730	Transcript	ENST00000639777.1	retained_intron	1/8	-	-	-	654	-	-	-	-	rs2376805	-	1	-	HGNC	HGNC:4084	-	5	-	-	-	0.7756	benign	-	1	25741868,20561060	-	-	-	-
rs2376805	1:2024923-2024923	A	intron_variant,non_coding_transcript_variant	MODIFIER	GABRD	ENSG00000187730	Transcript	ENST00000639935.1	retained_intron	-	1/3	-	-	-	-	-	-	-	rs2376805	-	1	-	HGNC	HGNC:4084	-	2	-	-	-	0.7756	benign	-	1	25741868,20561060	-	-	-	-
rs2376805	1:2024923-2024923	A	intron_variant	MODIFIER	GABRD	ENSG00000187730	Transcript	ENST00000640030.1	protein_coding	-	1/7	-	-	-	-	-	-	-	rs2376805	-	1	cds_start_NF	HGNC	HGNC:4084	-	5	-	-	-	0.7756	benign	-	1	25741868,20561060	-	-	-	-
rs2376805	1:2024923-2024923	A	intron_variant	MODIFIER	GABRD	ENSG00000187730	Transcript	ENST00000640067.1	protein_coding	-	1/8	-	-	-	-	-	-	-	rs2376805	-	1	-	HGNC	HGNC:4084	-	5	A2	-	-	0.7756	benign	-	1	25741868,20561060	-	-	-	-
rs2376805	1:2024923-2024923	A	upstream_gene_variant	MODIFIER	GABRD	ENSG00000187730	Transcript	ENST00000640317.1	retained_intron	-	-	-	-	-	-	-	-	-	rs2376805	2330	1	-	HGNC	HGNC:4084	-	5	-	-	-	0.7756	benign	-	1	25741868,20561060	-	-	-	-
rs2376805	1:2024923-2024923	A	intron_variant,non_coding_transcript_variant	MODIFIER	GABRD	ENSG00000187730	Transcript	ENST00000640423.1	lncRNA	-	1/8	-	-	-	-	-	-	-	rs2376805	-	1	-	HGNC	HGNC:4084	-	5	-	-	-	0.7756	benign	-	1	25741868,20561060	-	-	-	-
rs2376805	1:2024923-2024923	A	upstream_gene_variant	MODIFIER	GABRD	ENSG00000187730	Transcript	ENST00000640688.1	retained_intron	-	-	-	-	-	-	-	-	-	rs2376805	3996	1	-	HGNC	HGNC:4084	-	3	-	-	-	0.7756	benign	-	1	25741868,20561060	-	-	-	-
rs2376805	1:2024923-2024923	A	upstream_gene_variant	MODIFIER	GABRD	ENSG00000187730	Transcript	ENST00000640892.1	retained_intron	-	-	-	-	-	-	-	-	-	rs2376805	1972	1	-	HGNC	HGNC:4084	-	5	-	-	-	0.7756	benign	-	1	25741868,20561060	-	-	-	-
rs2376805	1:2024923-2024923	A	intron_variant	MODIFIER	GABRD	ENSG00000187730	Transcript	ENST00000640949.1	protein_coding	-	1/8	-	-	-	-	-	-	-	rs2376805	-	1	-	HGNC	HGNC:4084	-	5	-	-	-	0.7756	benign	-	1	25741868,20561060	-	-	-	-
rs2376805	1:2024923-2024923	A	upstream_gene_variant	MODIFIER	GABRD	ENSG00000187730	Transcript	ENST00000640981.1	protein_coding	-	-	-	-	-	-	-	-	-	rs2376805	423	1	cds_start_NF,cds_end_NF	HGNC	HGNC:4084	-	5	-	-	-	0.7756	benign	-	1	25741868,20561060	-	-	-	-
rs12134149	1:14828134-14828134	T	intron_variant	MODIFIER	KAZN	ENSG00000189337	Transcript	ENST00000376030.7	protein_coding	-	1/14	-	-	-	-	-	-	-	rs12134149	-	1	-	HGNC	HGNC:29173	NM_201628.3	5	P2	-	-	0.2444	-	-	-	-	-	-	-	-
rs12134149	1:14828134-14828134	T	intron_variant,non_coding_transcript_variant	MODIFIER	KAZN	ENSG00000189337	Transcript	ENST00000491547.1	retained_intron	-	1/6	-	-	-	-	-	-	-	rs12134149	-	1	-	HGNC	HGNC:29173	-	2	-	-	-	0.2444	-	-	-	-	-	-	-	-
rs12134149	1:14828134-14828134	T	intron_variant	MODIFIER	KAZN	ENSG00000189337	Transcript	ENST00000503743.5	protein_coding	-	2/8	-	-	-	-	-	-	-	rs12134149	-	1	-	HGNC	HGNC:29173	-	1	-	-	-	0.2444	-	-	-	-	-	-	-	-
rs12134149	1:14828134-14828134	T	intron_variant	MODIFIER	KAZN	ENSG00000189337	Transcript	ENST00000636203.1	protein_coding	-	3/16	-	-	-	-	-	-	-	rs12134149	-	1	-	HGNC	HGNC:29173	-	5	A2	-	-	0.2444	-	-	-	-	-	-	-	-
rs12123938	1:14828329-14828329	C	intron_variant	MODIFIER	KAZN	ENSG00000189337	Transcript	ENST00000376030.7	protein_coding	-	1/14	-	-	-	-	-	-	-	rs12123938	-	1	-	HGNC	HGNC:29173	NM_201628.3	5	P2	-	-	0.2574	-	-	-	-	-	-	-	-
rs12123938	1:14828329-14828329	C	intron_variant,non_coding_transcript_variant	MODIFIER	KAZN	ENSG00000189337	Transcript	ENST00000491547.1	retained_intron	-	1/6	-	-	-	-	-	-	-	rs12123938	-	1	-	HGNC	HGNC:29173	-	2	-	-	-	0.2574	-	-	-	-	-	-	-	-
rs12123938	1:14828329-14828329	C	intron_variant	MODIFIER	KAZN	ENSG00000189337	Transcript	ENST00000503743.5	protein_coding	-	2/8	-	-	-	-	-	-	-	rs12123938	-	1	-	HGNC	HGNC:29173	-	1	-	-	-	0.2574	-	-	-	-	-	-	-	-
rs12123938	1:14828329-14828329	C	intron_variant	MODIFIER	KAZN	ENSG00000189337	Transcript	ENST00000636203.1	protein_coding	-	3/16	-	-	-	-	-	-	-	rs12123938	-	1	-	HGNC	HGNC:29173	-	5	A2	-	-	0.2574	-	-	-	-	-	-	-	-
rs2985126	1:16677494-16677494	C	downstream_gene_variant	MODIFIER	AL021920.2	ENSG00000280114	Transcript	ENST00000624828.1	unprocessed_pseudogene	-	-	-	-	-	-	-	-	-	rs2985126	3603	-1	-	Clone_based_ensembl_gene	-	-	-	-	-	-	0.9593	-	-	-	-	-	-	-	-
rs2985125	1:16677691-16677691	A	downstream_gene_variant	MODIFIER	AL021920.2	ENSG00000280114	Transcript	ENST00000624828.1	unprocessed_pseudogene	-	-	-	-	-	-	-	-	-	rs2985125	3406	-1	-	Clone_based_ensembl_gene	-	-	-	-	-	-	0.9567	-	-	-	-	-	-	-	-
rs530969	1:16695774-16695774	C	intron_variant,non_coding_transcript_variant	MODIFIER	ESPNP	ENSG00000268869	Transcript	ENST00000270691.9	transcribed_unprocessed_pseudogene	-	10/10	-	-	-	-	-	-	-	rs530969	-	-1	-	HGNC	HGNC:23285	-	-	-	-	-	0.9621	-	-	-	-	-	-	-	-
rs530969	1:16695774-16695774	C	upstream_gene_variant	MODIFIER	ESPNP	ENSG00000268869	Transcript	ENST00000414828.1	lncRNA	-	-	-	-	-	-	-	-	-	rs530969	3465	-1	-	HGNC	HGNC:23285	-	3	-	-	-	0.9621	-	-	-	-	-	-	-	-
rs557690	1:16696457-16696457	A	non_coding_transcript_exon_variant	MODIFIER	ESPNP	ENSG00000268869	Transcript	ENST00000270691.9	transcribed_unprocessed_pseudogene	10/11	-	-	-	1912	-	-	-	-	rs557690	-	-1	-	HGNC	HGNC:23285	-	-	-	-	-	0.9629	-	-	-	-	-	-	-	-
rs557690	1:16696457-16696457	A	upstream_gene_variant	MODIFIER	ESPNP	ENSG00000268869	Transcript	ENST00000414828.1	lncRNA	-	-	-	-	-	-	-	-	-	rs557690	4148	-1	-	HGNC	HGNC:23285	-	3	-	-	-	0.9629	-	-	-	-	-	-	-	-
rs557690	1:16696457-16696457	A	regulatory_region_variant	MODIFIER	-	-	RegulatoryFeature	ENSR00000920341	TF_binding_site	-	-	-	-	-	-	-	-	-	rs557690	-	-	-	-	-	-	-	-	-	-	0.9629	-	-	-	-	-	-	-	-
rs497339	1:16712162-16712162	G	intron_variant,non_coding_transcript_variant	MODIFIER	ESPNP	ENSG00000268869	Transcript	ENST00000270691.9	transcribed_unprocessed_pseudogene	-	1/10	-	-	-	-	-	-	-	rs497339	-	-1	-	HGNC	HGNC:23285	-	-	-	-	-	-	-	-	-	-	-	-	-	-
rs497339	1:16712162-16712162	G	upstream_gene_variant	MODIFIER	ESPNP	ENSG00000268869	Transcript	ENST00000492551.2	lncRNA	-	-	-	-	-	-	-	-	-	rs497339	1543	-1	-	HGNC	HGNC:23285	-	2	-	-	-	-	-	-	-	-	-	-	-	-
rs497339	1:16712162-16712162	G	regulatory_region_variant	MODIFIER	-	-	RegulatoryFeature	ENSR00000348701	CTCF_binding_site	-	-	-	-	-	-	-	-	-	rs497339	-	-	-	-	-	-	-	-	-	-	-	-	-	-	-	-	-	-	-
rs497339	1:16712162-16712162	G	TF_binding_site_variant	MODIFIER	-	-	MotifFeature	ENSM00000323248	-	-	-	-	-	-	-	-	-	-	rs497339	-	-1	-	-	-	-	-	-	-	-	-	-	-	-	-	ENSM00000323248	10	Y	-0.047
rs9438974	1:38883342-38883342	C	downstream_gene_variant	MODIFIER	RHBDL2	ENSG00000158315	Transcript	ENST00000289248.6	protein_coding	-	-	-	-	-	-	-	-	-	rs9438974	2954	-1	-	HGNC	HGNC:16083	-	2	P1	-	-	0.2802	-	-	-	-	-	-	-	-
rs9438974	1:38883342-38883342	C	upstream_gene_variant	MODIFIER	GJA9	ENSG00000131233	Transcript	ENST00000357771.5	protein_coding	-	-	-	-	-	-	-	-	-	rs9438974	1755	-1	-	HGNC	HGNC:19155	NM_030772.5	1	P1	-	-	0.2802	-	-	-	-	-	-	-	-
rs9438974	1:38883342-38883342	C	downstream_gene_variant	MODIFIER	RHBDL2	ENSG00000158315	Transcript	ENST00000372990.6	protein_coding	-	-	-	-	-	-	-	-	-	rs9438974	2465	-1	-	HGNC	HGNC:16083	NM_017821.5	5	P1	-	-	0.2802	-	-	-	-	-	-	-	-
rs9438974	1:38883342-38883342	C	intron_variant,non_coding_transcript_variant	MODIFIER	AL139260.1	ENSG00000228436	Transcript	ENST00000433671.2	lncRNA	-	2/3	-	-	-	-	-	-	-	rs9438974	-	1	-	Clone_based_ensembl_gene	-	-	3	-	-	-	0.2802	-	-	-	-	-	-	-	-
rs9438974	1:38883342-38883342	C	upstream_gene_variant	MODIFIER	AL139260.3	ENSG00000274944	Transcript	ENST00000454994.3	nonsense_mediated_decay	-	-	-	-	-	-	-	-	-	rs9438974	1725	-1	-	Clone_based_ensembl_gene	-	-	2	-	-	-	0.2802	-	-	-	-	-	-	-	-
rs9438974	1:38883342-38883342	C	upstream_gene_variant	MODIFIER	AL139260.3	ENSG00000274944	Transcript	ENST00000489575.2	lncRNA	-	-	-	-	-	-	-	-	-	rs9438974	1740	-1	-	Clone_based_ensembl_gene	-	-	2	-	-	-	0.2802	-	-	-	-	-	-	-	-
rs9438974	1:38883342-38883342	C	upstream_gene_variant	MODIFIER	AL139260.3	ENSG00000274944	Transcript	ENST00000489803.5	retained_intron	-	-	-	-	-	-	-	-	-	rs9438974	1745	-1	-	Clone_based_ensembl_gene	-	-	2	-	-	-	0.2802	-	-	-	-	-	-	-	-
rs9438974	1:38883342-38883342	C	upstream_gene_variant	MODIFIER	AL139260.3	ENSG00000274944	Transcript	ENST00000621281.1	protein_coding	-	-	-	-	-	-	-	-	-	rs9438974	1740	-1	-	Clone_based_ensembl_gene	-	-	2	P1	-	-	0.2802	-	-	-	-	-	-	-	-
rs9438974	1:38883342-38883342	C	intron_variant,non_coding_transcript_variant	MODIFIER	AL139260.1	ENSG00000228436	Transcript	ENST00000663032.1	lncRNA	-	1/2	-	-	-	-	-	-	-	rs9438974	-	1	-	Clone_based_ensembl_gene	-	-	-	-	-	-	0.2802	-	-	-	-	-	-	-	-
rs9438974	1:38883342-38883342	C	intron_variant,non_coding_transcript_variant	MODIFIER	AL139260.1	ENSG00000228436	Transcript	ENST00000667635.1	lncRNA	-	1/1	-	-	-	-	-	-	-	rs9438974	-	1	-	Clone_based_ensembl_gene	-	-	-	-	-	-	0.2802	-	-	-	-	-	-	-	-
rs3991201	1:57553505-57553505	A	intron_variant,non_coding_transcript_variant	MODIFIER	DAB1	ENSG00000173406	Transcript	ENST00000485760.5	lncRNA	-	7/20	-	-	-	-	-	-	-	rs3991201	-	-1	-	HGNC	HGNC:2661	-	2	-	-	-	-	-	-	-	-	-	-	-	-
rs1475240	1:57732183-57732183	A	intron_variant,non_coding_transcript_variant	MODIFIER	DAB1	ENSG00000173406	Transcript	ENST00000485760.5	lncRNA	-	6/20	-	-	-	-	-	-	-	rs1475240	-	-1	-	HGNC	HGNC:2661	-	2	-	-	-	0.2592	-	-	-	-	-	-	-	-
rs12063532	1:80824680-80824680	T	intergenic_variant	MODIFIER	-	-	-	-	-	-	-	-	-	-	-	-	-	-	rs12063532	-	-	-	-	-	-	-	-	-	-	0.2378	-	-	-	-	-	-	-	-
rs1123403	1:85525984-85525984	G	intron_variant	MODIFIER	DDAH1	ENSG00000153904	Transcript	ENST00000426972.7	protein_coding	-	1/6	-	-	-	-	-	-	-	rs1123403	-	-1	-	HGNC	HGNC:2715	-	1	-	-	-	-	-	-	-	-	-	-	-	-
rs1123403	1:85525984-85525984	G	intron_variant,non_coding_transcript_variant	MODIFIER	AC092807.3	ENSG00000282057	Transcript	ENST00000467530.5	lncRNA	-	1/2	-	-	-	-	-	-	-	rs1123403	-	-1	-	Clone_based_ensembl_gene	-	-	2	-	-	-	-	-	-	-	-	-	-	-	-
rs1123403	1:85525984-85525984	G	intron_variant,non_coding_transcript_variant	MODIFIER	AC092807.3	ENSG00000282057	Transcript	ENST00000467666.2	lncRNA	-	2/3	-	-	-	-	-	-	-	rs1123403	-	-1	-	Clone_based_ensembl_gene	-	-	3	-	-	-	-	-	-	-	-	-	-	-	-
rs1123403	1:85525984-85525984	G	upstream_gene_variant	MODIFIER	AC092807.3	ENSG00000282057	Transcript	ENST00000472448.1	lncRNA	-	-	-	-	-	-	-	-	-	rs1123403	4174	-1	-	Clone_based_ensembl_gene	-	-	3	-	-	-	-	-	-	-	-	-	-	-	-
rs1123403	1:85525984-85525984	G	intron_variant,non_coding_transcript_variant	MODIFIER	DDAH1	ENSG00000153904	Transcript	ENST00000483110.5	lncRNA	-	1/6	-	-	-	-	-	-	-	rs1123403	-	-1	-	HGNC	HGNC:2715	-	1	-	-	-	-	-	-	-	-	-	-	-	-
rs1123403	1:85525984-85525984	G	intron_variant,non_coding_transcript_variant	MODIFIER	AC092807.3	ENSG00000282057	Transcript	ENST00000498304.5	lncRNA	-	1/3	-	-	-	-	-	-	-	rs1123403	-	-1	-	Clone_based_ensembl_gene	-	-	3	-	-	-	-	-	-	-	-	-	-	-	-
rs1123403	1:85525984-85525984	G	intron_variant	MODIFIER	DDAH1	ENSG00000153904	Transcript	ENST00000535924.6	protein_coding	-	1/6	-	-	-	-	-	-	-	rs1123403	-	-1	-	HGNC	HGNC:2715	-	1	-	-	-	-	-	-	-	-	-	-	-	-
rs1123403	1:85525984-85525984	G	regulatory_region_variant	MODIFIER	-	-	RegulatoryFeature	ENSR00000927080	promoter_flanking_region	-	-	-	-	-	-	-	-	-	rs1123403	-	-	-	-	-	-	-	-	-	-	-	-	-	-	-	-	-	-	-
rs2773107	1:85527955-85527955	G	intron_variant	MODIFIER	DDAH1	ENSG00000153904	Transcript	ENST00000426972.7	protein_coding	-	1/6	-	-	-	-	-	-	-	rs2773107	-	-1	-	HGNC	HGNC:2715	-	1	-	-	-	-	-	-	-	-	-	-	-	-
rs2773107	1:85527955-85527955	G	intron_variant,non_coding_transcript_variant	MODIFIER	AC092807.3	ENSG00000282057	Transcript	ENST00000467530.5	lncRNA	-	1/2	-	-	-	-	-	-	-	rs2773107	-	-1	-	Clone_based_ensembl_gene	-	-	2	-	-	-	-	-	-	-	-	-	-	-	-
rs2773107	1:85527955-85527955	G	intron_variant,non_coding_transcript_variant	MODIFIER	AC092807.3	ENSG00000282057	Transcript	ENST00000467666.2	lncRNA	-	2/3	-	-	-	-	-	-	-	rs2773107	-	-1	-	Clone_based_ensembl_gene	-	-	3	-	-	-	-	-	-	-	-	-	-	-	-
rs2773107	1:85527955-85527955	G	intron_variant,non_coding_transcript_variant	MODIFIER	DDAH1	ENSG00000153904	Transcript	ENST00000483110.5	lncRNA	-	1/6	-	-	-	-	-	-	-	rs2773107	-	-1	-	HGNC	HGNC:2715	-	1	-	-	-	-	-	-	-	-	-	-	-	-
rs2773107	1:85527955-85527955	G	intron_variant,non_coding_transcript_variant	MODIFIER	AC092807.3	ENSG00000282057	Transcript	ENST00000498304.5	lncRNA	-	1/3	-	-	-	-	-	-	-	rs2773107	-	-1	-	Clone_based_ensembl_gene	-	-	3	-	-	-	-	-	-	-	-	-	-	-	-
rs2773107	1:85527955-85527955	G	intron_variant	MODIFIER	DDAH1	ENSG00000153904	Transcript	ENST00000535924.6	protein_coding	-	1/6	-	-	-	-	-	-	-	rs2773107	-	-1	-	HGNC	HGNC:2715	-	1	-	-	-	-	-	-	-	-	-	-	-	-
rs2773107	1:85527955-85527955	G	regulatory_region_variant	MODIFIER	-	-	RegulatoryFeature	ENSR00000927080	promoter_flanking_region	-	-	-	-	-	-	-	-	-	rs2773107	-	-	-	-	-	-	-	-	-	-	-	-	-	-	-	-	-	-	-
rs372397130	1:85533135-85533135	A	intron_variant	MODIFIER	DDAH1	ENSG00000153904	Transcript	ENST00000426972.7	protein_coding	-	1/6	-	-	-	-	-	-	-	rs372397130	-	-1	-	HGNC	HGNC:2715	-	1	-	-	-	0.0238	-	-	-	-	-	-	-	-
rs372397130	1:85533135-85533135	T	intron_variant	MODIFIER	DDAH1	ENSG00000153904	Transcript	ENST00000426972.7	protein_coding	-	1/6	-	-	-	-	-	-	-	rs372397130	-	-1	-	HGNC	HGNC:2715	-	1	-	-	-	-	-	-	-	-	-	-	-	-
rs372397130	1:85533135-85533135	A	intron_variant,non_coding_transcript_variant	MODIFIER	AC092807.3	ENSG00000282057	Transcript	ENST00000467530.5	lncRNA	-	1/2	-	-	-	-	-	-	-	rs372397130	-	-1	-	Clone_based_ensembl_gene	-	-	2	-	-	-	0.0238	-	-	-	-	-	-	-	-
rs372397130	1:85533135-85533135	T	intron_variant,non_coding_transcript_variant	MODIFIER	AC092807.3	ENSG00000282057	Transcript	ENST00000467530.5	lncRNA	-	1/2	-	-	-	-	-	-	-	rs372397130	-	-1	-	Clone_based_ensembl_gene	-	-	2	-	-	-	-	-	-	-	-	-	-	-	-
rs372397130	1:85533135-85533135	A	intron_variant,non_coding_transcript_variant	MODIFIER	AC092807.3	ENSG00000282057	Transcript	ENST00000467666.2	lncRNA	-	2/3	-	-	-	-	-	-	-	rs372397130	-	-1	-	Clone_based_ensembl_gene	-	-	3	-	-	-	0.0238	-	-	-	-	-	-	-	-
rs372397130	1:85533135-85533135	T	intron_variant,non_coding_transcript_variant	MODIFIER	AC092807.3	ENSG00000282057	Transcript	ENST00000467666.2	lncRNA	-	2/3	-	-	-	-	-	-	-	rs372397130	-	-1	-	Clone_based_ensembl_gene	-	-	3	-	-	-	-	-	-	-	-	-	-	-	-
rs372397130	1:85533135-85533135	A	intron_variant,non_coding_transcript_variant	MODIFIER	DDAH1	ENSG00000153904	Transcript	ENST00000483110.5	lncRNA	-	1/6	-	-	-	-	-	-	-	rs372397130	-	-1	-	HGNC	HGNC:2715	-	1	-	-	-	0.0238	-	-	-	-	-	-	-	-
rs372397130	1:85533135-85533135	T	intron_variant,non_coding_transcript_variant	MODIFIER	DDAH1	ENSG00000153904	Transcript	ENST00000483110.5	lncRNA	-	1/6	-	-	-	-	-	-	-	rs372397130	-	-1	-	HGNC	HGNC:2715	-	1	-	-	-	-	-	-	-	-	-	-	-	-
rs372397130	1:85533135-85533135	A	intron_variant,non_coding_transcript_variant	MODIFIER	AC092807.3	ENSG00000282057	Transcript	ENST00000498304.5	lncRNA	-	1/3	-	-	-	-	-	-	-	rs372397130	-	-1	-	Clone_based_ensembl_gene	-	-	3	-	-	-	0.0238	-	-	-	-	-	-	-	-
rs372397130	1:85533135-85533135	T	intron_variant,non_coding_transcript_variant	MODIFIER	AC092807.3	ENSG00000282057	Transcript	ENST00000498304.5	lncRNA	-	1/3	-	-	-	-	-	-	-	rs372397130	-	-1	-	Clone_based_ensembl_gene	-	-	3	-	-	-	-	-	-	-	-	-	-	-	-
rs372397130	1:85533135-85533135	A	intron_variant	MODIFIER	DDAH1	ENSG00000153904	Transcript	ENST00000535924.6	protein_coding	-	1/6	-	-	-	-	-	-	-	rs372397130	-	-1	-	HGNC	HGNC:2715	-	1	-	-	-	0.0238	-	-	-	-	-	-	-	-
rs372397130	1:85533135-85533135	T	intron_variant	MODIFIER	DDAH1	ENSG00000153904	Transcript	ENST00000535924.6	protein_coding	-	1/6	-	-	-	-	-	-	-	rs372397130	-	-1	-	HGNC	HGNC:2715	-	1	-	-	-	-	-	-	-	-	-	-	-	-
rs4949973	1:95850718-95850718	C	intergenic_variant	MODIFIER	-	-	-	-	-	-	-	-	-	-	-	-	-	-	rs4949973	-	-	-	-	-	-	-	-	-	-	0.1344	-	-	-	-	-	-	-	-
rs12035636	1:95867330-95867330	C	intergenic_variant	MODIFIER	-	-	-	-	-	-	-	-	-	-	-	-	-	-	rs12035636	-	-	-	-	-	-	-	-	-	-	0.1356	-	-	-	-	-	-	-	-
rs61786499	1:95867933-95867933	C	intergenic_variant	MODIFIER	-	-	-	-	-	-	-	-	-	-	-	-	-	-	rs61786499	-	-	-	-	-	-	-	-	-	-	0.1090	-	-	-	-	-	-	-	-
rs12023633	1:95879018-95879018	A	intergenic_variant	MODIFIER	-	-	-	-	-	-	-	-	-	-	-	-	-	-	rs12023633	-	-	-	-	-	-	-	-	-	-	0.1168	-	-	-	-	-	-	-	-
rs12023633	1:95879018-95879018	T	intergenic_variant	MODIFIER	-	-	-	-	-	-	-	-	-	-	-	-	-	-	rs12023633	-	-	-	-	-	-	-	-	-	-	-	-	-	-	-	-	-	-	-
rs12048190	1:95885366-95885366	C	intergenic_variant	MODIFIER	-	-	-	-	-	-	-	-	-	-	-	-	-	-	rs12048190	-	-	-	-	-	-	-	-	-	-	0.1076	-	-	-	-	-	-	-	-
rs12048190	1:95885366-95885366	G	intergenic_variant	MODIFIER	-	-	-	-	-	-	-	-	-	-	-	-	-	-	rs12048190	-	-	-	-	-	-	-	-	-	-	-	-	-	-	-	-	-	-	-
rs61786503	1:95895317-95895317	C	intergenic_variant	MODIFIER	-	-	-	-	-	-	-	-	-	-	-	-	-	-	rs61786503	-	-	-	-	-	-	-	-	-	-	0.1038	-	-	-	-	-	-	-	-
rs12035421	1:95896153-95896153	A	intergenic_variant	MODIFIER	-	-	-	-	-	-	-	-	-	-	-	-	-	-	rs12035421	-	-	-	-	-	-	-	-	-	-	0.1040	-	-	-	-	-	-	-	-
rs12035421	1:95896153-95896153	T	intergenic_variant	MODIFIER	-	-	-	-	-	-	-	-	-	-	-	-	-	-	rs12035421	-	-	-	-	-	-	-	-	-	-	-	-	-	-	-	-	-	-	-
rs61786505	1:95902498-95902498	A	intergenic_variant	MODIFIER	-	-	-	-	-	-	-	-	-	-	-	-	-	-	rs61786505	-	-	-	-	-	-	-	-	-	-	0.1094	-	-	-	-	-	-	-	-
rs11165516	1:95912190-95912190	A	intergenic_variant	MODIFIER	-	-	-	-	-	-	-	-	-	-	-	-	-	-	rs11165516	-	-	-	-	-	-	-	-	-	-	-	-	-	-	-	-	-	-	-
rs11165516	1:95912190-95912190	T	intergenic_variant	MODIFIER	-	-	-	-	-	-	-	-	-	-	-	-	-	-	rs11165516	-	-	-	-	-	-	-	-	-	-	0.1348	-	-	-	-	-	-	-	-
rs17114320	1:95927430-95927430	A	intergenic_variant	MODIFIER	-	-	-	-	-	-	-	-	-	-	-	-	-	-	rs17114320	-	-	-	-	-	-	-	-	-	-	0.1164	-	-	-	-	-	-	-	-
rs17453692	1:95941536-95941536	C	intron_variant,non_coding_transcript_variant	MODIFIER	LINC02790	ENSG00000237435	Transcript	ENST00000442558.5	lncRNA	-	1/1	-	-	-	-	-	-	-	rs17453692	-	1	-	HGNC	HGNC:54313	-	3	-	-	-	0.1068	-	-	-	-	-	-	-	-
rs61786542	1:95961388-95961388	C	intron_variant,non_coding_transcript_variant	MODIFIER	LINC02790	ENSG00000237435	Transcript	ENST00000442558.5	lncRNA	-	1/1	-	-	-	-	-	-	-	rs61786542	-	1	-	HGNC	HGNC:54313	-	3	-	-	-	0.1064	-	-	-	-	-	-	-	-
rs12023348	1:95964189-95964189	G	intron_variant,non_coding_transcript_variant	MODIFIER	LINC02790	ENSG00000237435	Transcript	ENST00000442558.5	lncRNA	-	1/1	-	-	-	-	-	-	-	rs12023348	-	1	-	HGNC	HGNC:54313	-	3	-	-	-	0.1066	-	-	-	-	-	-	-	-
rs11165529	1:95978183-95978183	G	intron_variant,non_coding_transcript_variant	MODIFIER	LINC02790	ENSG00000237435	Transcript	ENST00000442558.5	lncRNA	-	1/1	-	-	-	-	-	-	-	rs11165529	-	1	-	HGNC	HGNC:54313	-	3	-	-	-	0.1088	-	-	-	-	-	-	-	-
rs79045346	1:101132149-101132149	T	upstream_gene_variant	MODIFIER	AC093157.3	ENSG00000252765	Transcript	ENST00000516956.1	scaRNA	-	-	-	-	-	-	-	-	-	rs79045346	1004	1	-	Clone_based_ensembl_gene	-	-	-	-	-	-	0.0413	-	-	-	-	-	-	-	-
rs3767609	1:111414895-111414895	C	missense_variant	MODERATE	OVGP1	ENSG00000085465	Transcript	ENST00000369732.4	protein_coding	11/11	-	-	-	1620	1606	536	S/G	Agt/Ggt	rs3767609	-	-1	-	HGNC	HGNC:8524	NM_002557.4	1	P1	tolerated_low_confidence(0.8)	benign(0)	0.3001	-	-	-	-	-	-	-	-
rs3767609	1:111414895-111414895	C	downstream_gene_variant	MODIFIER	OVGP1	ENSG00000085465	Transcript	ENST00000481495.1	lncRNA	-	-	-	-	-	-	-	-	-	rs3767609	4715	-1	-	HGNC	HGNC:8524	-	3	-	-	-	0.3001	-	-	-	-	-	-	-	-
rs3767609	1:111414895-111414895	C	downstream_gene_variant	MODIFIER	OVGP1	ENSG00000085465	Transcript	ENST00000494622.1	lncRNA	-	-	-	-	-	-	-	-	-	rs3767609	325	-1	-	HGNC	HGNC:8524	-	2	-	-	-	0.3001	-	-	-	-	-	-	-	-
rs4659030	1:120054233-120054233	T	intron_variant	MODIFIER	NOTCH2	ENSG00000134250	Transcript	ENST00000256646.7	protein_coding	-	1/33	-	-	-	-	-	-	-	rs4659030	-	-1	-	HGNC	HGNC:7882	NM_024408.4	1	P1	-	-	-	-	-	-	-	-	-	-	-
rs4659030	1:120054233-120054233	T	intron_variant,non_coding_transcript_variant	MODIFIER	NOTCH2	ENSG00000134250	Transcript	ENST00000479412.2	retained_intron	-	1/13	-	-	-	-	-	-	-	rs4659030	-	-1	-	HGNC	HGNC:7882	-	1	-	-	-	-	-	-	-	-	-	-	-	-
rs4659030	1:120054233-120054233	T	upstream_gene_variant	MODIFIER	NOTCH2	ENSG00000134250	Transcript	ENST00000579475.7	protein_coding	-	-	-	-	-	-	-	-	-	rs4659030	2519	-1	-	HGNC	HGNC:7882	-	1	-	-	-	-	-	-	-	-	-	-	-	-
rs4659030	1:120054233-120054233	T	upstream_gene_variant	MODIFIER	NOTCH2	ENSG00000134250	Transcript	ENST00000602566.6	protein_coding	-	-	-	-	-	-	-	-	-	rs4659030	8	-1	-	HGNC	HGNC:7882	-	1	-	-	-	-	-	-	-	-	-	-	-	-
rs4659030	1:120054233-120054233	T	intron_variant,NMD_transcript_variant	MODIFIER	NOTCH2	ENSG00000134250	Transcript	ENST00000651371.1	nonsense_mediated_decay	-	1/3	-	-	-	-	-	-	-	rs4659030	-	-1	cds_start_NF	HGNC	HGNC:7882	-	-	-	-	-	-	-	-	-	-	-	-	-	-
rs4659030	1:120054233-120054233	T	intron_variant	MODIFIER	NOTCH2	ENSG00000134250	Transcript	ENST00000652264.1	protein_coding	-	1/3	-	-	-	-	-	-	-	rs4659030	-	-1	cds_end_NF	HGNC	HGNC:7882	-	-	-	-	-	-	-	-	-	-	-	-	-	-
rs4659030	1:120054233-120054233	T	intron_variant	MODIFIER	NOTCH2	ENSG00000134250	Transcript	ENST00000652302.1	protein_coding	-	1/4	-	-	-	-	-	-	-	rs4659030	-	-1	-	HGNC	HGNC:7882	-	-	-	-	-	-	-	-	-	-	-	-	-	-
rs4659030	1:120054233-120054233	T	intron_variant	MODIFIER	NOTCH2	ENSG00000134250	Transcript	ENST00000652737.1	protein_coding	-	1/1	-	-	-	-	-	-	-	rs4659030	-	-1	cds_end_NF	HGNC	HGNC:7882	-	-	-	-	-	-	-	-	-	-	-	-	-	-
rs1164052	1:120054608-120054608	C	intron_variant	MODIFIER	NOTCH2	ENSG00000134250	Transcript	ENST00000256646.7	protein_coding	-	1/33	-	-	-	-	-	-	-	rs1164052	-	-1	-	HGNC	HGNC:7882	NM_024408.4	1	P1	-	-	-	-	-	-	-	-	-	-	-
rs1164052	1:120054608-120054608	C	intron_variant,non_coding_transcript_variant	MODIFIER	NOTCH2	ENSG00000134250	Transcript	ENST00000479412.2	retained_intron	-	1/13	-	-	-	-	-	-	-	rs1164052	-	-1	-	HGNC	HGNC:7882	-	1	-	-	-	-	-	-	-	-	-	-	-	-
rs1164052	1:120054608-120054608	C	upstream_gene_variant	MODIFIER	NOTCH2	ENSG00000134250	Transcript	ENST00000579475.7	protein_coding	-	-	-	-	-	-	-	-	-	rs1164052	2894	-1	-	HGNC	HGNC:7882	-	1	-	-	-	-	-	-	-	-	-	-	-	-
rs1164052	1:120054608-120054608	C	upstream_gene_variant	MODIFIER	NOTCH2	ENSG00000134250	Transcript	ENST00000602566.6	protein_coding	-	-	-	-	-	-	-	-	-	rs1164052	383	-1	-	HGNC	HGNC:7882	-	1	-	-	-	-	-	-	-	-	-	-	-	-
rs1164052	1:120054608-120054608	C	intron_variant,NMD_transcript_variant	MODIFIER	NOTCH2	ENSG00000134250	Transcript	ENST00000651371.1	nonsense_mediated_decay	-	1/3	-	-	-	-	-	-	-	rs1164052	-	-1	cds_start_NF	HGNC	HGNC:7882	-	-	-	-	-	-	-	-	-	-	-	-	-	-
rs1164052	1:120054608-120054608	C	intron_variant	MODIFIER	NOTCH2	ENSG00000134250	Transcript	ENST00000652264.1	protein_coding	-	1/3	-	-	-	-	-	-	-	rs1164052	-	-1	cds_end_NF	HGNC	HGNC:7882	-	-	-	-	-	-	-	-	-	-	-	-	-	-
rs1164052	1:120054608-120054608	C	intron_variant	MODIFIER	NOTCH2	ENSG00000134250	Transcript	ENST00000652302.1	protein_coding	-	1/4	-	-	-	-	-	-	-	rs1164052	-	-1	-	HGNC	HGNC:7882	-	-	-	-	-	-	-	-	-	-	-	-	-	-
rs1164052	1:120054608-120054608	C	intron_variant	MODIFIER	NOTCH2	ENSG00000134250	Transcript	ENST00000652737.1	protein_coding	-	1/1	-	-	-	-	-	-	-	rs1164052	-	-1	cds_end_NF	HGNC	HGNC:7882	-	-	-	-	-	-	-	-	-	-	-	-	-	-
rs7550227	1:120068310-120068310	A	intron_variant	MODIFIER	NOTCH2	ENSG00000134250	Transcript	ENST00000256646.7	protein_coding	-	1/33	-	-	-	-	-	-	-	rs7550227	-	-1	-	HGNC	HGNC:7882	NM_024408.4	1	P1	-	-	-	-	-	-	-	-	-	-	-
rs7550227	1:120068310-120068310	A	intron_variant,non_coding_transcript_variant	MODIFIER	NOTCH2	ENSG00000134250	Transcript	ENST00000479412.2	retained_intron	-	1/13	-	-	-	-	-	-	-	rs7550227	-	-1	-	HGNC	HGNC:7882	-	1	-	-	-	-	-	-	-	-	-	-	-	-
rs7550227	1:120068310-120068310	A	downstream_gene_variant	MODIFIER	NOTCH2	ENSG00000134250	Transcript	ENST00000650638.1	lncRNA	-	-	-	-	-	-	-	-	-	rs7550227	4405	-1	-	HGNC	HGNC:7882	-	-	-	-	-	-	-	-	-	-	-	-	-	-
rs7550227	1:120068310-120068310	A	intron_variant,NMD_transcript_variant	MODIFIER	NOTCH2	ENSG00000134250	Transcript	ENST00000651371.1	nonsense_mediated_decay	-	1/3	-	-	-	-	-	-	-	rs7550227	-	-1	cds_start_NF	HGNC	HGNC:7882	-	-	-	-	-	-	-	-	-	-	-	-	-	-
rs7550227	1:120068310-120068310	A	intron_variant	MODIFIER	NOTCH2	ENSG00000134250	Transcript	ENST00000652264.1	protein_coding	-	1/3	-	-	-	-	-	-	-	rs7550227	-	-1	cds_end_NF	HGNC	HGNC:7882	-	-	-	-	-	-	-	-	-	-	-	-	-	-
rs7550227	1:120068310-120068310	A	intron_variant	MODIFIER	NOTCH2	ENSG00000134250	Transcript	ENST00000652302.1	protein_coding	-	1/4	-	-	-	-	-	-	-	rs7550227	-	-1	-	HGNC	HGNC:7882	-	-	-	-	-	-	-	-	-	-	-	-	-	-
rs7550227	1:120068310-120068310	A	intron_variant	MODIFIER	NOTCH2	ENSG00000134250	Transcript	ENST00000652737.1	protein_coding	-	1/1	-	-	-	-	-	-	-	rs7550227	-	-1	cds_end_NF	HGNC	HGNC:7882	-	-	-	-	-	-	-	-	-	-	-	-	-	-
rs7550227	1:120068310-120068310	A	regulatory_region_variant	MODIFIER	-	-	RegulatoryFeature	ENSR00000012366	promoter	-	-	-	-	-	-	-	-	-	rs7550227	-	-	-	-	-	-	-	-	-	-	-	-	-	-	-	-	-	-	-
rs11810554	1:120069350-120069350	A	synonymous_variant	LOW	NOTCH2	ENSG00000134250	Transcript	ENST00000256646.7	protein_coding	1/34	-	-	-	313	57	19	C	tgC/tgT	rs11810554,COSM132738	-	-1	-	HGNC	HGNC:7882	NM_024408.4	1	P1	-	-	-	-	0,1	0,1	-	-	-	-	-
rs11810554	1:120069350-120069350	C	missense_variant	MODERATE	NOTCH2	ENSG00000134250	Transcript	ENST00000256646.7	protein_coding	1/34	-	-	-	313	57	19	C/W	tgC/tgG	rs11810554,COSM132738	-	-1	-	HGNC	HGNC:7882	NM_024408.4	1	P1	tolerated(0.18)	benign(0)	-	-	0,1	0,1	-	-	-	-	-
rs11810554	1:120069350-120069350	A	non_coding_transcript_exon_variant	MODIFIER	NOTCH2	ENSG00000134250	Transcript	ENST00000479412.2	retained_intron	1/14	-	-	-	277	-	-	-	-	rs11810554,COSM132738	-	-1	-	HGNC	HGNC:7882	-	1	-	-	-	-	-	0,1	0,1	-	-	-	-	-
rs11810554	1:120069350-120069350	C	non_coding_transcript_exon_variant	MODIFIER	NOTCH2	ENSG00000134250	Transcript	ENST00000479412.2	retained_intron	1/14	-	-	-	277	-	-	-	-	rs11810554,COSM132738	-	-1	-	HGNC	HGNC:7882	-	1	-	-	-	-	-	0,1	0,1	-	-	-	-	-
rs11810554	1:120069350-120069350	A	downstream_gene_variant	MODIFIER	NOTCH2	ENSG00000134250	Transcript	ENST00000650638.1	lncRNA	-	-	-	-	-	-	-	-	-	rs11810554,COSM132738	3365	-1	-	HGNC	HGNC:7882	-	-	-	-	-	-	-	0,1	0,1	-	-	-	-	-
rs11810554	1:120069350-120069350	C	downstream_gene_variant	MODIFIER	NOTCH2	ENSG00000134250	Transcript	ENST00000650638.1	lncRNA	-	-	-	-	-	-	-	-	-	rs11810554,COSM132738	3365	-1	-	HGNC	HGNC:7882	-	-	-	-	-	-	-	0,1	0,1	-	-	-	-	-
rs11810554	1:120069350-120069350	A	synonymous_variant,NMD_transcript_variant	LOW	NOTCH2	ENSG00000134250	Transcript	ENST00000651371.1	nonsense_mediated_decay	1/4	-	-	-	14	15	5	C	tgC/tgT	rs11810554,COSM132738	-	-1	cds_start_NF	HGNC	HGNC:7882	-	-	-	-	-	-	-	0,1	0,1	-	-	-	-	-
rs11810554	1:120069350-120069350	C	missense_variant,NMD_transcript_variant	MODERATE	NOTCH2	ENSG00000134250	Transcript	ENST00000651371.1	nonsense_mediated_decay	1/4	-	-	-	14	15	5	C/W	tgC/tgG	rs11810554,COSM132738	-	-1	cds_start_NF	HGNC	HGNC:7882	-	-	-	-	unknown(0)	-	-	0,1	0,1	-	-	-	-	-
rs11810554	1:120069350-120069350	A	intron_variant	MODIFIER	NOTCH2	ENSG00000134250	Transcript	ENST00000652264.1	protein_coding	-	1/3	-	-	-	-	-	-	-	rs11810554,COSM132738	-	-1	cds_end_NF	HGNC	HGNC:7882	-	-	-	-	-	-	-	0,1	0,1	-	-	-	-	-
rs11810554	1:120069350-120069350	C	intron_variant	MODIFIER	NOTCH2	ENSG00000134250	Transcript	ENST00000652264.1	protein_coding	-	1/3	-	-	-	-	-	-	-	rs11810554,COSM132738	-	-1	cds_end_NF	HGNC	HGNC:7882	-	-	-	-	-	-	-	0,1	0,1	-	-	-	-	-
rs11810554	1:120069350-120069350	A	synonymous_variant	LOW	NOTCH2	ENSG00000134250	Transcript	ENST00000652302.1	protein_coding	1/5	-	-	-	267	57	19	C	tgC/tgT	rs11810554,COSM132738	-	-1	-	HGNC	HGNC:7882	-	-	-	-	-	-	-	0,1	0,1	-	-	-	-	-
rs11810554	1:120069350-120069350	C	missense_variant	MODERATE	NOTCH2	ENSG00000134250	Transcript	ENST00000652302.1	protein_coding	1/5	-	-	-	267	57	19	C/W	tgC/tgG	rs11810554,COSM132738	-	-1	-	HGNC	HGNC:7882	-	-	-	tolerated(0.19)	-	-	-	0,1	0,1	-	-	-	-	-
rs11810554	1:120069350-120069350	A	5_prime_UTR_variant	MODIFIER	NOTCH2	ENSG00000134250	Transcript	ENST00000652737.1	protein_coding	1/2	-	-	-	277	-	-	-	-	rs11810554,COSM132738	-	-1	cds_end_NF	HGNC	HGNC:7882	-	-	-	-	-	-	-	0,1	0,1	-	-	-	-	-
rs11810554	1:120069350-120069350	C	5_prime_UTR_variant	MODIFIER	NOTCH2	ENSG00000134250	Transcript	ENST00000652737.1	protein_coding	1/2	-	-	-	277	-	-	-	-	rs11810554,COSM132738	-	-1	cds_end_NF	HGNC	HGNC:7882	-	-	-	-	-	-	-	0,1	0,1	-	-	-	-	-
rs11810554	1:120069350-120069350	A	regulatory_region_variant	MODIFIER	-	-	RegulatoryFeature	ENSR00000012366	promoter	-	-	-	-	-	-	-	-	-	rs11810554,COSM132738	-	-	-	-	-	-	-	-	-	-	-	-	0,1	0,1	-	-	-	-	-
rs11810554	1:120069350-120069350	C	regulatory_region_variant	MODIFIER	-	-	RegulatoryFeature	ENSR00000012366	promoter	-	-	-	-	-	-	-	-	-	rs11810554,COSM132738	-	-	-	-	-	-	-	-	-	-	-	-	0,1	0,1	-	-	-	-	-
rs61790280	1:120070617-120070617	G	upstream_gene_variant	MODIFIER	NOTCH2	ENSG00000134250	Transcript	ENST00000256646.7	protein_coding	-	-	-	-	-	-	-	-	-	rs61790280	955	-1	-	HGNC	HGNC:7882	NM_024408.4	1	P1	-	-	-	-	-	-	-	-	-	-	-
rs61790280	1:120070617-120070617	G	upstream_gene_variant	MODIFIER	NOTCH2	ENSG00000134250	Transcript	ENST00000479412.2	retained_intron	-	-	-	-	-	-	-	-	-	rs61790280	991	-1	-	HGNC	HGNC:7882	-	1	-	-	-	-	-	-	-	-	-	-	-	-
rs61790280	1:120070617-120070617	G	downstream_gene_variant	MODIFIER	NOTCH2	ENSG00000134250	Transcript	ENST00000650638.1	lncRNA	-	-	-	-	-	-	-	-	-	rs61790280	2098	-1	-	HGNC	HGNC:7882	-	-	-	-	-	-	-	-	-	-	-	-	-	-
rs61790280	1:120070617-120070617	G	upstream_gene_variant	MODIFIER	NOTCH2	ENSG00000134250	Transcript	ENST00000651371.1	nonsense_mediated_decay	-	-	-	-	-	-	-	-	-	rs61790280	1254	-1	cds_start_NF	HGNC	HGNC:7882	-	-	-	-	-	-	-	-	-	-	-	-	-	-
rs61790280	1:120070617-120070617	G	intron_variant	MODIFIER	NOTCH2	ENSG00000134250	Transcript	ENST00000652264.1	protein_coding	-	1/3	-	-	-	-	-	-	-	rs61790280	-	-1	cds_end_NF	HGNC	HGNC:7882	-	-	-	-	-	-	-	-	-	-	-	-	-	-
rs61790280	1:120070617-120070617	G	upstream_gene_variant	MODIFIER	NOTCH2	ENSG00000134250	Transcript	ENST00000652302.1	protein_coding	-	-	-	-	-	-	-	-	-	rs61790280	1001	-1	-	HGNC	HGNC:7882	-	-	-	-	-	-	-	-	-	-	-	-	-	-
rs61790280	1:120070617-120070617	G	upstream_gene_variant	MODIFIER	NOTCH2	ENSG00000134250	Transcript	ENST00000652737.1	protein_coding	-	-	-	-	-	-	-	-	-	rs61790280	991	-1	cds_end_NF	HGNC	HGNC:7882	-	-	-	-	-	-	-	-	-	-	-	-	-	-
rs6689644	1:120086314-120086314	C	intron_variant,non_coding_transcript_variant	MODIFIER	NOTCH2	ENSG00000134250	Transcript	ENST00000650638.1	lncRNA	-	3/3	-	-	-	-	-	-	-	rs6689644	-	-1	-	HGNC	HGNC:7882	-	-	-	-	-	-	-	-	-	-	-	-	-	-
rs6689644	1:120086314-120086314	C	intron_variant	MODIFIER	NOTCH2	ENSG00000134250	Transcript	ENST00000652264.1	protein_coding	-	1/3	-	-	-	-	-	-	-	rs6689644	-	-1	cds_end_NF	HGNC	HGNC:7882	-	-	-	-	-	-	-	-	-	-	-	-	-	-
rs3855831	1:120125751-120125751	G	upstream_gene_variant	MODIFIER	RNU6-465P	ENSG00000207149	Transcript	ENST00000384420.1	snRNA	-	-	-	-	-	-	-	-	-	rs3855831	1223	1	-	HGNC	HGNC:47428	-	-	-	-	-	0.4826	-	-	-	-	-	-	-	-
rs4659037	1:120131404-120131404	A	downstream_gene_variant	MODIFIER	RNU6-465P	ENSG00000207149	Transcript	ENST00000384420.1	snRNA	-	-	-	-	-	-	-	-	-	rs4659037	4330	1	-	HGNC	HGNC:47428	-	-	-	-	-	0.3311	-	-	-	-	-	-	-	-
rs4659037	1:120131404-120131404	C	downstream_gene_variant	MODIFIER	RNU6-465P	ENSG00000207149	Transcript	ENST00000384420.1	snRNA	-	-	-	-	-	-	-	-	-	rs4659037	4330	1	-	HGNC	HGNC:47428	-	-	-	-	-	-	-	-	-	-	-	-	-	-
rs201773999	1:121048955-121048955	G	intron_variant,non_coding_transcript_variant	MODIFIER	AC241377.2	ENSG00000275585	Transcript	ENST00000612313.1	lncRNA	-	1/2	-	-	-	-	-	-	-	rs201773999	-	-1	-	Clone_based_ensembl_gene	-	-	4	-	-	-	-	-	-	-	-	-	-	-	-
rs201773999	1:121048955-121048955	T	intron_variant,non_coding_transcript_variant	MODIFIER	AC241377.2	ENSG00000275585	Transcript	ENST00000612313.1	lncRNA	-	1/2	-	-	-	-	-	-	-	rs201773999	-	-1	-	Clone_based_ensembl_gene	-	-	4	-	-	-	-	-	-	-	-	-	-	-	-
rs113198004	1:121268292-121268292	T	intron_variant	MODIFIER	SRGAP2C	ENSG00000171943	Transcript	ENST00000304465.7	protein_coding	-	1/6	-	-	-	-	-	-	-	rs113198004	-	1	-	HGNC	HGNC:30584	-	5	-	-	-	-	-	-	-	-	-	-	-	-
rs113198004	1:121268292-121268292	T	intron_variant	MODIFIER	SRGAP2C	ENSG00000171943	Transcript	ENST00000367123.8	protein_coding	-	2/9	-	-	-	-	-	-	-	rs113198004	-	1	-	HGNC	HGNC:30584	NM_001329984.2	5	P1	-	-	-	-	-	-	-	-	-	-	-
rs2987934	1:121379590-121379590	G	intron_variant	MODIFIER	SRGAP2C	ENSG00000171943	Transcript	ENST00000304465.7	protein_coding	-	4/6	-	-	-	-	-	-	-	rs2987934	-	1	-	HGNC	HGNC:30584	-	5	-	-	-	-	-	-	-	-	-	-	-	-
rs2987934	1:121379590-121379590	G	intron_variant	MODIFIER	SRGAP2C	ENSG00000171943	Transcript	ENST00000367123.8	protein_coding	-	7/9	-	-	-	-	-	-	-	rs2987934	-	1	-	HGNC	HGNC:30584	NM_001329984.2	5	P1	-	-	-	-	-	-	-	-	-	-	-
rs2987934	1:121379590-121379590	G	intron_variant,non_coding_transcript_variant	MODIFIER	SRGAP2-AS1	ENSG00000230806	Transcript	ENST00000437515.1	lncRNA	-	2/3	-	-	-	-	-	-	-	rs2987934	-	-1	-	HGNC	HGNC:40902	-	2	-	-	-	-	-	-	-	-	-	-	-	-
rs2987934	1:121379590-121379590	G	regulatory_region_variant	MODIFIER	-	-	RegulatoryFeature	ENSR00000930140	enhancer	-	-	-	-	-	-	-	-	-	rs2987934	-	-	-	-	-	-	-	-	-	-	-	-	-	-	-	-	-	-	-
rs3879119	1:121398694-121398694	A	intron_variant,non_coding_transcript_variant	MODIFIER	LINC02798	ENSG00000227082	Transcript	ENST00000417218.1	lncRNA	-	1/1	-	-	-	-	-	-	-	rs3879119	-	1	-	HGNC	HGNC:54323	-	1	-	-	-	0.0030	-	-	-	-	-	-	-	-
rs3879119	1:121398694-121398694	A	non_coding_transcript_exon_variant	MODIFIER	SRGAP2-AS1	ENSG00000230806	Transcript	ENST00000429055.1	lncRNA	1/3	-	-	-	113	-	-	-	-	rs3879119	-	-1	-	HGNC	HGNC:40902	-	5	-	-	-	0.0030	-	-	-	-	-	-	-	-
rs3879119	1:121398694-121398694	A	upstream_gene_variant	MODIFIER	SRGAP2-AS1	ENSG00000230806	Transcript	ENST00000437515.1	lncRNA	-	-	-	-	-	-	-	-	-	rs3879119	789	-1	-	HGNC	HGNC:40902	-	2	-	-	-	0.0030	-	-	-	-	-	-	-	-
rs3879119	1:121398694-121398694	A	intron_variant,non_coding_transcript_variant	MODIFIER	LINC02798	ENSG00000227082	Transcript	ENST00000650414.1	lncRNA	-	2/3	-	-	-	-	-	-	-	rs3879119	-	1	-	HGNC	HGNC:54323	-	-	-	-	-	0.0030	-	-	-	-	-	-	-	-
rs3879119	1:121398694-121398694	A	intron_variant,non_coding_transcript_variant	MODIFIER	LINC02798	ENSG00000227082	Transcript	ENST00000664311.1	lncRNA	-	2/2	-	-	-	-	-	-	-	rs3879119	-	1	-	HGNC	HGNC:54323	-	-	-	-	-	0.0030	-	-	-	-	-	-	-	-
rs3879119	1:121398694-121398694	A	intron_variant,non_coding_transcript_variant	MODIFIER	LINC02798	ENSG00000227082	Transcript	ENST00000668551.1	lncRNA	-	1/1	-	-	-	-	-	-	-	rs3879119	-	1	-	HGNC	HGNC:54323	-	-	-	-	-	0.0030	-	-	-	-	-	-	-	-
rs3879119	1:121398694-121398694	A	intron_variant,non_coding_transcript_variant	MODIFIER	LINC02798	ENSG00000227082	Transcript	ENST00000670866.1	lncRNA	-	1/2	-	-	-	-	-	-	-	rs3879119	-	1	-	HGNC	HGNC:54323	-	-	-	-	-	0.0030	-	-	-	-	-	-	-	-
rs6700084	1:121478297-121478297	A	intergenic_variant	MODIFIER	-	-	-	-	-	-	-	-	-	-	-	-	-	-	rs6700084	-	-	-	-	-	-	-	-	-	-	0.1352	-	-	-	-	-	-	-	-
rs12719823	1:121509288-121509288	T	intron_variant,non_coding_transcript_variant	MODIFIER	AL592494.1	ENSG00000228826	Transcript	ENST00000437523.3	lncRNA	-	3/3	-	-	-	-	-	-	-	rs12719823	-	-1	-	Clone_based_ensembl_gene	-	-	5	-	-	-	0.1318	-	-	-	-	-	-	-	-
rs12719823	1:121509288-121509288	T	intron_variant,non_coding_transcript_variant	MODIFIER	AL592494.1	ENSG00000228826	Transcript	ENST00000666529.1	lncRNA	-	3/3	-	-	-	-	-	-	-	rs12719823	-	-1	-	Clone_based_ensembl_gene	-	-	-	-	-	-	0.1318	-	-	-	-	-	-	-	-
rs72699833	1:121539689-121539689	A	intron_variant,non_coding_transcript_variant	MODIFIER	EMBP1	ENSG00000231752	Transcript	ENST00000458200.2	transcribed_unprocessed_pseudogene	-	1/7	-	-	-	-	-	-	-	rs72699833	-	1	-	HGNC	HGNC:38661	-	-	-	-	-	0.0312	-	-	-	-	-	-	-	-
rs72699833	1:121539689-121539689	A	intron_variant,non_coding_transcript_variant	MODIFIER	EMBP1	ENSG00000231752	Transcript	ENST00000618253.1	lncRNA	-	2/2	-	-	-	-	-	-	-	rs72699833	-	1	-	HGNC	HGNC:38661	-	4	-	-	-	0.0312	-	-	-	-	-	-	-	-
rs72699833	1:121539689-121539689	A	intron_variant,non_coding_transcript_variant	MODIFIER	EMBP1	ENSG00000231752	Transcript	ENST00000622787.4	lncRNA	-	1/7	-	-	-	-	-	-	-	rs72699833	-	1	-	HGNC	HGNC:38661	-	2	-	-	-	0.0312	-	-	-	-	-	-	-	-
rs72699833	1:121539689-121539689	A	intron_variant,non_coding_transcript_variant	MODIFIER	EMBP1	ENSG00000231752	Transcript	ENST00000648011.1	lncRNA	-	2/8	-	-	-	-	-	-	-	rs72699833	-	1	-	HGNC	HGNC:38661	-	-	-	-	-	0.0312	-	-	-	-	-	-	-	-
rs72699842	1:121563236-121563236	C	intron_variant,non_coding_transcript_variant	MODIFIER	EMBP1	ENSG00000231752	Transcript	ENST00000458200.2	transcribed_unprocessed_pseudogene	-	4/7	-	-	-	-	-	-	-	rs72699842	-	1	-	HGNC	HGNC:38661	-	-	-	-	-	0.0321	-	-	-	-	-	-	-	-
rs72699842	1:121563236-121563236	C	intron_variant,non_coding_transcript_variant	MODIFIER	EMBP1	ENSG00000231752	Transcript	ENST00000622787.4	lncRNA	-	4/7	-	-	-	-	-	-	-	rs72699842	-	1	-	HGNC	HGNC:38661	-	2	-	-	-	0.0321	-	-	-	-	-	-	-	-
rs72699842	1:121563236-121563236	C	intron_variant,non_coding_transcript_variant	MODIFIER	EMBP1	ENSG00000231752	Transcript	ENST00000648011.1	lncRNA	-	5/8	-	-	-	-	-	-	-	rs72699842	-	1	-	HGNC	HGNC:38661	-	-	-	-	-	0.0321	-	-	-	-	-	-	-	-
rs28704102	1:121572756-121572756	T	downstream_gene_variant	MODIFIER	LINC01691	ENSG00000224857	Transcript	ENST00000450546.1	lncRNA	-	-	-	-	-	-	-	-	-	rs28704102	1190	-1	-	HGNC	HGNC:52479	-	5	-	-	-	0.1318	-	-	-	-	-	-	-	-
rs28704102	1:121572756-121572756	T	downstream_gene_variant	MODIFIER	EMBP1	ENSG00000231752	Transcript	ENST00000458200.2	transcribed_unprocessed_pseudogene	-	-	-	-	-	-	-	-	-	rs28704102	3965	1	-	HGNC	HGNC:38661	-	-	-	-	-	0.1318	-	-	-	-	-	-	-	-
rs28704102	1:121572756-121572756	T	downstream_gene_variant	MODIFIER	EMBP1	ENSG00000231752	Transcript	ENST00000622787.4	lncRNA	-	-	-	-	-	-	-	-	-	rs28704102	864	1	-	HGNC	HGNC:38661	-	2	-	-	-	0.1318	-	-	-	-	-	-	-	-
rs28704102	1:121572756-121572756	T	intron_variant,non_coding_transcript_variant	MODIFIER	EMBP1	ENSG00000231752	Transcript	ENST00000648011.1	lncRNA	-	8/8	-	-	-	-	-	-	-	rs28704102	-	1	-	HGNC	HGNC:38661	-	-	-	-	-	0.1318	-	-	-	-	-	-	-	-
rs73008083	1:143749881-143749881	C	intron_variant,non_coding_transcript_variant	MODIFIER	AC239800.1	ENSG00000223779	Transcript	ENST00000442049.3	unprocessed_pseudogene	-	2/5	-	-	-	-	-	-	-	rs73008083	-	1	-	Clone_based_ensembl_gene	-	-	-	-	-	-	-	-	-	-	-	-	-	-	-
rs73008083	1:143749881-143749881	T	intron_variant,non_coding_transcript_variant	MODIFIER	AC239800.1	ENSG00000223779	Transcript	ENST00000442049.3	unprocessed_pseudogene	-	2/5	-	-	-	-	-	-	-	rs73008083	-	1	-	Clone_based_ensembl_gene	-	-	-	-	-	-	-	-	-	-	-	-	-	-	-
rs12564132	1:143754278-143754278	C	intron_variant,non_coding_transcript_variant	MODIFIER	AC239800.1	ENSG00000223779	Transcript	ENST00000442049.3	unprocessed_pseudogene	-	3/5	-	-	-	-	-	-	-	rs12564132	-	1	-	Clone_based_ensembl_gene	-	-	-	-	-	-	-	-	-	-	-	-	-	-	-
rs11240209	1:143754629-143754629	G	intron_variant,non_coding_transcript_variant	MODIFIER	AC239800.1	ENSG00000223779	Transcript	ENST00000442049.3	unprocessed_pseudogene	-	3/5	-	-	-	-	-	-	-	rs11240209	-	1	-	Clone_based_ensembl_gene	-	-	-	-	-	-	-	-	-	-	-	-	-	-	-
rs75788212	1:143800044-143800044	T	downstream_gene_variant	MODIFIER	LINC02591	ENSG00000263590	Transcript	ENST00000424684.2	lncRNA	-	-	-	-	-	-	-	-	-	rs75788212	2936	1	-	HGNC	HGNC:53901	-	5	-	-	-	-	-	-	-	-	-	-	-	-
rs2596052	1:146147973-146147973	C	upstream_gene_variant	MODIFIER	NOTCH2NLA	ENSG00000264343	Transcript	ENST00000479995.2	lncRNA	-	-	-	-	-	-	-	-	-	rs2596052	219	-1	-	HGNC	HGNC:31862	-	5	-	-	-	-	-	-	-	-	-	-	-	-
rs2596052	1:146147973-146147973	G	upstream_gene_variant	MODIFIER	NOTCH2NLA	ENSG00000264343	Transcript	ENST00000479995.2	lncRNA	-	-	-	-	-	-	-	-	-	rs2596052	219	-1	-	HGNC	HGNC:31862	-	5	-	-	-	-	-	-	-	-	-	-	-	-
rs2596052	1:146147973-146147973	C	intron_variant	MODIFIER	NOTCH2NLA	ENSG00000264343	Transcript	ENST00000579793.6	protein_coding	-	4/5	-	-	-	-	-	-	-	rs2596052	-	-1	-	HGNC	HGNC:31862	-	2	A2	-	-	-	-	-	-	-	-	-	-	-
rs2596052	1:146147973-146147973	G	intron_variant	MODIFIER	NOTCH2NLA	ENSG00000264343	Transcript	ENST00000579793.6	protein_coding	-	4/5	-	-	-	-	-	-	-	rs2596052	-	-1	-	HGNC	HGNC:31862	-	2	A2	-	-	-	-	-	-	-	-	-	-	-
rs2596052	1:146147973-146147973	C	upstream_gene_variant	MODIFIER	NBPF10	ENSG00000271425	Transcript	ENST00000583866.9	protein_coding	-	-	-	-	-	-	-	-	-	rs2596052	3169	-1	-	HGNC	HGNC:31992	-	5	P1	-	-	-	-	-	-	-	-	-	-	-
rs2596052	1:146147973-146147973	G	upstream_gene_variant	MODIFIER	NBPF10	ENSG00000271425	Transcript	ENST00000583866.9	protein_coding	-	-	-	-	-	-	-	-	-	rs2596052	3169	-1	-	HGNC	HGNC:31992	-	5	P1	-	-	-	-	-	-	-	-	-	-	-
rs2596052	1:146147973-146147973	C	intron_variant	MODIFIER	NBPF10	ENSG00000271425	Transcript	ENST00000612520.2	protein_coding	-	4/20	-	-	-	-	-	-	-	rs2596052	-	-1	cds_end_NF	HGNC	HGNC:31992	-	5	-	-	-	-	-	-	-	-	-	-	-	-
rs2596052	1:146147973-146147973	G	intron_variant	MODIFIER	NBPF10	ENSG00000271425	Transcript	ENST00000612520.2	protein_coding	-	4/20	-	-	-	-	-	-	-	rs2596052	-	-1	cds_end_NF	HGNC	HGNC:31992	-	5	-	-	-	-	-	-	-	-	-	-	-	-
rs2596052	1:146147973-146147973	C	upstream_gene_variant	MODIFIER	NBPF10	ENSG00000271425	Transcript	ENST00000617010.2	protein_coding	-	-	-	-	-	-	-	-	-	rs2596052	3169	-1	-	HGNC	HGNC:31992	-	5	-	-	-	-	-	-	-	-	-	-	-	-
rs2596052	1:146147973-146147973	G	upstream_gene_variant	MODIFIER	NBPF10	ENSG00000271425	Transcript	ENST00000617010.2	protein_coding	-	-	-	-	-	-	-	-	-	rs2596052	3169	-1	-	HGNC	HGNC:31992	-	5	-	-	-	-	-	-	-	-	-	-	-	-
rs2596052	1:146147973-146147973	C	regulatory_region_variant	MODIFIER	-	-	RegulatoryFeature	ENSR00000371534	promoter_flanking_region	-	-	-	-	-	-	-	-	-	rs2596052	-	-	-	-	-	-	-	-	-	-	-	-	-	-	-	-	-	-	-
rs2596052	1:146147973-146147973	G	regulatory_region_variant	MODIFIER	-	-	RegulatoryFeature	ENSR00000371534	promoter_flanking_region	-	-	-	-	-	-	-	-	-	rs2596052	-	-	-	-	-	-	-	-	-	-	-	-	-	-	-	-	-	-	-
rs28576333	1:146156551-146156551	A	missense_variant	MODERATE	NOTCH2NLA	ENSG00000264343	Transcript	ENST00000362074.7	protein_coding	4/5	-	-	-	925	563	188	P/L	cCc/cTc	rs28576333	-	-1	-	HGNC	HGNC:31862	-	1	P2	deleterious(0)	probably_damaging(0.939)	-	-	-	-	-	-	-	-	-
rs28576333	1:146156551-146156551	T	missense_variant	MODERATE	NOTCH2NLA	ENSG00000264343	Transcript	ENST00000362074.7	protein_coding	4/5	-	-	-	925	563	188	P/H	cCc/cAc	rs28576333	-	-1	-	HGNC	HGNC:31862	-	1	P2	deleterious(0.02)	probably_damaging(0.968)	-	-	-	-	-	-	-	-	-
rs28576333	1:146156551-146156551	A	missense_variant	MODERATE	NOTCH2NLA	ENSG00000264343	Transcript	ENST00000579793.6	protein_coding	4/6	-	-	-	925	563	188	P/L	cCc/cTc	rs28576333	-	-1	-	HGNC	HGNC:31862	-	2	A2	deleterious(0)	possibly_damaging(0.776)	-	-	-	-	-	-	-	-	-
rs28576333	1:146156551-146156551	T	missense_variant	MODERATE	NOTCH2NLA	ENSG00000264343	Transcript	ENST00000579793.6	protein_coding	4/6	-	-	-	925	563	188	P/H	cCc/cAc	rs28576333	-	-1	-	HGNC	HGNC:31862	-	2	A2	deleterious(0.01)	probably_damaging(0.912)	-	-	-	-	-	-	-	-	-
rs28576333	1:146156551-146156551	A	5_prime_UTR_variant	MODIFIER	NBPF10	ENSG00000271425	Transcript	ENST00000612520.2	protein_coding	4/21	-	-	-	899	-	-	-	-	rs28576333	-	-1	cds_end_NF	HGNC	HGNC:31992	-	5	-	-	-	-	-	-	-	-	-	-	-	-
rs28576333	1:146156551-146156551	T	5_prime_UTR_variant	MODIFIER	NBPF10	ENSG00000271425	Transcript	ENST00000612520.2	protein_coding	4/21	-	-	-	899	-	-	-	-	rs28576333	-	-1	cds_end_NF	HGNC	HGNC:31992	-	5	-	-	-	-	-	-	-	-	-	-	-	-
rs28576333	1:146156551-146156551	A	regulatory_region_variant	MODIFIER	-	-	RegulatoryFeature	ENSR00000371534	promoter_flanking_region	-	-	-	-	-	-	-	-	-	rs28576333	-	-	-	-	-	-	-	-	-	-	-	-	-	-	-	-	-	-	-
rs28576333	1:146156551-146156551	T	regulatory_region_variant	MODIFIER	-	-	RegulatoryFeature	ENSR00000371534	promoter_flanking_region	-	-	-	-	-	-	-	-	-	rs28576333	-	-	-	-	-	-	-	-	-	-	-	-	-	-	-	-	-	-	-
rs71240384	1:146190637-146190637	T	intron_variant	MODIFIER	NOTCH2NLA	ENSG00000264343	Transcript	ENST00000362074.7	protein_coding	-	1/4	-	-	-	-	-	-	-	rs71240384	-	-1	-	HGNC	HGNC:31862	-	1	P2	-	-	-	-	-	-	-	-	-	-	-
rs71240384	1:146190637-146190637	T	intron_variant	MODIFIER	NOTCH2NLA	ENSG00000264343	Transcript	ENST00000579793.6	protein_coding	-	1/5	-	-	-	-	-	-	-	rs71240384	-	-1	-	HGNC	HGNC:31862	-	2	A2	-	-	-	-	-	-	-	-	-	-	-
rs71240384	1:146190637-146190637	T	intron_variant	MODIFIER	NBPF10	ENSG00000271425	Transcript	ENST00000612520.2	protein_coding	-	1/20	-	-	-	-	-	-	-	rs71240384	-	-1	cds_end_NF	HGNC	HGNC:31992	-	5	-	-	-	-	-	-	-	-	-	-	-	-
rs3871995	1:146248433-146248433	T	regulatory_region_variant	MODIFIER	-	-	RegulatoryFeature	ENSR00000013001	promoter_flanking_region	-	-	-	-	-	-	-	-	-	rs3871995	-	-	-	-	-	-	-	-	-	-	-	-	-	-	-	-	-	-	-
rs3871995	1:146248433-146248433	T	intergenic_variant	MODIFIER	-	-	-	-	-	-	-	-	-	-	-	-	-	-	rs3871995	-	-	-	-	-	-	-	-	-	-	-	-	-	-	-	-	-	-	-
rs12088839	1:147009893-147009893	A	intergenic_variant	MODIFIER	-	-	-	-	-	-	-	-	-	-	-	-	-	-	rs12088839	-	-	-	-	-	-	-	-	-	-	0.1625	-	-	-	-	-	-	-	-
rs4950438	1:147014885-147014885	G	downstream_gene_variant	MODIFIER	NBPF13P	ENSG00000227242	Transcript	ENST00000444082.2	unprocessed_pseudogene	-	-	-	-	-	-	-	-	-	rs4950438	4771	-1	-	HGNC	HGNC:31995	-	-	-	-	-	0.1619	-	-	-	-	-	-	-	-
rs10900375	1:147022687-147022687	T	intron_variant,non_coding_transcript_variant	MODIFIER	NBPF13P	ENSG00000227242	Transcript	ENST00000444082.2	unprocessed_pseudogene	-	12/14	-	-	-	-	-	-	-	rs10900375	-	-1	-	HGNC	HGNC:31995	-	-	-	-	-	0.1611	-	-	-	-	-	-	-	-
rs7534094	1:147024701-147024701	T	intron_variant,non_coding_transcript_variant	MODIFIER	NBPF13P	ENSG00000227242	Transcript	ENST00000444082.2	unprocessed_pseudogene	-	10/14	-	-	-	-	-	-	-	rs7534094	-	-1	-	HGNC	HGNC:31995	-	-	-	-	-	0.1621	-	-	-	-	-	-	-	-
rs4509631	1:148255021-148255021	A	upstream_gene_variant	MODIFIER	AC239809.3	ENSG00000227733	Transcript	ENST00000628063.2	lncRNA	-	-	-	-	-	-	-	-	-	rs4509631	9	-1	-	Clone_based_ensembl_gene	-	-	5	-	-	-	0.0054	-	-	-	-	-	-	-	-
rs4509631	1:148255021-148255021	A	regulatory_region_variant	MODIFIER	-	-	RegulatoryFeature	ENSR00000254335	CTCF_binding_site	-	-	-	-	-	-	-	-	-	rs4509631	-	-	-	-	-	-	-	-	-	-	0.0054	-	-	-	-	-	-	-	-
rs4509631	1:148255021-148255021	A	regulatory_region_variant	MODIFIER	-	-	RegulatoryFeature	ENSR00000371980	promoter_flanking_region	-	-	-	-	-	-	-	-	-	rs4509631	-	-	-	-	-	-	-	-	-	-	0.0054	-	-	-	-	-	-	-	-
rs634953	1:148810617-148810617	T	intron_variant	MODIFIER	PDE4DIP	ENSG00000178104	Transcript	ENST00000524974.5	protein_coding	-	1/45	-	-	-	-	-	-	-	rs634953	-	1	-	HGNC	HGNC:15580	-	5	-	-	-	-	-	-	-	-	-	-	-	-
rs634953	1:148810617-148810617	T	intron_variant	MODIFIER	PDE4DIP	ENSG00000178104	Transcript	ENST00000530472.5	protein_coding	-	1/6	-	-	-	-	-	-	-	rs634953	-	1	-	HGNC	HGNC:15580	-	1	-	-	-	-	-	-	-	-	-	-	-	-
rs634953	1:148810617-148810617	T	intron_variant	MODIFIER	PDE4DIP	ENSG00000178104	Transcript	ENST00000585156.5	protein_coding	-	1/46	-	-	-	-	-	-	-	rs634953	-	1	-	HGNC	HGNC:15580	-	5	-	-	-	-	-	-	-	-	-	-	-	-
rs634953	1:148810617-148810617	T	intron_variant	MODIFIER	PDE4DIP	ENSG00000178104	Transcript	ENST00000620605.4	protein_coding	-	1/4	-	-	-	-	-	-	-	rs634953	-	1	-	HGNC	HGNC:15580	-	2	-	-	-	-	-	-	-	-	-	-	-	-
rs2799312	1:148827663-148827663	A	intron_variant	MODIFIER	PDE4DIP	ENSG00000178104	Transcript	ENST00000524974.5	protein_coding	-	1/45	-	-	-	-	-	-	-	rs2799312	-	1	-	HGNC	HGNC:15580	-	5	-	-	-	-	-	-	-	-	-	-	-	-
rs2799312	1:148827663-148827663	C	intron_variant	MODIFIER	PDE4DIP	ENSG00000178104	Transcript	ENST00000524974.5	protein_coding	-	1/45	-	-	-	-	-	-	-	rs2799312	-	1	-	HGNC	HGNC:15580	-	5	-	-	-	-	-	-	-	-	-	-	-	-
rs2799312	1:148827663-148827663	A	intron_variant	MODIFIER	PDE4DIP	ENSG00000178104	Transcript	ENST00000530472.5	protein_coding	-	1/6	-	-	-	-	-	-	-	rs2799312	-	1	-	HGNC	HGNC:15580	-	1	-	-	-	-	-	-	-	-	-	-	-	-
rs2799312	1:148827663-148827663	C	intron_variant	MODIFIER	PDE4DIP	ENSG00000178104	Transcript	ENST00000530472.5	protein_coding	-	1/6	-	-	-	-	-	-	-	rs2799312	-	1	-	HGNC	HGNC:15580	-	1	-	-	-	-	-	-	-	-	-	-	-	-
rs2799312	1:148827663-148827663	A	intron_variant	MODIFIER	PDE4DIP	ENSG00000178104	Transcript	ENST00000585156.5	protein_coding	-	1/46	-	-	-	-	-	-	-	rs2799312	-	1	-	HGNC	HGNC:15580	-	5	-	-	-	-	-	-	-	-	-	-	-	-
rs2799312	1:148827663-148827663	C	intron_variant	MODIFIER	PDE4DIP	ENSG00000178104	Transcript	ENST00000585156.5	protein_coding	-	1/46	-	-	-	-	-	-	-	rs2799312	-	1	-	HGNC	HGNC:15580	-	5	-	-	-	-	-	-	-	-	-	-	-	-
rs2799312	1:148827663-148827663	A	intron_variant	MODIFIER	PDE4DIP	ENSG00000178104	Transcript	ENST00000620605.4	protein_coding	-	1/4	-	-	-	-	-	-	-	rs2799312	-	1	-	HGNC	HGNC:15580	-	2	-	-	-	-	-	-	-	-	-	-	-	-
rs2799312	1:148827663-148827663	C	intron_variant	MODIFIER	PDE4DIP	ENSG00000178104	Transcript	ENST00000620605.4	protein_coding	-	1/4	-	-	-	-	-	-	-	rs2799312	-	1	-	HGNC	HGNC:15580	-	2	-	-	-	-	-	-	-	-	-	-	-	-
rs2799304	1:148836987-148836987	C	downstream_gene_variant	MODIFIER	RN7SKP88	ENSG00000252656	Transcript	ENST00000516847.1	misc_RNA	-	-	-	-	-	-	-	-	-	rs2799304	2496	-1	-	HGNC	HGNC:45812	-	-	-	-	-	0.1887	-	-	-	-	-	-	-	-
rs2799304	1:148836987-148836987	C	intron_variant	MODIFIER	PDE4DIP	ENSG00000178104	Transcript	ENST00000524974.5	protein_coding	-	1/45	-	-	-	-	-	-	-	rs2799304	-	1	-	HGNC	HGNC:15580	-	5	-	-	-	0.1887	-	-	-	-	-	-	-	-
rs2799304	1:148836987-148836987	C	intron_variant	MODIFIER	PDE4DIP	ENSG00000178104	Transcript	ENST00000530472.5	protein_coding	-	1/6	-	-	-	-	-	-	-	rs2799304	-	1	-	HGNC	HGNC:15580	-	1	-	-	-	0.1887	-	-	-	-	-	-	-	-
rs2799304	1:148836987-148836987	C	intron_variant	MODIFIER	PDE4DIP	ENSG00000178104	Transcript	ENST00000585156.5	protein_coding	-	1/46	-	-	-	-	-	-	-	rs2799304	-	1	-	HGNC	HGNC:15580	-	5	-	-	-	0.1887	-	-	-	-	-	-	-	-
rs2799304	1:148836987-148836987	C	intron_variant	MODIFIER	PDE4DIP	ENSG00000178104	Transcript	ENST00000620605.4	protein_coding	-	1/4	-	-	-	-	-	-	-	rs2799304	-	1	-	HGNC	HGNC:15580	-	2	-	-	-	0.1887	-	-	-	-	-	-	-	-
rs2762759	1:148838705-148838705	T	downstream_gene_variant	MODIFIER	RN7SKP88	ENSG00000252656	Transcript	ENST00000516847.1	misc_RNA	-	-	-	-	-	-	-	-	-	rs2762759	778	-1	-	HGNC	HGNC:45812	-	-	-	-	-	-	-	-	-	-	-	-	-	-
rs2762759	1:148838705-148838705	T	intron_variant	MODIFIER	PDE4DIP	ENSG00000178104	Transcript	ENST00000524974.5	protein_coding	-	1/45	-	-	-	-	-	-	-	rs2762759	-	1	-	HGNC	HGNC:15580	-	5	-	-	-	-	-	-	-	-	-	-	-	-
rs2762759	1:148838705-148838705	T	intron_variant	MODIFIER	PDE4DIP	ENSG00000178104	Transcript	ENST00000530472.5	protein_coding	-	1/6	-	-	-	-	-	-	-	rs2762759	-	1	-	HGNC	HGNC:15580	-	1	-	-	-	-	-	-	-	-	-	-	-	-
rs2762759	1:148838705-148838705	T	intron_variant	MODIFIER	PDE4DIP	ENSG00000178104	Transcript	ENST00000585156.5	protein_coding	-	1/46	-	-	-	-	-	-	-	rs2762759	-	1	-	HGNC	HGNC:15580	-	5	-	-	-	-	-	-	-	-	-	-	-	-
rs2762759	1:148838705-148838705	T	intron_variant	MODIFIER	PDE4DIP	ENSG00000178104	Transcript	ENST00000620605.4	protein_coding	-	1/4	-	-	-	-	-	-	-	rs2762759	-	1	-	HGNC	HGNC:15580	-	2	-	-	-	-	-	-	-	-	-	-	-	-
rs78461771	1:149029915-149029915	A	synonymous_variant	LOW	PDE4DIP	ENSG00000178104	Transcript	ENST00000369354.7	protein_coding	42/44	-	-	-	7132	6942	2314	I	atC/atA	rs833192	-	1	-	HGNC	HGNC:15580	-	1	A2	-	-	-	-	-	-	-	-	-	-	-
rs78461771	1:149029915-149029915	T	synonymous_variant	LOW	PDE4DIP	ENSG00000178104	Transcript	ENST00000369354.7	protein_coding	42/44	-	-	-	7132	6942	2314	I	atC/atT	rs833192	-	1	-	HGNC	HGNC:15580	-	1	A2	-	-	-	-	-	-	-	-	-	-	-
rs78461771	1:149029915-149029915	A	synonymous_variant	LOW	PDE4DIP	ENSG00000178104	Transcript	ENST00000369356.8	protein_coding	42/44	-	-	-	7233	6942	2314	I	atC/atA	rs833192	-	1	-	HGNC	HGNC:15580	-	1	P4	-	-	-	-	-	-	-	-	-	-	-
rs78461771	1:149029915-149029915	T	synonymous_variant	LOW	PDE4DIP	ENSG00000178104	Transcript	ENST00000369356.8	protein_coding	42/44	-	-	-	7233	6942	2314	I	atC/atT	rs833192	-	1	-	HGNC	HGNC:15580	-	1	P4	-	-	-	-	-	-	-	-	-	-	-
rs78461771	1:149029915-149029915	A	upstream_gene_variant	MODIFIER	PDE4DIP	ENSG00000178104	Transcript	ENST00000460027.1	lncRNA	-	-	-	-	-	-	-	-	-	rs833192	331	1	-	HGNC	HGNC:15580	-	5	-	-	-	-	-	-	-	-	-	-	-	-
rs78461771	1:149029915-149029915	T	upstream_gene_variant	MODIFIER	PDE4DIP	ENSG00000178104	Transcript	ENST00000460027.1	lncRNA	-	-	-	-	-	-	-	-	-	rs833192	331	1	-	HGNC	HGNC:15580	-	5	-	-	-	-	-	-	-	-	-	-	-	-
rs78461771	1:149029915-149029915	A	upstream_gene_variant	MODIFIER	PDE4DIP	ENSG00000178104	Transcript	ENST00000464924.1	retained_intron	-	-	-	-	-	-	-	-	-	rs833192	78	1	-	HGNC	HGNC:15580	-	2	-	-	-	-	-	-	-	-	-	-	-	-
rs78461771	1:149029915-149029915	T	upstream_gene_variant	MODIFIER	PDE4DIP	ENSG00000178104	Transcript	ENST00000464924.1	retained_intron	-	-	-	-	-	-	-	-	-	rs833192	78	1	-	HGNC	HGNC:15580	-	2	-	-	-	-	-	-	-	-	-	-	-	-
rs78461771	1:149029915-149029915	A	synonymous_variant	LOW	PDE4DIP	ENSG00000178104	Transcript	ENST00000524974.5	protein_coding	44/46	-	-	-	7236	7197	2399	I	atC/atA	rs833192	-	1	-	HGNC	HGNC:15580	-	5	-	-	-	-	-	-	-	-	-	-	-	-
rs78461771	1:149029915-149029915	T	synonymous_variant	LOW	PDE4DIP	ENSG00000178104	Transcript	ENST00000524974.5	protein_coding	44/46	-	-	-	7236	7197	2399	I	atC/atT	rs833192	-	1	-	HGNC	HGNC:15580	-	5	-	-	-	-	-	-	-	-	-	-	-	-
rs78461771	1:149029915-149029915	A	non_coding_transcript_exon_variant	MODIFIER	PDE4DIP	ENSG00000178104	Transcript	ENST00000525630.5	lncRNA	3/7	-	-	-	342	-	-	-	-	rs833192	-	1	-	HGNC	HGNC:15580	-	5	-	-	-	-	-	-	-	-	-	-	-	-
rs78461771	1:149029915-149029915	T	non_coding_transcript_exon_variant	MODIFIER	PDE4DIP	ENSG00000178104	Transcript	ENST00000525630.5	lncRNA	3/7	-	-	-	342	-	-	-	-	rs833192	-	1	-	HGNC	HGNC:15580	-	5	-	-	-	-	-	-	-	-	-	-	-	-
rs78461771	1:149029915-149029915	A	upstream_gene_variant	MODIFIER	PDE4DIP	ENSG00000178104	Transcript	ENST00000526182.1	lncRNA	-	-	-	-	-	-	-	-	-	rs833192	1234	1	-	HGNC	HGNC:15580	-	5	-	-	-	-	-	-	-	-	-	-	-	-
rs78461771	1:149029915-149029915	T	upstream_gene_variant	MODIFIER	PDE4DIP	ENSG00000178104	Transcript	ENST00000526182.1	lncRNA	-	-	-	-	-	-	-	-	-	rs833192	1234	1	-	HGNC	HGNC:15580	-	5	-	-	-	-	-	-	-	-	-	-	-	-
rs78461771	1:149029915-149029915	A	downstream_gene_variant	MODIFIER	PDE4DIP	ENSG00000178104	Transcript	ENST00000526664.5	lncRNA	-	-	-	-	-	-	-	-	-	rs833192	2471	1	-	HGNC	HGNC:15580	-	5	-	-	-	-	-	-	-	-	-	-	-	-
rs78461771	1:149029915-149029915	T	downstream_gene_variant	MODIFIER	PDE4DIP	ENSG00000178104	Transcript	ENST00000526664.5	lncRNA	-	-	-	-	-	-	-	-	-	rs833192	2471	1	-	HGNC	HGNC:15580	-	5	-	-	-	-	-	-	-	-	-	-	-	-
rs78461771	1:149029915-149029915	A	3_prime_UTR_variant,NMD_transcript_variant	MODIFIER	PDE4DIP	ENSG00000178104	Transcript	ENST00000530062.5	nonsense_mediated_decay	5/6	-	-	-	707	-	-	-	-	rs833192	-	1	cds_start_NF	HGNC	HGNC:15580	-	2	-	-	-	-	-	-	-	-	-	-	-	-
rs78461771	1:149029915-149029915	T	3_prime_UTR_variant,NMD_transcript_variant	MODIFIER	PDE4DIP	ENSG00000178104	Transcript	ENST00000530062.5	nonsense_mediated_decay	5/6	-	-	-	707	-	-	-	-	rs833192	-	1	cds_start_NF	HGNC	HGNC:15580	-	2	-	-	-	-	-	-	-	-	-	-	-	-
rs78461771	1:149029915-149029915	A	downstream_gene_variant	MODIFIER	PDE4DIP	ENSG00000178104	Transcript	ENST00000530130.2	protein_coding	-	-	-	-	-	-	-	-	-	rs833192	1328	1	cds_start_NF,cds_end_NF	HGNC	HGNC:15580	-	3	-	-	-	-	-	-	-	-	-	-	-	-
rs78461771	1:149029915-149029915	T	downstream_gene_variant	MODIFIER	PDE4DIP	ENSG00000178104	Transcript	ENST00000530130.2	protein_coding	-	-	-	-	-	-	-	-	-	rs833192	1328	1	cds_start_NF,cds_end_NF	HGNC	HGNC:15580	-	3	-	-	-	-	-	-	-	-	-	-	-	-
rs78461771	1:149029915-149029915	A	upstream_gene_variant	MODIFIER	AC239802.2	ENSG00000255148	Transcript	ENST00000532137.1	lncRNA	-	-	-	-	-	-	-	-	-	rs833192	3646	-1	-	Clone_based_ensembl_gene	-	-	4	-	-	-	-	-	-	-	-	-	-	-	-
rs78461771	1:149029915-149029915	T	upstream_gene_variant	MODIFIER	AC239802.2	ENSG00000255148	Transcript	ENST00000532137.1	lncRNA	-	-	-	-	-	-	-	-	-	rs833192	3646	-1	-	Clone_based_ensembl_gene	-	-	4	-	-	-	-	-	-	-	-	-	-	-	-
rs78461771	1:149029915-149029915	A	non_coding_transcript_exon_variant	MODIFIER	PDE4DIP	ENSG00000178104	Transcript	ENST00000533768.5	retained_intron	3/3	-	-	-	474	-	-	-	-	rs833192	-	1	-	HGNC	HGNC:15580	-	3	-	-	-	-	-	-	-	-	-	-	-	-
rs78461771	1:149029915-149029915	T	non_coding_transcript_exon_variant	MODIFIER	PDE4DIP	ENSG00000178104	Transcript	ENST00000533768.5	retained_intron	3/3	-	-	-	474	-	-	-	-	rs833192	-	1	-	HGNC	HGNC:15580	-	3	-	-	-	-	-	-	-	-	-	-	-	-
rs78461771	1:149029915-149029915	A	downstream_gene_variant	MODIFIER	PDE4DIP	ENSG00000178104	Transcript	ENST00000534367.1	retained_intron	-	-	-	-	-	-	-	-	-	rs833192	1243	1	-	HGNC	HGNC:15580	-	2	-	-	-	-	-	-	-	-	-	-	-	-
rs78461771	1:149029915-149029915	T	downstream_gene_variant	MODIFIER	PDE4DIP	ENSG00000178104	Transcript	ENST00000534367.1	retained_intron	-	-	-	-	-	-	-	-	-	rs833192	1243	1	-	HGNC	HGNC:15580	-	2	-	-	-	-	-	-	-	-	-	-	-	-
rs78461771	1:149029915-149029915	A	downstream_gene_variant	MODIFIER	PDE4DIP	ENSG00000178104	Transcript	ENST00000534466.1	retained_intron	-	-	-	-	-	-	-	-	-	rs833192	3112	1	-	HGNC	HGNC:15580	-	4	-	-	-	-	-	-	-	-	-	-	-	-
rs78461771	1:149029915-149029915	T	downstream_gene_variant	MODIFIER	PDE4DIP	ENSG00000178104	Transcript	ENST00000534466.1	retained_intron	-	-	-	-	-	-	-	-	-	rs833192	3112	1	-	HGNC	HGNC:15580	-	4	-	-	-	-	-	-	-	-	-	-	-	-
rs78461771	1:149029915-149029915	A	synonymous_variant	LOW	PDE4DIP	ENSG00000178104	Transcript	ENST00000585156.5	protein_coding	45/47	-	-	-	7370	7350	2450	I	atC/atA	rs833192	-	1	-	HGNC	HGNC:15580	-	5	-	-	-	-	-	-	-	-	-	-	-	-
rs78461771	1:149029915-149029915	T	synonymous_variant	LOW	PDE4DIP	ENSG00000178104	Transcript	ENST00000585156.5	protein_coding	45/47	-	-	-	7370	7350	2450	I	atC/atT	rs833192	-	1	-	HGNC	HGNC:15580	-	5	-	-	-	-	-	-	-	-	-	-	-	-
rs78461771	1:149029915-149029915	A	synonymous_variant	LOW	PDE4DIP	ENSG00000178104	Transcript	ENST00000618462.4	protein_coding	44/46	-	-	-	7017	6624	2208	I	atC/atA	rs833192	-	1	-	HGNC	HGNC:15580	-	1	A2	-	-	-	-	-	-	-	-	-	-	-
rs78461771	1:149029915-149029915	T	synonymous_variant	LOW	PDE4DIP	ENSG00000178104	Transcript	ENST00000618462.4	protein_coding	44/46	-	-	-	7017	6624	2208	I	atC/atT	rs833192	-	1	-	HGNC	HGNC:15580	-	1	A2	-	-	-	-	-	-	-	-	-	-	-
rs3928328	1:149085063-149085063	G	upstream_gene_variant	MODIFIER	NBPF9	ENSG00000269713	Transcript	ENST00000584027.8	protein_coding	-	-	-	-	-	-	-	-	-	rs3928328	2752	-1	-	HGNC	HGNC:31991	-	5	P2	-	-	-	-	-	-	-	-	-	-	-
rs3928328	1:149085063-149085063	G	upstream_gene_variant	MODIFIER	NBPF9	ENSG00000269713	Transcript	ENST00000610300.4	protein_coding	-	-	-	-	-	-	-	-	-	rs3928328	2752	-1	-	HGNC	HGNC:31991	-	1	-	-	-	-	-	-	-	-	-	-	-	-
rs3928328	1:149085063-149085063	G	upstream_gene_variant	MODIFIER	NBPF9	ENSG00000269713	Transcript	ENST00000613595.4	protein_coding	-	-	-	-	-	-	-	-	-	rs3928328	2752	-1	-	HGNC	HGNC:31991	-	1	-	-	-	-	-	-	-	-	-	-	-	-
rs3928328	1:149085063-149085063	G	upstream_gene_variant	MODIFIER	NBPF9	ENSG00000269713	Transcript	ENST00000613969.4	protein_coding	-	-	-	-	-	-	-	-	-	rs3928328	2752	-1	-	HGNC	HGNC:31991	-	1	-	-	-	-	-	-	-	-	-	-	-	-
rs3928328	1:149085063-149085063	G	intron_variant	MODIFIER	NBPF9	ENSG00000269713	Transcript	ENST00000615421.4	protein_coding	-	4/28	-	-	-	-	-	-	-	rs3928328	-	-1	-	HGNC	HGNC:31991	-	5	P2	-	-	-	-	-	-	-	-	-	-	-
rs3928328	1:149085063-149085063	G	upstream_gene_variant	MODIFIER	NBPF9	ENSG00000269713	Transcript	ENST00000621074.4	protein_coding	-	-	-	-	-	-	-	-	-	rs3928328	2752	-1	-	HGNC	HGNC:31991	-	5	-	-	-	-	-	-	-	-	-	-	-	-
rs3928328	1:149085063-149085063	G	intron_variant	MODIFIER	NBPF9	ENSG00000269713	Transcript	ENST00000621645.4	protein_coding	-	6/27	-	-	-	-	-	-	-	rs3928328	-	-1	-	HGNC	HGNC:31991	-	2	A2	-	-	-	-	-	-	-	-	-	-	-
rs2791018	1:149764840-149764840	T	intergenic_variant	MODIFIER	-	-	-	-	-	-	-	-	-	-	-	-	-	-	rs2791018	-	-	-	-	-	-	-	-	-	-	0.9343	-	-	-	-	-	-	-	-
rs3738319	1:149843756-149843756	G	upstream_gene_variant	MODIFIER	HIST2H3C	ENSG00000203811	Transcript	ENST00000369158.1	protein_coding	-	-	-	-	-	-	-	-	-	rs3738319	2563	-1	-	HGNC	HGNC:20503	-	-	P1	-	-	0.8115	-	-	-	-	-	-	-	-
rs3738319	1:149843756-149843756	G	upstream_gene_variant	MODIFIER	HIST2H2AA3	ENSG00000203812	Transcript	ENST00000369159.2	protein_coding	-	-	-	-	-	-	-	-	-	rs3738319	1020	-1	-	HGNC	HGNC:4736	-	-	P1	-	-	0.8115	-	-	-	-	-	-	-	-
rs3738319	1:149843756-149843756	G	downstream_gene_variant	MODIFIER	HIST2H2BD	ENSG00000220323	Transcript	ENST00000369385.5	transcribed_unprocessed_pseudogene	-	-	-	-	-	-	-	-	-	rs3738319	223	1	-	HGNC	HGNC:20517	-	-	-	-	-	0.8115	-	-	-	-	-	-	-	-
rs3738319	1:149843756-149843756	G	downstream_gene_variant	MODIFIER	HIST2H2BC	ENSG00000261716	Transcript	ENST00000564237.2	lncRNA	-	-	-	-	-	-	-	-	-	rs3738319	742	-1	-	HGNC	HGNC:20516	-	-	-	-	-	0.8115	-	-	-	-	-	-	-	-
rs3738319	1:149843756-149843756	G	non_coding_transcript_exon_variant	MODIFIER	HIST2H2BD	ENSG00000220323	Transcript	ENST00000608318.2	lncRNA	1/1	-	-	-	882	-	-	-	-	rs3738319	-	1	-	HGNC	HGNC:20517	-	-	-	-	-	0.8115	-	-	-	-	-	-	-	-
rs3738319	1:149843756-149843756	G	downstream_gene_variant	MODIFIER	HIST2H4A	ENSG00000270882	Transcript	ENST00000613412.1	nonsense_mediated_decay	-	-	-	-	-	-	-	-	-	rs3738319	3989	1	-	HGNC	HGNC:4794	-	2	-	-	-	0.8115	-	-	-	-	-	-	-	-
rs3738319	1:149843756-149843756	G	regulatory_region_variant	MODIFIER	-	-	RegulatoryFeature	ENSR00000013436	promoter	-	-	-	-	-	-	-	-	-	rs3738319	-	-	-	-	-	-	-	-	-	-	0.8115	-	-	-	-	-	-	-	-
rs12083296	1:169181376-169181376	A	intron_variant	MODIFIER	NME7	ENSG00000143156	Transcript	ENST00000367811.8	protein_coding	-	10/11	-	-	-	-	-	-	-	rs12083296	-	-1	-	HGNC	HGNC:20461	NM_013330.5	1	P3	-	-	-	-	-	-	-	-	-	-	-
rs12083296	1:169181376-169181376	A	intron_variant	MODIFIER	NME7	ENSG00000143156	Transcript	ENST00000472647.5	protein_coding	-	10/11	-	-	-	-	-	-	-	rs12083296	-	-1	-	HGNC	HGNC:20461	-	2	A1	-	-	-	-	-	-	-	-	-	-	-
rs12083296	1:169181376-169181376	A	intron_variant,non_coding_transcript_variant	MODIFIER	NME7	ENSG00000143156	Transcript	ENST00000483228.5	lncRNA	-	6/6	-	-	-	-	-	-	-	rs12083296	-	-1	-	HGNC	HGNC:20461	-	3	-	-	-	-	-	-	-	-	-	-	-	-
rs12083296	1:169181376-169181376	A	intron_variant,non_coding_transcript_variant	MODIFIER	NME7	ENSG00000143156	Transcript	ENST00000493481.1	lncRNA	-	1/2	-	-	-	-	-	-	-	rs12083296	-	-1	-	HGNC	HGNC:20461	-	5	-	-	-	-	-	-	-	-	-	-	-	-
rs12083296	1:169181376-169181376	A	intron_variant,NMD_transcript_variant	MODIFIER	NME7	ENSG00000143156	Transcript	ENST00000525440.5	nonsense_mediated_decay	-	11/12	-	-	-	-	-	-	-	rs12083296	-	-1	-	HGNC	HGNC:20461	-	2	-	-	-	-	-	-	-	-	-	-	-	-
rs12083296	1:169181376-169181376	A	intron_variant,non_coding_transcript_variant	MODIFIER	NME7	ENSG00000143156	Transcript	ENST00000530739.5	lncRNA	-	1/1	-	-	-	-	-	-	-	rs12083296	-	-1	-	HGNC	HGNC:20461	-	3	-	-	-	-	-	-	-	-	-	-	-	-
rs10913411	1:177729919-177729919	A	intron_variant,non_coding_transcript_variant	MODIFIER	AL136114.1	ENSG00000227579	Transcript	ENST00000438575.6	lncRNA	-	1/3	-	-	-	-	-	-	-	rs10913411	-	-1	-	Clone_based_ensembl_gene	-	-	3	-	-	-	-	-	-	-	-	-	-	-	-
rs10913411	1:177729919-177729919	A	intron_variant,non_coding_transcript_variant	MODIFIER	AL136114.1	ENSG00000227579	Transcript	ENST00000663166.1	lncRNA	-	1/4	-	-	-	-	-	-	-	rs10913411	-	-1	-	Clone_based_ensembl_gene	-	-	-	-	-	-	-	-	-	-	-	-	-	-	-
rs10913411	1:177729919-177729919	A	intron_variant,non_coding_transcript_variant	MODIFIER	AL136114.1	ENSG00000227579	Transcript	ENST00000663978.1	lncRNA	-	1/3	-	-	-	-	-	-	-	rs10913411	-	-1	-	Clone_based_ensembl_gene	-	-	-	-	-	-	-	-	-	-	-	-	-	-	-
rs10913411	1:177729919-177729919	A	intron_variant,non_coding_transcript_variant	MODIFIER	AL136114.1	ENSG00000227579	Transcript	ENST00000664407.1	lncRNA	-	3/6	-	-	-	-	-	-	-	rs10913411	-	-1	-	Clone_based_ensembl_gene	-	-	-	-	-	-	-	-	-	-	-	-	-	-	-
rs10913411	1:177729919-177729919	A	intron_variant,non_coding_transcript_variant	MODIFIER	AL136114.1	ENSG00000227579	Transcript	ENST00000670039.1	lncRNA	-	1/4	-	-	-	-	-	-	-	rs10913411	-	-1	-	Clone_based_ensembl_gene	-	-	-	-	-	-	-	-	-	-	-	-	-	-	-
rs10913411	1:177729919-177729919	A	intron_variant,non_coding_transcript_variant	MODIFIER	AL136114.1	ENSG00000227579	Transcript	ENST00000670676.1	lncRNA	-	1/2	-	-	-	-	-	-	-	rs10913411	-	-1	-	Clone_based_ensembl_gene	-	-	-	-	-	-	-	-	-	-	-	-	-	-	-
rs10913411	1:177729919-177729919	A	intron_variant,non_coding_transcript_variant	MODIFIER	AL136114.1	ENSG00000227579	Transcript	ENST00000670728.1	lncRNA	-	1/3	-	-	-	-	-	-	-	rs10913411	-	-1	-	Clone_based_ensembl_gene	-	-	-	-	-	-	-	-	-	-	-	-	-	-	-
rs10913411	1:177729919-177729919	A	intron_variant,non_coding_transcript_variant	MODIFIER	AL136114.1	ENSG00000227579	Transcript	ENST00000670762.1	lncRNA	-	1/5	-	-	-	-	-	-	-	rs10913411	-	-1	-	Clone_based_ensembl_gene	-	-	-	-	-	-	-	-	-	-	-	-	-	-	-
rs10913411	1:177729919-177729919	A	intron_variant,non_coding_transcript_variant	MODIFIER	AL136114.1	ENSG00000227579	Transcript	ENST00000671550.1	lncRNA	-	1/4	-	-	-	-	-	-	-	rs10913411	-	-1	-	Clone_based_ensembl_gene	-	-	-	-	-	-	-	-	-	-	-	-	-	-	-
rs10913411	1:177729919-177729919	A	regulatory_region_variant	MODIFIER	-	-	RegulatoryFeature	ENSR00000933496	open_chromatin_region	-	-	-	-	-	-	-	-	-	rs10913411	-	-	-	-	-	-	-	-	-	-	-	-	-	-	-	-	-	-	-
rs13303252	1:203516014-203516014	T	intergenic_variant	MODIFIER	-	-	-	-	-	-	-	-	-	-	-	-	-	-	rs13303252	-	-	-	-	-	-	-	-	-	-	0.2684	-	-	-	-	-	-	-	-
rs28579051	1:203518547-203518547	C	intergenic_variant	MODIFIER	-	-	-	-	-	-	-	-	-	-	-	-	-	-	rs28579051	-	-	-	-	-	-	-	-	-	-	0.1879	-	-	-	-	-	-	-	-
rs13303360	1:203519216-203519216	A	intergenic_variant	MODIFIER	-	-	-	-	-	-	-	-	-	-	-	-	-	-	rs13303360	-	-	-	-	-	-	-	-	-	-	0.2340	-	-	-	-	-	-	-	-
rs60226453	1:203520555-203520555	T	intergenic_variant	MODIFIER	-	-	-	-	-	-	-	-	-	-	-	-	-	-	rs60226453	-	-	-	-	-	-	-	-	-	-	0.3019	-	-	-	-	-	-	-	-
rs13303281	1:203521272-203521272	T	intergenic_variant	MODIFIER	-	-	-	-	-	-	-	-	-	-	-	-	-	-	rs13303281	-	-	-	-	-	-	-	-	-	-	0.1691	-	-	-	-	-	-	-	-
rs4971239	1:203522022-203522022	A	intergenic_variant	MODIFIER	-	-	-	-	-	-	-	-	-	-	-	-	-	-	rs4971239	-	-	-	-	-	-	-	-	-	-	0.2674	-	-	1	-	-	-	-	-
rs4971212	1:203522264-203522264	G	intergenic_variant	MODIFIER	-	-	-	-	-	-	-	-	-	-	-	-	-	-	rs4971212	-	-	-	-	-	-	-	-	-	-	0.3648	-	-	-	-	-	-	-	-
rs72743666	1:203568273-203568273	G	intergenic_variant	MODIFIER	-	-	-	-	-	-	-	-	-	-	-	-	-	-	rs72743666	-	-	-	-	-	-	-	-	-	-	-	-	-	-	-	-	-	-	-
rs72743666	1:203568273-203568273	T	intergenic_variant	MODIFIER	-	-	-	-	-	-	-	-	-	-	-	-	-	-	rs72743666	-	-	-	-	-	-	-	-	-	-	0.0363	-	-	-	-	-	-	-	-
rs28488850	1:206034003-206034003	C	upstream_gene_variant	MODIFIER	BX571818.1	ENSG00000285417	Transcript	ENST00000585172.2	lncRNA	-	-	-	-	-	-	-	-	-	rs28488850	3244	1	-	Clone_based_ensembl_gene	-	-	5	-	-	-	0.1759	-	-	-	-	-	-	-	-
rs28488850	1:206034003-206034003	C	upstream_gene_variant	MODIFIER	BX571818.1	ENSG00000285417	Transcript	ENST00000604113.1	lncRNA	-	-	-	-	-	-	-	-	-	rs28488850	3228	1	-	Clone_based_ensembl_gene	-	-	5	-	-	-	0.1759	-	-	-	-	-	-	-	-
rs28488850	1:206034003-206034003	C	upstream_gene_variant	MODIFIER	BX571818.1	ENSG00000285417	Transcript	ENST00000647075.1	lncRNA	-	-	-	-	-	-	-	-	-	rs28488850	1250	1	-	Clone_based_ensembl_gene	-	-	-	-	-	-	0.1759	-	-	-	-	-	-	-	-
rs28488850	1:206034003-206034003	C	regulatory_region_variant	MODIFIER	-	-	RegulatoryFeature	ENSR00000936089	promoter_flanking_region	-	-	-	-	-	-	-	-	-	rs28488850	-	-	-	-	-	-	-	-	-	-	0.1759	-	-	-	-	-	-	-	-
rs1507756	1:207398173-207398173	G	downstream_gene_variant	MODIFIER	AL391597.1	ENSG00000283044	Transcript	ENST00000635698.1	lncRNA	-	-	-	-	-	-	-	-	-	rs1507756	3518	-1	-	Clone_based_ensembl_gene	-	-	5	-	-	-	0.2496	-	-	-	-	-	-	-	-
rs1507756	1:207398173-207398173	G	regulatory_region_variant	MODIFIER	-	-	RegulatoryFeature	ENSR00000256395	CTCF_binding_site	-	-	-	-	-	-	-	-	-	rs1507756	-	-	-	-	-	-	-	-	-	-	0.2496	-	-	-	-	-	-	-	-
rs56314126	1:207986875-207986875	G	intergenic_variant	MODIFIER	-	-	-	-	-	-	-	-	-	-	-	-	-	-	rs56314126	-	-	-	-	-	-	-	-	-	-	0.1198	-	-	-	-	-	-	-	-
rs28453136	1:222480540-222480540	A	intron_variant,non_coding_transcript_variant	MODIFIER	AL513314.2	ENSG00000276997	Transcript	ENST00000617077.1	lncRNA	-	1/1	-	-	-	-	-	-	-	rs28453136	-	-1	-	Clone_based_ensembl_gene	-	-	5	-	-	-	-	-	-	-	-	-	-	-	-
rs28453136	1:222480540-222480540	T	intron_variant,non_coding_transcript_variant	MODIFIER	AL513314.2	ENSG00000276997	Transcript	ENST00000617077.1	lncRNA	-	1/1	-	-	-	-	-	-	-	rs28453136	-	-1	-	Clone_based_ensembl_gene	-	-	5	-	-	-	0.3201	-	-	-	-	-	-	-	-
rs28453136	1:222480540-222480540	A	intron_variant,non_coding_transcript_variant	MODIFIER	AL513314.2	ENSG00000276997	Transcript	ENST00000621440.1	lncRNA	-	2/4	-	-	-	-	-	-	-	rs28453136	-	-1	-	Clone_based_ensembl_gene	-	-	5	-	-	-	-	-	-	-	-	-	-	-	-
rs28453136	1:222480540-222480540	T	intron_variant,non_coding_transcript_variant	MODIFIER	AL513314.2	ENSG00000276997	Transcript	ENST00000621440.1	lncRNA	-	2/4	-	-	-	-	-	-	-	rs28453136	-	-1	-	Clone_based_ensembl_gene	-	-	5	-	-	-	0.3201	-	-	-	-	-	-	-	-
rs35822937	1:222658668-222658668	G	intron_variant	MODIFIER	MIA3	ENSG00000154305	Transcript	ENST00000340535.11	protein_coding	-	13/22	-	-	-	-	-	-	-	rs35822937	-	1	-	HGNC	HGNC:24008	-	1	-	-	-	0.0661	-	-	-	-	-	-	-	-
rs35822937	1:222658668-222658668	G	intron_variant	MODIFIER	MIA3	ENSG00000154305	Transcript	ENST00000344922.10	protein_coding	-	18/27	-	-	-	-	-	-	-	rs35822937	-	1	-	HGNC	HGNC:24008	NM_198551.4	5	P1	-	-	0.0661	-	-	-	-	-	-	-	-
rs35822937	1:222658668-222658668	G	downstream_gene_variant	MODIFIER	MIA3	ENSG00000154305	Transcript	ENST00000354906.7	protein_coding	-	-	-	-	-	-	-	-	-	rs35822937	4007	1	cds_start_NF,cds_end_NF	HGNC	HGNC:24008	-	5	-	-	-	0.0661	-	-	-	-	-	-	-	-
rs35822937	1:222658668-222658668	G	upstream_gene_variant	MODIFIER	MIA3	ENSG00000154305	Transcript	ENST00000450260.1	lncRNA	-	-	-	-	-	-	-	-	-	rs35822937	3422	1	-	HGNC	HGNC:24008	-	2	-	-	-	0.0661	-	-	-	-	-	-	-	-
rs35822937	1:222658668-222658668	G	upstream_gene_variant	MODIFIER	MIA3	ENSG00000154305	Transcript	ENST00000475451.1	lncRNA	-	-	-	-	-	-	-	-	-	rs35822937	1271	1	-	HGNC	HGNC:24008	-	3	-	-	-	0.0661	-	-	-	-	-	-	-	-
rs35822937	1:222658668-222658668	G	non_coding_transcript_exon_variant	MODIFIER	MIA3	ENSG00000154305	Transcript	ENST00000476400.1	lncRNA	1/5	-	-	-	27	-	-	-	-	rs35822937	-	1	-	HGNC	HGNC:24008	-	3	-	-	-	0.0661	-	-	-	-	-	-	-	-
rs35822937	1:222658668-222658668	G	upstream_gene_variant	MODIFIER	MIA3	ENSG00000154305	Transcript	ENST00000479370.1	lncRNA	-	-	-	-	-	-	-	-	-	rs35822937	3415	1	-	HGNC	HGNC:24008	-	3	-	-	-	0.0661	-	-	-	-	-	-	-	-
rs35822937	1:222658668-222658668	G	downstream_gene_variant	MODIFIER	AL592148.3	ENSG00000272750	Transcript	ENST00000608771.1	lncRNA	-	-	-	-	-	-	-	-	-	rs35822937	199	-1	-	Clone_based_ensembl_gene	-	-	-	-	-	-	0.0661	-	-	-	-	-	-	-	-
rs35200886	1:222754609-222754609	A	downstream_gene_variant	MODIFIER	FAM177B	ENSG00000197520	Transcript	ENST00000360827.6	protein_coding	-	-	-	-	-	-	-	-	-	rs35200886	4413	1	-	HGNC	HGNC:34395	-	5	P1	-	-	0.0669	-	-	-	-	-	-	-	-
rs35200886	1:222754609-222754609	T	downstream_gene_variant	MODIFIER	FAM177B	ENSG00000197520	Transcript	ENST00000360827.6	protein_coding	-	-	-	-	-	-	-	-	-	rs35200886	4413	1	-	HGNC	HGNC:34395	-	5	P1	-	-	-	-	-	-	-	-	-	-	-
rs35200886	1:222754609-222754609	A	downstream_gene_variant	MODIFIER	FAM177B	ENSG00000197520	Transcript	ENST00000391880.6	nonsense_mediated_decay	-	-	-	-	-	-	-	-	-	rs35200886	3804	1	-	HGNC	HGNC:34395	-	2	-	-	-	0.0669	-	-	-	-	-	-	-	-
rs35200886	1:222754609-222754609	T	downstream_gene_variant	MODIFIER	FAM177B	ENSG00000197520	Transcript	ENST00000391880.6	nonsense_mediated_decay	-	-	-	-	-	-	-	-	-	rs35200886	3804	1	-	HGNC	HGNC:34395	-	2	-	-	-	-	-	-	-	-	-	-	-	-
rs35200886	1:222754609-222754609	A	downstream_gene_variant	MODIFIER	FAM177B	ENSG00000197520	Transcript	ENST00000445590.3	protein_coding	-	-	-	-	-	-	-	-	-	rs35200886	3949	1	-	HGNC	HGNC:34395	-	5	P1	-	-	0.0669	-	-	-	-	-	-	-	-
rs35200886	1:222754609-222754609	T	downstream_gene_variant	MODIFIER	FAM177B	ENSG00000197520	Transcript	ENST00000445590.3	protein_coding	-	-	-	-	-	-	-	-	-	rs35200886	3949	1	-	HGNC	HGNC:34395	-	5	P1	-	-	-	-	-	-	-	-	-	-	-
rs35200886	1:222754609-222754609	A	intron_variant,non_coding_transcript_variant	MODIFIER	AL392172.2	ENSG00000287684	Transcript	ENST00000654074.1	lncRNA	-	4/4	-	-	-	-	-	-	-	rs35200886	-	-1	-	Clone_based_ensembl_gene	-	-	-	-	-	-	0.0669	-	-	-	-	-	-	-	-
rs35200886	1:222754609-222754609	T	intron_variant,non_coding_transcript_variant	MODIFIER	AL392172.2	ENSG00000287684	Transcript	ENST00000654074.1	lncRNA	-	4/4	-	-	-	-	-	-	-	rs35200886	-	-1	-	Clone_based_ensembl_gene	-	-	-	-	-	-	-	-	-	-	-	-	-	-	-
rs35200886	1:222754609-222754609	A	regulatory_region_variant	MODIFIER	-	-	RegulatoryFeature	ENSR00000387826	promoter_flanking_region	-	-	-	-	-	-	-	-	-	rs35200886	-	-	-	-	-	-	-	-	-	-	0.0669	-	-	-	-	-	-	-	-
rs35200886	1:222754609-222754609	T	regulatory_region_variant	MODIFIER	-	-	RegulatoryFeature	ENSR00000387826	promoter_flanking_region	-	-	-	-	-	-	-	-	-	rs35200886	-	-	-	-	-	-	-	-	-	-	-	-	-	-	-	-	-	-	-
rs35200886	1:222754609-222754609	A	TF_binding_site_variant	MODIFIER	-	-	MotifFeature	ENSM00526271017	-	-	-	-	-	-	-	-	-	-	rs35200886	-	1	-	-	-	-	-	-	-	-	0.0669	-	-	-	-	ENSM00526271017	11	N	-0.002
rs35200886	1:222754609-222754609	T	TF_binding_site_variant	MODIFIER	-	-	MotifFeature	ENSM00526271017	-	-	-	-	-	-	-	-	-	-	rs35200886	-	1	-	-	-	-	-	-	-	-	-	-	-	-	-	ENSM00526271017	11	N	-0.005
rs35200886	1:222754609-222754609	A	TF_binding_site_variant	MODIFIER	-	-	MotifFeature	ENSM00000266610	-	-	-	-	-	-	-	-	-	-	rs35200886	-	1	-	-	-	-	-	-	-	-	0.0669	-	-	-	-	ENSM00000266610	10	Y	-0.070
rs35200886	1:222754609-222754609	T	TF_binding_site_variant	MODIFIER	-	-	MotifFeature	ENSM00000266610	-	-	-	-	-	-	-	-	-	-	rs35200886	-	1	-	-	-	-	-	-	-	-	-	-	-	-	-	ENSM00000266610	10	Y	-0.076
rs35292789	1:222777302-222777302	A	upstream_gene_variant	MODIFIER	AL392172.2	ENSG00000287684	Transcript	ENST00000654074.1	lncRNA	-	-	-	-	-	-	-	-	-	rs35292789	4153	-1	-	Clone_based_ensembl_gene	-	-	-	-	-	-	0.6631	-	-	-	-	-	-	-	-
rs2889940	1:222777368-222777368	A	upstream_gene_variant	MODIFIER	AL392172.2	ENSG00000287684	Transcript	ENST00000654074.1	lncRNA	-	-	-	-	-	-	-	-	-	rs2889940	4219	-1	-	Clone_based_ensembl_gene	-	-	-	-	-	-	-	-	-	-	-	-	-	-	-
rs2889940	1:222777368-222777368	C	upstream_gene_variant	MODIFIER	AL392172.2	ENSG00000287684	Transcript	ENST00000654074.1	lncRNA	-	-	-	-	-	-	-	-	-	rs2889940	4219	-1	-	Clone_based_ensembl_gene	-	-	-	-	-	-	-	-	-	-	-	-	-	-	-
rs4303078	1:222778506-222778506	A	intergenic_variant	MODIFIER	-	-	-	-	-	-	-	-	-	-	-	-	-	-	rs4303078	-	-	-	-	-	-	-	-	-	-	0.6901	-	-	-	-	-	-	-	-
rs3922772	1:222778630-222778630	A	intergenic_variant	MODIFIER	-	-	-	-	-	-	-	-	-	-	-	-	-	-	rs3922772	-	-	-	-	-	-	-	-	-	-	-	-	-	-	-	-	-	-	-
rs3922772	1:222778630-222778630	C	intergenic_variant	MODIFIER	-	-	-	-	-	-	-	-	-	-	-	-	-	-	rs3922772	-	-	-	-	-	-	-	-	-	-	-	-	-	-	-	-	-	-	-
rs1962078	1:222780165-222780165	T	intergenic_variant	MODIFIER	-	-	-	-	-	-	-	-	-	-	-	-	-	-	rs1962078	-	-	-	-	-	-	-	-	-	-	0.6516	-	-	-	-	-	-	-	-
rs4011743	1:222781005-222781005	C	intergenic_variant	MODIFIER	-	-	-	-	-	-	-	-	-	-	-	-	-	-	rs4011743	-	-	-	-	-	-	-	-	-	-	0.652	-	-	-	-	-	-	-	-
rs35651802	1:222781876-222781876	A	intergenic_variant	MODIFIER	-	-	-	-	-	-	-	-	-	-	-	-	-	-	rs35651802	-	-	-	-	-	-	-	-	-	-	0.6514	-	-	-	-	-	-	-	-
rs11490204	1:222783285-222783285	G	regulatory_region_variant	MODIFIER	-	-	RegulatoryFeature	ENSR00000020670	open_chromatin_region	-	-	-	-	-	-	-	-	-	rs11490204	-	-	-	-	-	-	-	-	-	-	0.6949	-	-	-	-	-	-	-	-
rs11490204	1:222783285-222783285	G	intergenic_variant	MODIFIER	-	-	-	-	-	-	-	-	-	-	-	-	-	-	rs11490204	-	-	-	-	-	-	-	-	-	-	0.6949	-	-	-	-	-	-	-	-
rs11490205	1:222783506-222783506	T	intergenic_variant	MODIFIER	-	-	-	-	-	-	-	-	-	-	-	-	-	-	rs11490205	-	-	-	-	-	-	-	-	-	-	0.6512	-	-	-	-	-	-	-	-
rs17474556	1:222783675-222783675	C	intergenic_variant	MODIFIER	-	-	-	-	-	-	-	-	-	-	-	-	-	-	rs17474556	-	-	-	-	-	-	-	-	-	-	0.2270	-	-	-	-	-	-	-	-
rs17533651	1:222783706-222783706	T	intergenic_variant	MODIFIER	-	-	-	-	-	-	-	-	-	-	-	-	-	-	rs17533651	-	-	-	-	-	-	-	-	-	-	0.6512	-	-	-	-	-	-	-	-
rs34807177	1:222784147-222784147	G	intergenic_variant	MODIFIER	-	-	-	-	-	-	-	-	-	-	-	-	-	-	rs34807177	-	-	-	-	-	-	-	-	-	-	-	-	-	-	-	-	-	-	-
rs34807177	1:222784147-222784147	T	intergenic_variant	MODIFIER	-	-	-	-	-	-	-	-	-	-	-	-	-	-	rs34807177	-	-	-	-	-	-	-	-	-	-	-	-	-	-	-	-	-	-	-
rs4472762	1:222784394-222784394	A	regulatory_region_variant	MODIFIER	-	-	RegulatoryFeature	ENSR00000387835	promoter_flanking_region	-	-	-	-	-	-	-	-	-	rs4472762	-	-	-	-	-	-	-	-	-	-	-	-	-	-	-	-	-	-	-
rs4472762	1:222784394-222784394	C	regulatory_region_variant	MODIFIER	-	-	RegulatoryFeature	ENSR00000387835	promoter_flanking_region	-	-	-	-	-	-	-	-	-	rs4472762	-	-	-	-	-	-	-	-	-	-	-	-	-	-	-	-	-	-	-
rs4472762	1:222784394-222784394	A	intergenic_variant	MODIFIER	-	-	-	-	-	-	-	-	-	-	-	-	-	-	rs4472762	-	-	-	-	-	-	-	-	-	-	-	-	-	-	-	-	-	-	-
rs4472762	1:222784394-222784394	C	intergenic_variant	MODIFIER	-	-	-	-	-	-	-	-	-	-	-	-	-	-	rs4472762	-	-	-	-	-	-	-	-	-	-	-	-	-	-	-	-	-	-	-
rs17533810	1:222784758-222784758	A	regulatory_region_variant	MODIFIER	-	-	RegulatoryFeature	ENSR00000387835	promoter_flanking_region	-	-	-	-	-	-	-	-	-	rs17533810	-	-	-	-	-	-	-	-	-	-	0.6567	-	-	-	-	-	-	-	-
rs17533810	1:222784758-222784758	A	intergenic_variant	MODIFIER	-	-	-	-	-	-	-	-	-	-	-	-	-	-	rs17533810	-	-	-	-	-	-	-	-	-	-	0.6567	-	-	-	-	-	-	-	-
rs34643154	1:222784886-222784886	A	regulatory_region_variant	MODIFIER	-	-	RegulatoryFeature	ENSR00000387835	promoter_flanking_region	-	-	-	-	-	-	-	-	-	rs34643154	-	-	-	-	-	-	-	-	-	-	-	-	-	-	-	-	-	-	-
rs34643154	1:222784886-222784886	G	regulatory_region_variant	MODIFIER	-	-	RegulatoryFeature	ENSR00000387835	promoter_flanking_region	-	-	-	-	-	-	-	-	-	rs34643154	-	-	-	-	-	-	-	-	-	-	-	-	-	-	-	-	-	-	-
rs34643154	1:222784886-222784886	A	intergenic_variant	MODIFIER	-	-	-	-	-	-	-	-	-	-	-	-	-	-	rs34643154	-	-	-	-	-	-	-	-	-	-	-	-	-	-	-	-	-	-	-
rs34643154	1:222784886-222784886	G	intergenic_variant	MODIFIER	-	-	-	-	-	-	-	-	-	-	-	-	-	-	rs34643154	-	-	-	-	-	-	-	-	-	-	-	-	-	-	-	-	-	-	-
rs17474745	1:222784967-222784967	C	regulatory_region_variant	MODIFIER	-	-	RegulatoryFeature	ENSR00000387835	promoter_flanking_region	-	-	-	-	-	-	-	-	-	rs17474745	-	-	-	-	-	-	-	-	-	-	-	-	-	-	-	-	-	-	-
rs17474745	1:222784967-222784967	T	regulatory_region_variant	MODIFIER	-	-	RegulatoryFeature	ENSR00000387835	promoter_flanking_region	-	-	-	-	-	-	-	-	-	rs17474745	-	-	-	-	-	-	-	-	-	-	-	-	-	-	-	-	-	-	-
rs17474745	1:222784967-222784967	C	TF_binding_site_variant	MODIFIER	-	-	MotifFeature	ENSM00205522920	-	-	-	-	-	-	-	-	-	-	rs17474745	-	1	-	-	-	-	-	-	-	-	-	-	-	-	-	ENSM00205522920	11	Y	-0.053
rs17474745	1:222784967-222784967	T	TF_binding_site_variant	MODIFIER	-	-	MotifFeature	ENSM00205522920	-	-	-	-	-	-	-	-	-	-	rs17474745	-	1	-	-	-	-	-	-	-	-	-	-	-	-	-	ENSM00205522920	11	Y	-0.053
rs17474745	1:222784967-222784967	C	intergenic_variant	MODIFIER	-	-	-	-	-	-	-	-	-	-	-	-	-	-	rs17474745	-	-	-	-	-	-	-	-	-	-	-	-	-	-	-	-	-	-	-
rs17474745	1:222784967-222784967	T	intergenic_variant	MODIFIER	-	-	-	-	-	-	-	-	-	-	-	-	-	-	rs17474745	-	-	-	-	-	-	-	-	-	-	-	-	-	-	-	-	-	-	-
rs17533873	1:222785328-222785328	T	regulatory_region_variant	MODIFIER	-	-	RegulatoryFeature	ENSR00000387835	promoter_flanking_region	-	-	-	-	-	-	-	-	-	rs17533873	-	-	-	-	-	-	-	-	-	-	0.6524	-	-	-	-	-	-	-	-
rs17533873	1:222785328-222785328	T	intergenic_variant	MODIFIER	-	-	-	-	-	-	-	-	-	-	-	-	-	-	rs17533873	-	-	-	-	-	-	-	-	-	-	0.6524	-	-	-	-	-	-	-	-
rs2889937	1:222786825-222786825	C	regulatory_region_variant	MODIFIER	-	-	RegulatoryFeature	ENSR00000387835	promoter_flanking_region	-	-	-	-	-	-	-	-	-	rs2889937	-	-	-	-	-	-	-	-	-	-	0.6538	-	-	-	-	-	-	-	-
rs2889937	1:222786825-222786825	C	intergenic_variant	MODIFIER	-	-	-	-	-	-	-	-	-	-	-	-	-	-	rs2889937	-	-	-	-	-	-	-	-	-	-	0.6538	-	-	-	-	-	-	-	-
rs35554894	1:222787612-222787612	A	intergenic_variant	MODIFIER	-	-	-	-	-	-	-	-	-	-	-	-	-	-	rs35554894	-	-	-	-	-	-	-	-	-	-	0.6891	-	-	-	-	-	-	-	-
rs34430931	1:222787780-222787780	C	intergenic_variant	MODIFIER	-	-	-	-	-	-	-	-	-	-	-	-	-	-	rs34430931	-	-	-	-	-	-	-	-	-	-	-	-	-	-	-	-	-	-	-
rs34430931	1:222787780-222787780	G	intergenic_variant	MODIFIER	-	-	-	-	-	-	-	-	-	-	-	-	-	-	rs34430931	-	-	-	-	-	-	-	-	-	-	-	-	-	-	-	-	-	-	-
rs17534083	1:222788994-222788994	G	regulatory_region_variant	MODIFIER	-	-	RegulatoryFeature	ENSR00000937683	enhancer	-	-	-	-	-	-	-	-	-	rs17534083	-	-	-	-	-	-	-	-	-	-	0.2306	-	-	-	-	-	-	-	-
rs17534083	1:222788994-222788994	G	intergenic_variant	MODIFIER	-	-	-	-	-	-	-	-	-	-	-	-	-	-	rs17534083	-	-	-	-	-	-	-	-	-	-	0.2306	-	-	-	-	-	-	-	-
rs75150078	1:222790668-222790668	C	regulatory_region_variant	MODIFIER	-	-	RegulatoryFeature	ENSR00000387837	enhancer	-	-	-	-	-	-	-	-	-	rs75150078	-	-	-	-	-	-	-	-	-	-	0.1140	-	-	-	-	-	-	-	-
rs75150078	1:222790668-222790668	C	intergenic_variant	MODIFIER	-	-	-	-	-	-	-	-	-	-	-	-	-	-	rs75150078	-	-	-	-	-	-	-	-	-	-	0.1140	-	-	-	-	-	-	-	-
rs4846777	1:222797690-222797690	G	intergenic_variant	MODIFIER	-	-	-	-	-	-	-	-	-	-	-	-	-	-	rs4846777	-	-	-	-	-	-	-	-	-	-	0.6122	-	-	-	-	-	-	-	-
rs4846388	1:222806180-222806180	A	regulatory_region_variant	MODIFIER	-	-	RegulatoryFeature	ENSR00000937688	enhancer	-	-	-	-	-	-	-	-	-	rs4846388	-	-	-	-	-	-	-	-	-	-	0.2091	-	-	-	-	-	-	-	-
rs4846388	1:222806180-222806180	A	intergenic_variant	MODIFIER	-	-	-	-	-	-	-	-	-	-	-	-	-	-	rs4846388	-	-	-	-	-	-	-	-	-	-	0.2091	-	-	-	-	-	-	-	-
rs35835288	1:222808717-222808717	C	intergenic_variant	MODIFIER	-	-	-	-	-	-	-	-	-	-	-	-	-	-	rs35835288	-	-	-	-	-	-	-	-	-	-	0.4087	-	-	-	-	-	-	-	-
rs34419230	1:222814101-222814101	A	upstream_gene_variant	MODIFIER	AL392172.1	ENSG00000228106	Transcript	ENST00000420335.5	lncRNA	-	-	-	-	-	-	-	-	-	rs34419230	1028	1	-	Clone_based_ensembl_gene	-	-	3	-	-	-	-	-	-	-	-	-	-	-	-
rs34419230	1:222814101-222814101	T	upstream_gene_variant	MODIFIER	AL392172.1	ENSG00000228106	Transcript	ENST00000420335.5	lncRNA	-	-	-	-	-	-	-	-	-	rs34419230	1028	1	-	Clone_based_ensembl_gene	-	-	3	-	-	-	0.1532	-	-	-	-	-	-	-	-
rs34419230	1:222814101-222814101	A	upstream_gene_variant	MODIFIER	AL392172.1	ENSG00000228106	Transcript	ENST00000426045.5	lncRNA	-	-	-	-	-	-	-	-	-	rs34419230	936	1	-	Clone_based_ensembl_gene	-	-	5	-	-	-	-	-	-	-	-	-	-	-	-
rs34419230	1:222814101-222814101	T	upstream_gene_variant	MODIFIER	AL392172.1	ENSG00000228106	Transcript	ENST00000426045.5	lncRNA	-	-	-	-	-	-	-	-	-	rs34419230	936	1	-	Clone_based_ensembl_gene	-	-	5	-	-	-	0.1532	-	-	-	-	-	-	-	-
rs34419230	1:222814101-222814101	A	upstream_gene_variant	MODIFIER	AL392172.1	ENSG00000228106	Transcript	ENST00000435378.5	lncRNA	-	-	-	-	-	-	-	-	-	rs34419230	958	1	-	Clone_based_ensembl_gene	-	-	5	-	-	-	-	-	-	-	-	-	-	-	-
rs34419230	1:222814101-222814101	T	upstream_gene_variant	MODIFIER	AL392172.1	ENSG00000228106	Transcript	ENST00000435378.5	lncRNA	-	-	-	-	-	-	-	-	-	rs34419230	958	1	-	Clone_based_ensembl_gene	-	-	5	-	-	-	0.1532	-	-	-	-	-	-	-	-
rs34419230	1:222814101-222814101	A	upstream_gene_variant	MODIFIER	AL392172.1	ENSG00000228106	Transcript	ENST00000439440.1	lncRNA	-	-	-	-	-	-	-	-	-	rs34419230	1010	1	-	Clone_based_ensembl_gene	-	-	5	-	-	-	-	-	-	-	-	-	-	-	-
rs34419230	1:222814101-222814101	T	upstream_gene_variant	MODIFIER	AL392172.1	ENSG00000228106	Transcript	ENST00000439440.1	lncRNA	-	-	-	-	-	-	-	-	-	rs34419230	1010	1	-	Clone_based_ensembl_gene	-	-	5	-	-	-	0.1532	-	-	-	-	-	-	-	-
rs34419230	1:222814101-222814101	A	upstream_gene_variant	MODIFIER	AL392172.1	ENSG00000228106	Transcript	ENST00000441676.5	lncRNA	-	-	-	-	-	-	-	-	-	rs34419230	960	1	-	Clone_based_ensembl_gene	-	-	5	-	-	-	-	-	-	-	-	-	-	-	-
rs34419230	1:222814101-222814101	T	upstream_gene_variant	MODIFIER	AL392172.1	ENSG00000228106	Transcript	ENST00000441676.5	lncRNA	-	-	-	-	-	-	-	-	-	rs34419230	960	1	-	Clone_based_ensembl_gene	-	-	5	-	-	-	0.1532	-	-	-	-	-	-	-	-
rs34419230	1:222814101-222814101	A	upstream_gene_variant	MODIFIER	AL392172.1	ENSG00000228106	Transcript	ENST00000444858.5	lncRNA	-	-	-	-	-	-	-	-	-	rs34419230	950	1	-	Clone_based_ensembl_gene	-	-	5	-	-	-	-	-	-	-	-	-	-	-	-
rs34419230	1:222814101-222814101	T	upstream_gene_variant	MODIFIER	AL392172.1	ENSG00000228106	Transcript	ENST00000444858.5	lncRNA	-	-	-	-	-	-	-	-	-	rs34419230	950	1	-	Clone_based_ensembl_gene	-	-	5	-	-	-	0.1532	-	-	-	-	-	-	-	-
rs34419230	1:222814101-222814101	A	upstream_gene_variant	MODIFIER	AL392172.1	ENSG00000228106	Transcript	ENST00000448808.1	lncRNA	-	-	-	-	-	-	-	-	-	rs34419230	974	1	-	Clone_based_ensembl_gene	-	-	5	-	-	-	-	-	-	-	-	-	-	-	-
rs34419230	1:222814101-222814101	T	upstream_gene_variant	MODIFIER	AL392172.1	ENSG00000228106	Transcript	ENST00000448808.1	lncRNA	-	-	-	-	-	-	-	-	-	rs34419230	974	1	-	Clone_based_ensembl_gene	-	-	5	-	-	-	0.1532	-	-	-	-	-	-	-	-
rs34419230	1:222814101-222814101	A	upstream_gene_variant	MODIFIER	AL392172.1	ENSG00000228106	Transcript	ENST00000450784.5	lncRNA	-	-	-	-	-	-	-	-	-	rs34419230	921	1	-	Clone_based_ensembl_gene	-	-	3	-	-	-	-	-	-	-	-	-	-	-	-
rs34419230	1:222814101-222814101	T	upstream_gene_variant	MODIFIER	AL392172.1	ENSG00000228106	Transcript	ENST00000450784.5	lncRNA	-	-	-	-	-	-	-	-	-	rs34419230	921	1	-	Clone_based_ensembl_gene	-	-	3	-	-	-	0.1532	-	-	-	-	-	-	-	-
rs34419230	1:222814101-222814101	A	upstream_gene_variant	MODIFIER	AL392172.1	ENSG00000228106	Transcript	ENST00000457636.5	lncRNA	-	-	-	-	-	-	-	-	-	rs34419230	977	1	-	Clone_based_ensembl_gene	-	-	3	-	-	-	-	-	-	-	-	-	-	-	-
rs34419230	1:222814101-222814101	T	upstream_gene_variant	MODIFIER	AL392172.1	ENSG00000228106	Transcript	ENST00000457636.5	lncRNA	-	-	-	-	-	-	-	-	-	rs34419230	977	1	-	Clone_based_ensembl_gene	-	-	3	-	-	-	0.1532	-	-	-	-	-	-	-	-
rs34419230	1:222814101-222814101	A	upstream_gene_variant	MODIFIER	AL392172.1	ENSG00000228106	Transcript	ENST00000457955.5	lncRNA	-	-	-	-	-	-	-	-	-	rs34419230	946	1	-	Clone_based_ensembl_gene	-	-	5	-	-	-	-	-	-	-	-	-	-	-	-
rs34419230	1:222814101-222814101	T	upstream_gene_variant	MODIFIER	AL392172.1	ENSG00000228106	Transcript	ENST00000457955.5	lncRNA	-	-	-	-	-	-	-	-	-	rs34419230	946	1	-	Clone_based_ensembl_gene	-	-	5	-	-	-	0.1532	-	-	-	-	-	-	-	-
rs34419230	1:222814101-222814101	A	upstream_gene_variant	MODIFIER	AC093152.1	ENSG00000278610	Transcript	ENST00000495684.2	lncRNA	-	-	-	-	-	-	-	-	-	rs34419230	963	1	-	Clone_based_ensembl_gene	-	-	5	-	-	-	-	-	-	-	-	-	-	-	-
rs34419230	1:222814101-222814101	T	upstream_gene_variant	MODIFIER	AC093152.1	ENSG00000278610	Transcript	ENST00000495684.2	lncRNA	-	-	-	-	-	-	-	-	-	rs34419230	963	1	-	Clone_based_ensembl_gene	-	-	5	-	-	-	0.1532	-	-	-	-	-	-	-	-
rs34419230	1:222814101-222814101	A	upstream_gene_variant	MODIFIER	AL392172.1	ENSG00000228106	Transcript	ENST00000657452.1	lncRNA	-	-	-	-	-	-	-	-	-	rs34419230	1003	1	-	Clone_based_ensembl_gene	-	-	-	-	-	-	-	-	-	-	-	-	-	-	-
rs34419230	1:222814101-222814101	T	upstream_gene_variant	MODIFIER	AL392172.1	ENSG00000228106	Transcript	ENST00000657452.1	lncRNA	-	-	-	-	-	-	-	-	-	rs34419230	1003	1	-	Clone_based_ensembl_gene	-	-	-	-	-	-	0.1532	-	-	-	-	-	-	-	-
rs34419230	1:222814101-222814101	A	upstream_gene_variant	MODIFIER	AL392172.1	ENSG00000228106	Transcript	ENST00000661663.1	lncRNA	-	-	-	-	-	-	-	-	-	rs34419230	1009	1	-	Clone_based_ensembl_gene	-	-	-	-	-	-	-	-	-	-	-	-	-	-	-
rs34419230	1:222814101-222814101	T	upstream_gene_variant	MODIFIER	AL392172.1	ENSG00000228106	Transcript	ENST00000661663.1	lncRNA	-	-	-	-	-	-	-	-	-	rs34419230	1009	1	-	Clone_based_ensembl_gene	-	-	-	-	-	-	0.1532	-	-	-	-	-	-	-	-
rs34419230	1:222814101-222814101	A	upstream_gene_variant	MODIFIER	AL392172.1	ENSG00000228106	Transcript	ENST00000663328.1	lncRNA	-	-	-	-	-	-	-	-	-	rs34419230	1253	1	-	Clone_based_ensembl_gene	-	-	-	-	-	-	-	-	-	-	-	-	-	-	-
rs34419230	1:222814101-222814101	T	upstream_gene_variant	MODIFIER	AL392172.1	ENSG00000228106	Transcript	ENST00000663328.1	lncRNA	-	-	-	-	-	-	-	-	-	rs34419230	1253	1	-	Clone_based_ensembl_gene	-	-	-	-	-	-	0.1532	-	-	-	-	-	-	-	-
rs34419230	1:222814101-222814101	A	upstream_gene_variant	MODIFIER	AL392172.1	ENSG00000228106	Transcript	ENST00000669958.1	lncRNA	-	-	-	-	-	-	-	-	-	rs34419230	1028	1	-	Clone_based_ensembl_gene	-	-	-	-	-	-	-	-	-	-	-	-	-	-	-
rs34419230	1:222814101-222814101	T	upstream_gene_variant	MODIFIER	AL392172.1	ENSG00000228106	Transcript	ENST00000669958.1	lncRNA	-	-	-	-	-	-	-	-	-	rs34419230	1028	1	-	Clone_based_ensembl_gene	-	-	-	-	-	-	0.1532	-	-	-	-	-	-	-	-
rs34331188	1:222817123-222817123	A	intron_variant,non_coding_transcript_variant	MODIFIER	AL392172.1	ENSG00000228106	Transcript	ENST00000420335.5	lncRNA	-	1/2	-	-	-	-	-	-	-	rs34331188	-	1	-	Clone_based_ensembl_gene	-	-	3	-	-	-	0.1841	-	-	-	-	-	-	-	-
rs34331188	1:222817123-222817123	A	intron_variant,non_coding_transcript_variant	MODIFIER	AL392172.1	ENSG00000228106	Transcript	ENST00000426045.5	lncRNA	-	1/2	-	-	-	-	-	-	-	rs34331188	-	1	-	Clone_based_ensembl_gene	-	-	5	-	-	-	0.1841	-	-	-	-	-	-	-	-
rs34331188	1:222817123-222817123	A	intron_variant,non_coding_transcript_variant	MODIFIER	AL392172.1	ENSG00000228106	Transcript	ENST00000435378.5	lncRNA	-	1/4	-	-	-	-	-	-	-	rs34331188	-	1	-	Clone_based_ensembl_gene	-	-	5	-	-	-	0.1841	-	-	-	-	-	-	-	-
rs34331188	1:222817123-222817123	A	intron_variant,non_coding_transcript_variant	MODIFIER	AL392172.1	ENSG00000228106	Transcript	ENST00000439440.1	lncRNA	-	1/1	-	-	-	-	-	-	-	rs34331188	-	1	-	Clone_based_ensembl_gene	-	-	5	-	-	-	0.1841	-	-	-	-	-	-	-	-
rs34331188	1:222817123-222817123	A	intron_variant,non_coding_transcript_variant	MODIFIER	AL392172.1	ENSG00000228106	Transcript	ENST00000441676.5	lncRNA	-	1/2	-	-	-	-	-	-	-	rs34331188	-	1	-	Clone_based_ensembl_gene	-	-	5	-	-	-	0.1841	-	-	-	-	-	-	-	-
rs34331188	1:222817123-222817123	A	intron_variant,non_coding_transcript_variant	MODIFIER	AL392172.1	ENSG00000228106	Transcript	ENST00000444858.5	lncRNA	-	1/3	-	-	-	-	-	-	-	rs34331188	-	1	-	Clone_based_ensembl_gene	-	-	5	-	-	-	0.1841	-	-	-	-	-	-	-	-
rs34331188	1:222817123-222817123	A	intron_variant,non_coding_transcript_variant	MODIFIER	AL392172.1	ENSG00000228106	Transcript	ENST00000448808.1	lncRNA	-	1/1	-	-	-	-	-	-	-	rs34331188	-	1	-	Clone_based_ensembl_gene	-	-	5	-	-	-	0.1841	-	-	-	-	-	-	-	-
rs34331188	1:222817123-222817123	A	intron_variant,non_coding_transcript_variant	MODIFIER	AL392172.1	ENSG00000228106	Transcript	ENST00000450784.5	lncRNA	-	1/2	-	-	-	-	-	-	-	rs34331188	-	1	-	Clone_based_ensembl_gene	-	-	3	-	-	-	0.1841	-	-	-	-	-	-	-	-
rs34331188	1:222817123-222817123	A	intron_variant,non_coding_transcript_variant	MODIFIER	AL392172.1	ENSG00000228106	Transcript	ENST00000457636.5	lncRNA	-	1/4	-	-	-	-	-	-	-	rs34331188	-	1	-	Clone_based_ensembl_gene	-	-	3	-	-	-	0.1841	-	-	-	-	-	-	-	-
rs34331188	1:222817123-222817123	A	intron_variant,non_coding_transcript_variant	MODIFIER	AL392172.1	ENSG00000228106	Transcript	ENST00000457955.5	lncRNA	-	1/4	-	-	-	-	-	-	-	rs34331188	-	1	-	Clone_based_ensembl_gene	-	-	5	-	-	-	0.1841	-	-	-	-	-	-	-	-
rs34331188	1:222817123-222817123	A	intron_variant,non_coding_transcript_variant	MODIFIER	AC093152.1	ENSG00000278610	Transcript	ENST00000495684.2	lncRNA	-	1/7	-	-	-	-	-	-	-	rs34331188	-	1	-	Clone_based_ensembl_gene	-	-	5	-	-	-	0.1841	-	-	-	-	-	-	-	-
rs34331188	1:222817123-222817123	A	intron_variant,non_coding_transcript_variant	MODIFIER	AL392172.1	ENSG00000228106	Transcript	ENST00000657452.1	lncRNA	-	1/3	-	-	-	-	-	-	-	rs34331188	-	1	-	Clone_based_ensembl_gene	-	-	-	-	-	-	0.1841	-	-	-	-	-	-	-	-
rs34331188	1:222817123-222817123	A	intron_variant,non_coding_transcript_variant	MODIFIER	AL392172.1	ENSG00000228106	Transcript	ENST00000661663.1	lncRNA	-	1/2	-	-	-	-	-	-	-	rs34331188	-	1	-	Clone_based_ensembl_gene	-	-	-	-	-	-	0.1841	-	-	-	-	-	-	-	-
rs34331188	1:222817123-222817123	A	intron_variant,non_coding_transcript_variant	MODIFIER	AL392172.1	ENSG00000228106	Transcript	ENST00000663328.1	lncRNA	-	1/2	-	-	-	-	-	-	-	rs34331188	-	1	-	Clone_based_ensembl_gene	-	-	-	-	-	-	0.1841	-	-	-	-	-	-	-	-
rs34331188	1:222817123-222817123	A	intron_variant,non_coding_transcript_variant	MODIFIER	AL392172.1	ENSG00000228106	Transcript	ENST00000669958.1	lncRNA	-	1/3	-	-	-	-	-	-	-	rs34331188	-	1	-	Clone_based_ensembl_gene	-	-	-	-	-	-	0.1841	-	-	-	-	-	-	-	-
rs11486081	1:222822010-222822010	T	intron_variant,non_coding_transcript_variant	MODIFIER	AL392172.1	ENSG00000228106	Transcript	ENST00000420335.5	lncRNA	-	1/2	-	-	-	-	-	-	-	rs11486081	-	1	-	Clone_based_ensembl_gene	-	-	3	-	-	-	0.1619	-	-	-	-	-	-	-	-
rs11486081	1:222822010-222822010	T	intron_variant,non_coding_transcript_variant	MODIFIER	AL392172.1	ENSG00000228106	Transcript	ENST00000426045.5	lncRNA	-	1/2	-	-	-	-	-	-	-	rs11486081	-	1	-	Clone_based_ensembl_gene	-	-	5	-	-	-	0.1619	-	-	-	-	-	-	-	-
rs11486081	1:222822010-222822010	T	intron_variant,non_coding_transcript_variant	MODIFIER	AL392172.1	ENSG00000228106	Transcript	ENST00000435378.5	lncRNA	-	1/4	-	-	-	-	-	-	-	rs11486081	-	1	-	Clone_based_ensembl_gene	-	-	5	-	-	-	0.1619	-	-	-	-	-	-	-	-
rs11486081	1:222822010-222822010	T	intron_variant,non_coding_transcript_variant	MODIFIER	AL392172.1	ENSG00000228106	Transcript	ENST00000439440.1	lncRNA	-	1/1	-	-	-	-	-	-	-	rs11486081	-	1	-	Clone_based_ensembl_gene	-	-	5	-	-	-	0.1619	-	-	-	-	-	-	-	-
rs11486081	1:222822010-222822010	T	intron_variant,non_coding_transcript_variant	MODIFIER	AL392172.1	ENSG00000228106	Transcript	ENST00000441676.5	lncRNA	-	1/2	-	-	-	-	-	-	-	rs11486081	-	1	-	Clone_based_ensembl_gene	-	-	5	-	-	-	0.1619	-	-	-	-	-	-	-	-
rs11486081	1:222822010-222822010	T	upstream_gene_variant	MODIFIER	AL392172.1	ENSG00000228106	Transcript	ENST00000442171.5	lncRNA	-	-	-	-	-	-	-	-	-	rs11486081	1874	1	-	Clone_based_ensembl_gene	-	-	2	-	-	-	0.1619	-	-	-	-	-	-	-	-
rs11486081	1:222822010-222822010	T	intron_variant,non_coding_transcript_variant	MODIFIER	AL392172.1	ENSG00000228106	Transcript	ENST00000444858.5	lncRNA	-	1/3	-	-	-	-	-	-	-	rs11486081	-	1	-	Clone_based_ensembl_gene	-	-	5	-	-	-	0.1619	-	-	-	-	-	-	-	-
rs11486081	1:222822010-222822010	T	intron_variant,non_coding_transcript_variant	MODIFIER	AL392172.1	ENSG00000228106	Transcript	ENST00000448808.1	lncRNA	-	1/1	-	-	-	-	-	-	-	rs11486081	-	1	-	Clone_based_ensembl_gene	-	-	5	-	-	-	0.1619	-	-	-	-	-	-	-	-
rs11486081	1:222822010-222822010	T	intron_variant,non_coding_transcript_variant	MODIFIER	AL392172.1	ENSG00000228106	Transcript	ENST00000450784.5	lncRNA	-	1/2	-	-	-	-	-	-	-	rs11486081	-	1	-	Clone_based_ensembl_gene	-	-	3	-	-	-	0.1619	-	-	-	-	-	-	-	-
rs11486081	1:222822010-222822010	T	intron_variant,non_coding_transcript_variant	MODIFIER	AL392172.1	ENSG00000228106	Transcript	ENST00000457636.5	lncRNA	-	1/4	-	-	-	-	-	-	-	rs11486081	-	1	-	Clone_based_ensembl_gene	-	-	3	-	-	-	0.1619	-	-	-	-	-	-	-	-
rs11486081	1:222822010-222822010	T	intron_variant,non_coding_transcript_variant	MODIFIER	AL392172.1	ENSG00000228106	Transcript	ENST00000457955.5	lncRNA	-	1/4	-	-	-	-	-	-	-	rs11486081	-	1	-	Clone_based_ensembl_gene	-	-	5	-	-	-	0.1619	-	-	-	-	-	-	-	-
rs11486081	1:222822010-222822010	T	intron_variant,non_coding_transcript_variant	MODIFIER	AC093152.1	ENSG00000278610	Transcript	ENST00000495684.2	lncRNA	-	1/7	-	-	-	-	-	-	-	rs11486081	-	1	-	Clone_based_ensembl_gene	-	-	5	-	-	-	0.1619	-	-	-	-	-	-	-	-
rs11486081	1:222822010-222822010	T	upstream_gene_variant	MODIFIER	AL392172.1	ENSG00000228106	Transcript	ENST00000654502.1	lncRNA	-	-	-	-	-	-	-	-	-	rs11486081	2853	1	-	Clone_based_ensembl_gene	-	-	-	-	-	-	0.1619	-	-	-	-	-	-	-	-
rs11486081	1:222822010-222822010	T	intron_variant,non_coding_transcript_variant	MODIFIER	AL392172.1	ENSG00000228106	Transcript	ENST00000657452.1	lncRNA	-	1/3	-	-	-	-	-	-	-	rs11486081	-	1	-	Clone_based_ensembl_gene	-	-	-	-	-	-	0.1619	-	-	-	-	-	-	-	-
rs11486081	1:222822010-222822010	T	intron_variant,non_coding_transcript_variant	MODIFIER	AL392172.1	ENSG00000228106	Transcript	ENST00000661663.1	lncRNA	-	1/2	-	-	-	-	-	-	-	rs11486081	-	1	-	Clone_based_ensembl_gene	-	-	-	-	-	-	0.1619	-	-	-	-	-	-	-	-
rs11486081	1:222822010-222822010	T	intron_variant,non_coding_transcript_variant	MODIFIER	AL392172.1	ENSG00000228106	Transcript	ENST00000663328.1	lncRNA	-	1/2	-	-	-	-	-	-	-	rs11486081	-	1	-	Clone_based_ensembl_gene	-	-	-	-	-	-	0.1619	-	-	-	-	-	-	-	-
rs11486081	1:222822010-222822010	T	intron_variant,non_coding_transcript_variant	MODIFIER	AL392172.1	ENSG00000228106	Transcript	ENST00000669958.1	lncRNA	-	1/3	-	-	-	-	-	-	-	rs11486081	-	1	-	Clone_based_ensembl_gene	-	-	-	-	-	-	0.1619	-	-	-	-	-	-	-	-
rs11486081	1:222822010-222822010	T	regulatory_region_variant	MODIFIER	-	-	RegulatoryFeature	ENSR00000937689	enhancer	-	-	-	-	-	-	-	-	-	rs11486081	-	-	-	-	-	-	-	-	-	-	0.1619	-	-	-	-	-	-	-	-
rs11485186	1:222826151-222826151	A	intron_variant,non_coding_transcript_variant	MODIFIER	AL392172.1	ENSG00000228106	Transcript	ENST00000420335.5	lncRNA	-	1/2	-	-	-	-	-	-	-	rs11485186	-	1	-	Clone_based_ensembl_gene	-	-	3	-	-	-	0.1963	-	-	-	-	-	-	-	-
rs11485186	1:222826151-222826151	A	intron_variant,non_coding_transcript_variant	MODIFIER	AL392172.1	ENSG00000228106	Transcript	ENST00000426045.5	lncRNA	-	1/2	-	-	-	-	-	-	-	rs11485186	-	1	-	Clone_based_ensembl_gene	-	-	5	-	-	-	0.1963	-	-	-	-	-	-	-	-
rs11485186	1:222826151-222826151	A	upstream_gene_variant	MODIFIER	AL392172.1	ENSG00000228106	Transcript	ENST00000434872.1	lncRNA	-	-	-	-	-	-	-	-	-	rs11485186	4829	1	-	Clone_based_ensembl_gene	-	-	5	-	-	-	0.1963	-	-	-	-	-	-	-	-
rs11485186	1:222826151-222826151	A	intron_variant,non_coding_transcript_variant	MODIFIER	AL392172.1	ENSG00000228106	Transcript	ENST00000435378.5	lncRNA	-	2/4	-	-	-	-	-	-	-	rs11485186	-	1	-	Clone_based_ensembl_gene	-	-	5	-	-	-	0.1963	-	-	-	-	-	-	-	-
rs11485186	1:222826151-222826151	A	intron_variant,non_coding_transcript_variant	MODIFIER	AL392172.1	ENSG00000228106	Transcript	ENST00000439440.1	lncRNA	-	1/1	-	-	-	-	-	-	-	rs11485186	-	1	-	Clone_based_ensembl_gene	-	-	5	-	-	-	0.1963	-	-	-	-	-	-	-	-
rs11485186	1:222826151-222826151	A	intron_variant,non_coding_transcript_variant	MODIFIER	AL392172.1	ENSG00000228106	Transcript	ENST00000441676.5	lncRNA	-	1/2	-	-	-	-	-	-	-	rs11485186	-	1	-	Clone_based_ensembl_gene	-	-	5	-	-	-	0.1963	-	-	-	-	-	-	-	-
rs11485186	1:222826151-222826151	A	intron_variant,non_coding_transcript_variant	MODIFIER	AL392172.1	ENSG00000228106	Transcript	ENST00000442171.5	lncRNA	-	1/2	-	-	-	-	-	-	-	rs11485186	-	1	-	Clone_based_ensembl_gene	-	-	2	-	-	-	0.1963	-	-	-	-	-	-	-	-
rs11485186	1:222826151-222826151	A	intron_variant,non_coding_transcript_variant	MODIFIER	AL392172.1	ENSG00000228106	Transcript	ENST00000444858.5	lncRNA	-	1/3	-	-	-	-	-	-	-	rs11485186	-	1	-	Clone_based_ensembl_gene	-	-	5	-	-	-	0.1963	-	-	-	-	-	-	-	-
rs11485186	1:222826151-222826151	A	intron_variant,non_coding_transcript_variant	MODIFIER	AL392172.1	ENSG00000228106	Transcript	ENST00000448808.1	lncRNA	-	1/1	-	-	-	-	-	-	-	rs11485186	-	1	-	Clone_based_ensembl_gene	-	-	5	-	-	-	0.1963	-	-	-	-	-	-	-	-
rs11485186	1:222826151-222826151	A	intron_variant,non_coding_transcript_variant	MODIFIER	AL392172.1	ENSG00000228106	Transcript	ENST00000450784.5	lncRNA	-	1/2	-	-	-	-	-	-	-	rs11485186	-	1	-	Clone_based_ensembl_gene	-	-	3	-	-	-	0.1963	-	-	-	-	-	-	-	-
rs11485186	1:222826151-222826151	A	intron_variant,non_coding_transcript_variant	MODIFIER	AL392172.1	ENSG00000228106	Transcript	ENST00000457636.5	lncRNA	-	2/4	-	-	-	-	-	-	-	rs11485186	-	1	-	Clone_based_ensembl_gene	-	-	3	-	-	-	0.1963	-	-	-	-	-	-	-	-
rs11485186	1:222826151-222826151	A	intron_variant,non_coding_transcript_variant	MODIFIER	AL392172.1	ENSG00000228106	Transcript	ENST00000457955.5	lncRNA	-	1/4	-	-	-	-	-	-	-	rs11485186	-	1	-	Clone_based_ensembl_gene	-	-	5	-	-	-	0.1963	-	-	-	-	-	-	-	-
rs11485186	1:222826151-222826151	A	intron_variant,non_coding_transcript_variant	MODIFIER	AC093152.1	ENSG00000278610	Transcript	ENST00000495684.2	lncRNA	-	2/7	-	-	-	-	-	-	-	rs11485186	-	1	-	Clone_based_ensembl_gene	-	-	5	-	-	-	0.1963	-	-	-	-	-	-	-	-
rs11485186	1:222826151-222826151	A	intron_variant,non_coding_transcript_variant	MODIFIER	AL392172.1	ENSG00000228106	Transcript	ENST00000654502.1	lncRNA	-	1/4	-	-	-	-	-	-	-	rs11485186	-	1	-	Clone_based_ensembl_gene	-	-	-	-	-	-	0.1963	-	-	-	-	-	-	-	-
rs11485186	1:222826151-222826151	A	intron_variant,non_coding_transcript_variant	MODIFIER	AL392172.1	ENSG00000228106	Transcript	ENST00000657452.1	lncRNA	-	1/3	-	-	-	-	-	-	-	rs11485186	-	1	-	Clone_based_ensembl_gene	-	-	-	-	-	-	0.1963	-	-	-	-	-	-	-	-
rs11485186	1:222826151-222826151	A	intron_variant,non_coding_transcript_variant	MODIFIER	AL392172.1	ENSG00000228106	Transcript	ENST00000661663.1	lncRNA	-	1/2	-	-	-	-	-	-	-	rs11485186	-	1	-	Clone_based_ensembl_gene	-	-	-	-	-	-	0.1963	-	-	-	-	-	-	-	-
rs11485186	1:222826151-222826151	A	intron_variant,non_coding_transcript_variant	MODIFIER	AL392172.1	ENSG00000228106	Transcript	ENST00000663328.1	lncRNA	-	1/2	-	-	-	-	-	-	-	rs11485186	-	1	-	Clone_based_ensembl_gene	-	-	-	-	-	-	0.1963	-	-	-	-	-	-	-	-
rs11485186	1:222826151-222826151	A	intron_variant,non_coding_transcript_variant	MODIFIER	AL392172.1	ENSG00000228106	Transcript	ENST00000669958.1	lncRNA	-	1/3	-	-	-	-	-	-	-	rs11485186	-	1	-	Clone_based_ensembl_gene	-	-	-	-	-	-	0.1963	-	-	-	-	-	-	-	-
rs11485186	1:222826151-222826151	A	regulatory_region_variant	MODIFIER	-	-	RegulatoryFeature	ENSR00000937691	promoter_flanking_region	-	-	-	-	-	-	-	-	-	rs11485186	-	-	-	-	-	-	-	-	-	-	0.1963	-	-	-	-	-	-	-	-
rs36054388	1:222829717-222829717	T	intron_variant,non_coding_transcript_variant	MODIFIER	AL392172.1	ENSG00000228106	Transcript	ENST00000420335.5	lncRNA	-	1/2	-	-	-	-	-	-	-	rs36054388	-	1	-	Clone_based_ensembl_gene	-	-	3	-	-	-	0.2019	-	-	-	-	-	-	-	-
rs36054388	1:222829717-222829717	T	intron_variant,non_coding_transcript_variant	MODIFIER	AL392172.1	ENSG00000228106	Transcript	ENST00000426045.5	lncRNA	-	1/2	-	-	-	-	-	-	-	rs36054388	-	1	-	Clone_based_ensembl_gene	-	-	5	-	-	-	0.2019	-	-	-	-	-	-	-	-
rs36054388	1:222829717-222829717	T	upstream_gene_variant	MODIFIER	AL392172.1	ENSG00000228106	Transcript	ENST00000434872.1	lncRNA	-	-	-	-	-	-	-	-	-	rs36054388	1263	1	-	Clone_based_ensembl_gene	-	-	5	-	-	-	0.2019	-	-	-	-	-	-	-	-
rs36054388	1:222829717-222829717	T	intron_variant,non_coding_transcript_variant	MODIFIER	AL392172.1	ENSG00000228106	Transcript	ENST00000435378.5	lncRNA	-	3/4	-	-	-	-	-	-	-	rs36054388	-	1	-	Clone_based_ensembl_gene	-	-	5	-	-	-	0.2019	-	-	-	-	-	-	-	-
rs36054388	1:222829717-222829717	T	downstream_gene_variant	MODIFIER	AL392172.1	ENSG00000228106	Transcript	ENST00000439440.1	lncRNA	-	-	-	-	-	-	-	-	-	rs36054388	2135	1	-	Clone_based_ensembl_gene	-	-	5	-	-	-	0.2019	-	-	-	-	-	-	-	-
rs36054388	1:222829717-222829717	T	intron_variant,non_coding_transcript_variant	MODIFIER	AL392172.1	ENSG00000228106	Transcript	ENST00000441676.5	lncRNA	-	1/2	-	-	-	-	-	-	-	rs36054388	-	1	-	Clone_based_ensembl_gene	-	-	5	-	-	-	0.2019	-	-	-	-	-	-	-	-
rs36054388	1:222829717-222829717	T	intron_variant,non_coding_transcript_variant	MODIFIER	AL392172.1	ENSG00000228106	Transcript	ENST00000442171.5	lncRNA	-	1/2	-	-	-	-	-	-	-	rs36054388	-	1	-	Clone_based_ensembl_gene	-	-	2	-	-	-	0.2019	-	-	-	-	-	-	-	-
rs36054388	1:222829717-222829717	T	intron_variant,non_coding_transcript_variant	MODIFIER	AL392172.1	ENSG00000228106	Transcript	ENST00000444858.5	lncRNA	-	1/3	-	-	-	-	-	-	-	rs36054388	-	1	-	Clone_based_ensembl_gene	-	-	5	-	-	-	0.2019	-	-	-	-	-	-	-	-
rs36054388	1:222829717-222829717	T	downstream_gene_variant	MODIFIER	AL392172.1	ENSG00000228106	Transcript	ENST00000448808.1	lncRNA	-	-	-	-	-	-	-	-	-	rs36054388	2406	1	-	Clone_based_ensembl_gene	-	-	5	-	-	-	0.2019	-	-	-	-	-	-	-	-
rs36054388	1:222829717-222829717	T	intron_variant,non_coding_transcript_variant	MODIFIER	AL392172.1	ENSG00000228106	Transcript	ENST00000450784.5	lncRNA	-	1/2	-	-	-	-	-	-	-	rs36054388	-	1	-	Clone_based_ensembl_gene	-	-	3	-	-	-	0.2019	-	-	-	-	-	-	-	-
rs36054388	1:222829717-222829717	T	intron_variant,non_coding_transcript_variant	MODIFIER	AL392172.1	ENSG00000228106	Transcript	ENST00000457636.5	lncRNA	-	2/4	-	-	-	-	-	-	-	rs36054388	-	1	-	Clone_based_ensembl_gene	-	-	3	-	-	-	0.2019	-	-	-	-	-	-	-	-
rs36054388	1:222829717-222829717	T	intron_variant,non_coding_transcript_variant	MODIFIER	AL392172.1	ENSG00000228106	Transcript	ENST00000457955.5	lncRNA	-	2/4	-	-	-	-	-	-	-	rs36054388	-	1	-	Clone_based_ensembl_gene	-	-	5	-	-	-	0.2019	-	-	-	-	-	-	-	-
rs36054388	1:222829717-222829717	T	intron_variant,non_coding_transcript_variant	MODIFIER	AC093152.1	ENSG00000278610	Transcript	ENST00000495684.2	lncRNA	-	2/7	-	-	-	-	-	-	-	rs36054388	-	1	-	Clone_based_ensembl_gene	-	-	5	-	-	-	0.2019	-	-	-	-	-	-	-	-
rs36054388	1:222829717-222829717	T	intron_variant,non_coding_transcript_variant	MODIFIER	AL392172.1	ENSG00000228106	Transcript	ENST00000654502.1	lncRNA	-	2/4	-	-	-	-	-	-	-	rs36054388	-	1	-	Clone_based_ensembl_gene	-	-	-	-	-	-	0.2019	-	-	-	-	-	-	-	-
rs36054388	1:222829717-222829717	T	intron_variant,non_coding_transcript_variant	MODIFIER	AL392172.1	ENSG00000228106	Transcript	ENST00000657452.1	lncRNA	-	1/3	-	-	-	-	-	-	-	rs36054388	-	1	-	Clone_based_ensembl_gene	-	-	-	-	-	-	0.2019	-	-	-	-	-	-	-	-
rs36054388	1:222829717-222829717	T	intron_variant,non_coding_transcript_variant	MODIFIER	AL392172.1	ENSG00000228106	Transcript	ENST00000661663.1	lncRNA	-	1/2	-	-	-	-	-	-	-	rs36054388	-	1	-	Clone_based_ensembl_gene	-	-	-	-	-	-	0.2019	-	-	-	-	-	-	-	-
rs36054388	1:222829717-222829717	T	intron_variant,non_coding_transcript_variant	MODIFIER	AL392172.1	ENSG00000228106	Transcript	ENST00000663328.1	lncRNA	-	1/2	-	-	-	-	-	-	-	rs36054388	-	1	-	Clone_based_ensembl_gene	-	-	-	-	-	-	0.2019	-	-	-	-	-	-	-	-
rs36054388	1:222829717-222829717	T	intron_variant,non_coding_transcript_variant	MODIFIER	AL392172.1	ENSG00000228106	Transcript	ENST00000669958.1	lncRNA	-	1/3	-	-	-	-	-	-	-	rs36054388	-	1	-	Clone_based_ensembl_gene	-	-	-	-	-	-	0.2019	-	-	-	-	-	-	-	-
rs78653636	1:222830349-222830349	G	intron_variant,non_coding_transcript_variant	MODIFIER	AL392172.1	ENSG00000228106	Transcript	ENST00000420335.5	lncRNA	-	1/2	-	-	-	-	-	-	-	rs78653636	-	1	-	Clone_based_ensembl_gene	-	-	3	-	-	-	0.1851	-	-	-	-	-	-	-	-
rs78653636	1:222830349-222830349	T	intron_variant,non_coding_transcript_variant	MODIFIER	AL392172.1	ENSG00000228106	Transcript	ENST00000420335.5	lncRNA	-	1/2	-	-	-	-	-	-	-	rs78653636	-	1	-	Clone_based_ensembl_gene	-	-	3	-	-	-	-	-	-	-	-	-	-	-	-
rs78653636	1:222830349-222830349	G	intron_variant,non_coding_transcript_variant	MODIFIER	AL392172.1	ENSG00000228106	Transcript	ENST00000426045.5	lncRNA	-	1/2	-	-	-	-	-	-	-	rs78653636	-	1	-	Clone_based_ensembl_gene	-	-	5	-	-	-	0.1851	-	-	-	-	-	-	-	-
rs78653636	1:222830349-222830349	T	intron_variant,non_coding_transcript_variant	MODIFIER	AL392172.1	ENSG00000228106	Transcript	ENST00000426045.5	lncRNA	-	1/2	-	-	-	-	-	-	-	rs78653636	-	1	-	Clone_based_ensembl_gene	-	-	5	-	-	-	-	-	-	-	-	-	-	-	-
rs78653636	1:222830349-222830349	G	upstream_gene_variant	MODIFIER	AL392172.1	ENSG00000228106	Transcript	ENST00000434872.1	lncRNA	-	-	-	-	-	-	-	-	-	rs78653636	631	1	-	Clone_based_ensembl_gene	-	-	5	-	-	-	0.1851	-	-	-	-	-	-	-	-
rs78653636	1:222830349-222830349	T	upstream_gene_variant	MODIFIER	AL392172.1	ENSG00000228106	Transcript	ENST00000434872.1	lncRNA	-	-	-	-	-	-	-	-	-	rs78653636	631	1	-	Clone_based_ensembl_gene	-	-	5	-	-	-	-	-	-	-	-	-	-	-	-
rs78653636	1:222830349-222830349	G	intron_variant,non_coding_transcript_variant	MODIFIER	AL392172.1	ENSG00000228106	Transcript	ENST00000435378.5	lncRNA	-	3/4	-	-	-	-	-	-	-	rs78653636	-	1	-	Clone_based_ensembl_gene	-	-	5	-	-	-	0.1851	-	-	-	-	-	-	-	-
rs78653636	1:222830349-222830349	T	intron_variant,non_coding_transcript_variant	MODIFIER	AL392172.1	ENSG00000228106	Transcript	ENST00000435378.5	lncRNA	-	3/4	-	-	-	-	-	-	-	rs78653636	-	1	-	Clone_based_ensembl_gene	-	-	5	-	-	-	-	-	-	-	-	-	-	-	-
rs78653636	1:222830349-222830349	G	downstream_gene_variant	MODIFIER	AL392172.1	ENSG00000228106	Transcript	ENST00000439440.1	lncRNA	-	-	-	-	-	-	-	-	-	rs78653636	2767	1	-	Clone_based_ensembl_gene	-	-	5	-	-	-	0.1851	-	-	-	-	-	-	-	-
rs78653636	1:222830349-222830349	T	downstream_gene_variant	MODIFIER	AL392172.1	ENSG00000228106	Transcript	ENST00000439440.1	lncRNA	-	-	-	-	-	-	-	-	-	rs78653636	2767	1	-	Clone_based_ensembl_gene	-	-	5	-	-	-	-	-	-	-	-	-	-	-	-
rs78653636	1:222830349-222830349	G	intron_variant,non_coding_transcript_variant	MODIFIER	AL392172.1	ENSG00000228106	Transcript	ENST00000441676.5	lncRNA	-	1/2	-	-	-	-	-	-	-	rs78653636	-	1	-	Clone_based_ensembl_gene	-	-	5	-	-	-	0.1851	-	-	-	-	-	-	-	-
rs78653636	1:222830349-222830349	T	intron_variant,non_coding_transcript_variant	MODIFIER	AL392172.1	ENSG00000228106	Transcript	ENST00000441676.5	lncRNA	-	1/2	-	-	-	-	-	-	-	rs78653636	-	1	-	Clone_based_ensembl_gene	-	-	5	-	-	-	-	-	-	-	-	-	-	-	-
rs78653636	1:222830349-222830349	G	intron_variant,non_coding_transcript_variant	MODIFIER	AL392172.1	ENSG00000228106	Transcript	ENST00000442171.5	lncRNA	-	1/2	-	-	-	-	-	-	-	rs78653636	-	1	-	Clone_based_ensembl_gene	-	-	2	-	-	-	0.1851	-	-	-	-	-	-	-	-
rs78653636	1:222830349-222830349	T	intron_variant,non_coding_transcript_variant	MODIFIER	AL392172.1	ENSG00000228106	Transcript	ENST00000442171.5	lncRNA	-	1/2	-	-	-	-	-	-	-	rs78653636	-	1	-	Clone_based_ensembl_gene	-	-	2	-	-	-	-	-	-	-	-	-	-	-	-
rs78653636	1:222830349-222830349	G	intron_variant,non_coding_transcript_variant	MODIFIER	AL392172.1	ENSG00000228106	Transcript	ENST00000444858.5	lncRNA	-	1/3	-	-	-	-	-	-	-	rs78653636	-	1	-	Clone_based_ensembl_gene	-	-	5	-	-	-	0.1851	-	-	-	-	-	-	-	-
rs78653636	1:222830349-222830349	T	intron_variant,non_coding_transcript_variant	MODIFIER	AL392172.1	ENSG00000228106	Transcript	ENST00000444858.5	lncRNA	-	1/3	-	-	-	-	-	-	-	rs78653636	-	1	-	Clone_based_ensembl_gene	-	-	5	-	-	-	-	-	-	-	-	-	-	-	-
rs78653636	1:222830349-222830349	G	downstream_gene_variant	MODIFIER	AL392172.1	ENSG00000228106	Transcript	ENST00000448808.1	lncRNA	-	-	-	-	-	-	-	-	-	rs78653636	3038	1	-	Clone_based_ensembl_gene	-	-	5	-	-	-	0.1851	-	-	-	-	-	-	-	-
rs78653636	1:222830349-222830349	T	downstream_gene_variant	MODIFIER	AL392172.1	ENSG00000228106	Transcript	ENST00000448808.1	lncRNA	-	-	-	-	-	-	-	-	-	rs78653636	3038	1	-	Clone_based_ensembl_gene	-	-	5	-	-	-	-	-	-	-	-	-	-	-	-
rs78653636	1:222830349-222830349	G	intron_variant,non_coding_transcript_variant	MODIFIER	AL392172.1	ENSG00000228106	Transcript	ENST00000450784.5	lncRNA	-	1/2	-	-	-	-	-	-	-	rs78653636	-	1	-	Clone_based_ensembl_gene	-	-	3	-	-	-	0.1851	-	-	-	-	-	-	-	-
rs78653636	1:222830349-222830349	T	intron_variant,non_coding_transcript_variant	MODIFIER	AL392172.1	ENSG00000228106	Transcript	ENST00000450784.5	lncRNA	-	1/2	-	-	-	-	-	-	-	rs78653636	-	1	-	Clone_based_ensembl_gene	-	-	3	-	-	-	-	-	-	-	-	-	-	-	-
rs78653636	1:222830349-222830349	G	intron_variant,non_coding_transcript_variant	MODIFIER	AL392172.1	ENSG00000228106	Transcript	ENST00000457636.5	lncRNA	-	2/4	-	-	-	-	-	-	-	rs78653636	-	1	-	Clone_based_ensembl_gene	-	-	3	-	-	-	0.1851	-	-	-	-	-	-	-	-
rs78653636	1:222830349-222830349	T	intron_variant,non_coding_transcript_variant	MODIFIER	AL392172.1	ENSG00000228106	Transcript	ENST00000457636.5	lncRNA	-	2/4	-	-	-	-	-	-	-	rs78653636	-	1	-	Clone_based_ensembl_gene	-	-	3	-	-	-	-	-	-	-	-	-	-	-	-
rs78653636	1:222830349-222830349	G	intron_variant,non_coding_transcript_variant	MODIFIER	AL392172.1	ENSG00000228106	Transcript	ENST00000457955.5	lncRNA	-	2/4	-	-	-	-	-	-	-	rs78653636	-	1	-	Clone_based_ensembl_gene	-	-	5	-	-	-	0.1851	-	-	-	-	-	-	-	-
rs78653636	1:222830349-222830349	T	intron_variant,non_coding_transcript_variant	MODIFIER	AL392172.1	ENSG00000228106	Transcript	ENST00000457955.5	lncRNA	-	2/4	-	-	-	-	-	-	-	rs78653636	-	1	-	Clone_based_ensembl_gene	-	-	5	-	-	-	-	-	-	-	-	-	-	-	-
rs78653636	1:222830349-222830349	G	intron_variant,non_coding_transcript_variant	MODIFIER	AC093152.1	ENSG00000278610	Transcript	ENST00000495684.2	lncRNA	-	2/7	-	-	-	-	-	-	-	rs78653636	-	1	-	Clone_based_ensembl_gene	-	-	5	-	-	-	0.1851	-	-	-	-	-	-	-	-
rs78653636	1:222830349-222830349	T	intron_variant,non_coding_transcript_variant	MODIFIER	AC093152.1	ENSG00000278610	Transcript	ENST00000495684.2	lncRNA	-	2/7	-	-	-	-	-	-	-	rs78653636	-	1	-	Clone_based_ensembl_gene	-	-	5	-	-	-	-	-	-	-	-	-	-	-	-
rs78653636	1:222830349-222830349	G	intron_variant,non_coding_transcript_variant	MODIFIER	AL392172.1	ENSG00000228106	Transcript	ENST00000654502.1	lncRNA	-	2/4	-	-	-	-	-	-	-	rs78653636	-	1	-	Clone_based_ensembl_gene	-	-	-	-	-	-	0.1851	-	-	-	-	-	-	-	-
rs78653636	1:222830349-222830349	T	intron_variant,non_coding_transcript_variant	MODIFIER	AL392172.1	ENSG00000228106	Transcript	ENST00000654502.1	lncRNA	-	2/4	-	-	-	-	-	-	-	rs78653636	-	1	-	Clone_based_ensembl_gene	-	-	-	-	-	-	-	-	-	-	-	-	-	-	-
rs78653636	1:222830349-222830349	G	intron_variant,non_coding_transcript_variant	MODIFIER	AL392172.1	ENSG00000228106	Transcript	ENST00000657452.1	lncRNA	-	1/3	-	-	-	-	-	-	-	rs78653636	-	1	-	Clone_based_ensembl_gene	-	-	-	-	-	-	0.1851	-	-	-	-	-	-	-	-
rs78653636	1:222830349-222830349	T	intron_variant,non_coding_transcript_variant	MODIFIER	AL392172.1	ENSG00000228106	Transcript	ENST00000657452.1	lncRNA	-	1/3	-	-	-	-	-	-	-	rs78653636	-	1	-	Clone_based_ensembl_gene	-	-	-	-	-	-	-	-	-	-	-	-	-	-	-
rs78653636	1:222830349-222830349	G	intron_variant,non_coding_transcript_variant	MODIFIER	AL392172.1	ENSG00000228106	Transcript	ENST00000661663.1	lncRNA	-	1/2	-	-	-	-	-	-	-	rs78653636	-	1	-	Clone_based_ensembl_gene	-	-	-	-	-	-	0.1851	-	-	-	-	-	-	-	-
rs78653636	1:222830349-222830349	T	intron_variant,non_coding_transcript_variant	MODIFIER	AL392172.1	ENSG00000228106	Transcript	ENST00000661663.1	lncRNA	-	1/2	-	-	-	-	-	-	-	rs78653636	-	1	-	Clone_based_ensembl_gene	-	-	-	-	-	-	-	-	-	-	-	-	-	-	-
rs78653636	1:222830349-222830349	G	intron_variant,non_coding_transcript_variant	MODIFIER	AL392172.1	ENSG00000228106	Transcript	ENST00000663328.1	lncRNA	-	1/2	-	-	-	-	-	-	-	rs78653636	-	1	-	Clone_based_ensembl_gene	-	-	-	-	-	-	0.1851	-	-	-	-	-	-	-	-
rs78653636	1:222830349-222830349	T	intron_variant,non_coding_transcript_variant	MODIFIER	AL392172.1	ENSG00000228106	Transcript	ENST00000663328.1	lncRNA	-	1/2	-	-	-	-	-	-	-	rs78653636	-	1	-	Clone_based_ensembl_gene	-	-	-	-	-	-	-	-	-	-	-	-	-	-	-
rs78653636	1:222830349-222830349	G	intron_variant,non_coding_transcript_variant	MODIFIER	AL392172.1	ENSG00000228106	Transcript	ENST00000669958.1	lncRNA	-	1/3	-	-	-	-	-	-	-	rs78653636	-	1	-	Clone_based_ensembl_gene	-	-	-	-	-	-	0.1851	-	-	-	-	-	-	-	-
rs78653636	1:222830349-222830349	T	intron_variant,non_coding_transcript_variant	MODIFIER	AL392172.1	ENSG00000228106	Transcript	ENST00000669958.1	lncRNA	-	1/3	-	-	-	-	-	-	-	rs78653636	-	1	-	Clone_based_ensembl_gene	-	-	-	-	-	-	-	-	-	-	-	-	-	-	-
rs72742222	1:222831386-222831386	T	intron_variant,non_coding_transcript_variant	MODIFIER	AL392172.1	ENSG00000228106	Transcript	ENST00000420335.5	lncRNA	-	1/2	-	-	-	-	-	-	-	rs72742222	-	1	-	Clone_based_ensembl_gene	-	-	3	-	-	-	0.1803	-	-	-	-	-	-	-	-
rs72742222	1:222831386-222831386	T	intron_variant,non_coding_transcript_variant	MODIFIER	AL392172.1	ENSG00000228106	Transcript	ENST00000426045.5	lncRNA	-	1/2	-	-	-	-	-	-	-	rs72742222	-	1	-	Clone_based_ensembl_gene	-	-	5	-	-	-	0.1803	-	-	-	-	-	-	-	-
rs72742222	1:222831386-222831386	T	intron_variant,non_coding_transcript_variant	MODIFIER	AL392172.1	ENSG00000228106	Transcript	ENST00000434872.1	lncRNA	-	1/2	-	-	-	-	-	-	-	rs72742222	-	1	-	Clone_based_ensembl_gene	-	-	5	-	-	-	0.1803	-	-	-	-	-	-	-	-
rs72742222	1:222831386-222831386	T	intron_variant,non_coding_transcript_variant	MODIFIER	AL392172.1	ENSG00000228106	Transcript	ENST00000435378.5	lncRNA	-	3/4	-	-	-	-	-	-	-	rs72742222	-	1	-	Clone_based_ensembl_gene	-	-	5	-	-	-	0.1803	-	-	-	-	-	-	-	-
rs72742222	1:222831386-222831386	T	downstream_gene_variant	MODIFIER	AL392172.1	ENSG00000228106	Transcript	ENST00000439440.1	lncRNA	-	-	-	-	-	-	-	-	-	rs72742222	3804	1	-	Clone_based_ensembl_gene	-	-	5	-	-	-	0.1803	-	-	-	-	-	-	-	-
rs72742222	1:222831386-222831386	T	intron_variant,non_coding_transcript_variant	MODIFIER	AL392172.1	ENSG00000228106	Transcript	ENST00000441676.5	lncRNA	-	1/2	-	-	-	-	-	-	-	rs72742222	-	1	-	Clone_based_ensembl_gene	-	-	5	-	-	-	0.1803	-	-	-	-	-	-	-	-
rs72742222	1:222831386-222831386	T	intron_variant,non_coding_transcript_variant	MODIFIER	AL392172.1	ENSG00000228106	Transcript	ENST00000442171.5	lncRNA	-	1/2	-	-	-	-	-	-	-	rs72742222	-	1	-	Clone_based_ensembl_gene	-	-	2	-	-	-	0.1803	-	-	-	-	-	-	-	-
rs72742222	1:222831386-222831386	T	intron_variant,non_coding_transcript_variant	MODIFIER	AL392172.1	ENSG00000228106	Transcript	ENST00000444858.5	lncRNA	-	1/3	-	-	-	-	-	-	-	rs72742222	-	1	-	Clone_based_ensembl_gene	-	-	5	-	-	-	0.1803	-	-	-	-	-	-	-	-
rs72742222	1:222831386-222831386	T	downstream_gene_variant	MODIFIER	AL392172.1	ENSG00000228106	Transcript	ENST00000448808.1	lncRNA	-	-	-	-	-	-	-	-	-	rs72742222	4075	1	-	Clone_based_ensembl_gene	-	-	5	-	-	-	0.1803	-	-	-	-	-	-	-	-
rs72742222	1:222831386-222831386	T	intron_variant,non_coding_transcript_variant	MODIFIER	AL392172.1	ENSG00000228106	Transcript	ENST00000450784.5	lncRNA	-	1/2	-	-	-	-	-	-	-	rs72742222	-	1	-	Clone_based_ensembl_gene	-	-	3	-	-	-	0.1803	-	-	-	-	-	-	-	-
rs72742222	1:222831386-222831386	T	intron_variant,non_coding_transcript_variant	MODIFIER	AL392172.1	ENSG00000228106	Transcript	ENST00000457636.5	lncRNA	-	2/4	-	-	-	-	-	-	-	rs72742222	-	1	-	Clone_based_ensembl_gene	-	-	3	-	-	-	0.1803	-	-	-	-	-	-	-	-
rs72742222	1:222831386-222831386	T	intron_variant,non_coding_transcript_variant	MODIFIER	AL392172.1	ENSG00000228106	Transcript	ENST00000457955.5	lncRNA	-	2/4	-	-	-	-	-	-	-	rs72742222	-	1	-	Clone_based_ensembl_gene	-	-	5	-	-	-	0.1803	-	-	-	-	-	-	-	-
rs72742222	1:222831386-222831386	T	intron_variant,non_coding_transcript_variant	MODIFIER	AC093152.1	ENSG00000278610	Transcript	ENST00000495684.2	lncRNA	-	2/7	-	-	-	-	-	-	-	rs72742222	-	1	-	Clone_based_ensembl_gene	-	-	5	-	-	-	0.1803	-	-	-	-	-	-	-	-
rs72742222	1:222831386-222831386	T	intron_variant,non_coding_transcript_variant	MODIFIER	AL392172.1	ENSG00000228106	Transcript	ENST00000654502.1	lncRNA	-	2/4	-	-	-	-	-	-	-	rs72742222	-	1	-	Clone_based_ensembl_gene	-	-	-	-	-	-	0.1803	-	-	-	-	-	-	-	-
rs72742222	1:222831386-222831386	T	intron_variant,non_coding_transcript_variant	MODIFIER	AL392172.1	ENSG00000228106	Transcript	ENST00000657452.1	lncRNA	-	1/3	-	-	-	-	-	-	-	rs72742222	-	1	-	Clone_based_ensembl_gene	-	-	-	-	-	-	0.1803	-	-	-	-	-	-	-	-
rs72742222	1:222831386-222831386	T	intron_variant,non_coding_transcript_variant	MODIFIER	AL392172.1	ENSG00000228106	Transcript	ENST00000661663.1	lncRNA	-	1/2	-	-	-	-	-	-	-	rs72742222	-	1	-	Clone_based_ensembl_gene	-	-	-	-	-	-	0.1803	-	-	-	-	-	-	-	-
rs72742222	1:222831386-222831386	T	intron_variant,non_coding_transcript_variant	MODIFIER	AL392172.1	ENSG00000228106	Transcript	ENST00000663328.1	lncRNA	-	1/2	-	-	-	-	-	-	-	rs72742222	-	1	-	Clone_based_ensembl_gene	-	-	-	-	-	-	0.1803	-	-	-	-	-	-	-	-
rs72742222	1:222831386-222831386	T	intron_variant,non_coding_transcript_variant	MODIFIER	AL392172.1	ENSG00000228106	Transcript	ENST00000669958.1	lncRNA	-	1/3	-	-	-	-	-	-	-	rs72742222	-	1	-	Clone_based_ensembl_gene	-	-	-	-	-	-	0.1803	-	-	-	-	-	-	-	-
rs61839596	1:222836538-222836538	A	intron_variant,non_coding_transcript_variant	MODIFIER	AL392172.1	ENSG00000228106	Transcript	ENST00000420335.5	lncRNA	-	2/2	-	-	-	-	-	-	-	rs61839596	-	1	-	Clone_based_ensembl_gene	-	-	3	-	-	-	-	-	-	-	-	-	-	-	-
rs61839596	1:222836538-222836538	T	intron_variant,non_coding_transcript_variant	MODIFIER	AL392172.1	ENSG00000228106	Transcript	ENST00000420335.5	lncRNA	-	2/2	-	-	-	-	-	-	-	rs61839596	-	1	-	Clone_based_ensembl_gene	-	-	3	-	-	-	-	-	-	-	-	-	-	-	-
rs61839596	1:222836538-222836538	A	intron_variant,non_coding_transcript_variant	MODIFIER	AL392172.1	ENSG00000228106	Transcript	ENST00000426045.5	lncRNA	-	2/2	-	-	-	-	-	-	-	rs61839596	-	1	-	Clone_based_ensembl_gene	-	-	5	-	-	-	-	-	-	-	-	-	-	-	-
rs61839596	1:222836538-222836538	T	intron_variant,non_coding_transcript_variant	MODIFIER	AL392172.1	ENSG00000228106	Transcript	ENST00000426045.5	lncRNA	-	2/2	-	-	-	-	-	-	-	rs61839596	-	1	-	Clone_based_ensembl_gene	-	-	5	-	-	-	-	-	-	-	-	-	-	-	-
rs61839596	1:222836538-222836538	A	intron_variant,non_coding_transcript_variant	MODIFIER	AL392172.1	ENSG00000228106	Transcript	ENST00000434872.1	lncRNA	-	2/2	-	-	-	-	-	-	-	rs61839596	-	1	-	Clone_based_ensembl_gene	-	-	5	-	-	-	-	-	-	-	-	-	-	-	-
rs61839596	1:222836538-222836538	T	intron_variant,non_coding_transcript_variant	MODIFIER	AL392172.1	ENSG00000228106	Transcript	ENST00000434872.1	lncRNA	-	2/2	-	-	-	-	-	-	-	rs61839596	-	1	-	Clone_based_ensembl_gene	-	-	5	-	-	-	-	-	-	-	-	-	-	-	-
rs61839596	1:222836538-222836538	A	intron_variant,non_coding_transcript_variant	MODIFIER	AL392172.1	ENSG00000228106	Transcript	ENST00000435378.5	lncRNA	-	4/4	-	-	-	-	-	-	-	rs61839596	-	1	-	Clone_based_ensembl_gene	-	-	5	-	-	-	-	-	-	-	-	-	-	-	-
rs61839596	1:222836538-222836538	T	intron_variant,non_coding_transcript_variant	MODIFIER	AL392172.1	ENSG00000228106	Transcript	ENST00000435378.5	lncRNA	-	4/4	-	-	-	-	-	-	-	rs61839596	-	1	-	Clone_based_ensembl_gene	-	-	5	-	-	-	-	-	-	-	-	-	-	-	-
rs61839596	1:222836538-222836538	A	intron_variant,non_coding_transcript_variant	MODIFIER	AL392172.1	ENSG00000228106	Transcript	ENST00000441676.5	lncRNA	-	2/2	-	-	-	-	-	-	-	rs61839596	-	1	-	Clone_based_ensembl_gene	-	-	5	-	-	-	-	-	-	-	-	-	-	-	-
rs61839596	1:222836538-222836538	T	intron_variant,non_coding_transcript_variant	MODIFIER	AL392172.1	ENSG00000228106	Transcript	ENST00000441676.5	lncRNA	-	2/2	-	-	-	-	-	-	-	rs61839596	-	1	-	Clone_based_ensembl_gene	-	-	5	-	-	-	-	-	-	-	-	-	-	-	-
rs61839596	1:222836538-222836538	A	intron_variant,non_coding_transcript_variant	MODIFIER	AL392172.1	ENSG00000228106	Transcript	ENST00000442171.5	lncRNA	-	2/2	-	-	-	-	-	-	-	rs61839596	-	1	-	Clone_based_ensembl_gene	-	-	2	-	-	-	-	-	-	-	-	-	-	-	-
rs61839596	1:222836538-222836538	T	intron_variant,non_coding_transcript_variant	MODIFIER	AL392172.1	ENSG00000228106	Transcript	ENST00000442171.5	lncRNA	-	2/2	-	-	-	-	-	-	-	rs61839596	-	1	-	Clone_based_ensembl_gene	-	-	2	-	-	-	-	-	-	-	-	-	-	-	-
rs61839596	1:222836538-222836538	A	intron_variant,non_coding_transcript_variant	MODIFIER	AL392172.1	ENSG00000228106	Transcript	ENST00000444858.5	lncRNA	-	2/3	-	-	-	-	-	-	-	rs61839596	-	1	-	Clone_based_ensembl_gene	-	-	5	-	-	-	-	-	-	-	-	-	-	-	-
rs61839596	1:222836538-222836538	T	intron_variant,non_coding_transcript_variant	MODIFIER	AL392172.1	ENSG00000228106	Transcript	ENST00000444858.5	lncRNA	-	2/3	-	-	-	-	-	-	-	rs61839596	-	1	-	Clone_based_ensembl_gene	-	-	5	-	-	-	-	-	-	-	-	-	-	-	-
rs61839596	1:222836538-222836538	A	intron_variant,non_coding_transcript_variant	MODIFIER	AL392172.1	ENSG00000228106	Transcript	ENST00000450784.5	lncRNA	-	2/2	-	-	-	-	-	-	-	rs61839596	-	1	-	Clone_based_ensembl_gene	-	-	3	-	-	-	-	-	-	-	-	-	-	-	-
rs61839596	1:222836538-222836538	T	intron_variant,non_coding_transcript_variant	MODIFIER	AL392172.1	ENSG00000228106	Transcript	ENST00000450784.5	lncRNA	-	2/2	-	-	-	-	-	-	-	rs61839596	-	1	-	Clone_based_ensembl_gene	-	-	3	-	-	-	-	-	-	-	-	-	-	-	-
rs61839596	1:222836538-222836538	A	intron_variant,non_coding_transcript_variant	MODIFIER	AL392172.1	ENSG00000228106	Transcript	ENST00000457636.5	lncRNA	-	3/4	-	-	-	-	-	-	-	rs61839596	-	1	-	Clone_based_ensembl_gene	-	-	3	-	-	-	-	-	-	-	-	-	-	-	-
rs61839596	1:222836538-222836538	T	intron_variant,non_coding_transcript_variant	MODIFIER	AL392172.1	ENSG00000228106	Transcript	ENST00000457636.5	lncRNA	-	3/4	-	-	-	-	-	-	-	rs61839596	-	1	-	Clone_based_ensembl_gene	-	-	3	-	-	-	-	-	-	-	-	-	-	-	-
rs61839596	1:222836538-222836538	A	intron_variant,non_coding_transcript_variant	MODIFIER	AL392172.1	ENSG00000228106	Transcript	ENST00000457955.5	lncRNA	-	3/4	-	-	-	-	-	-	-	rs61839596	-	1	-	Clone_based_ensembl_gene	-	-	5	-	-	-	-	-	-	-	-	-	-	-	-
rs61839596	1:222836538-222836538	T	intron_variant,non_coding_transcript_variant	MODIFIER	AL392172.1	ENSG00000228106	Transcript	ENST00000457955.5	lncRNA	-	3/4	-	-	-	-	-	-	-	rs61839596	-	1	-	Clone_based_ensembl_gene	-	-	5	-	-	-	-	-	-	-	-	-	-	-	-
rs61839596	1:222836538-222836538	A	intron_variant,non_coding_transcript_variant	MODIFIER	AC093152.1	ENSG00000278610	Transcript	ENST00000495684.2	lncRNA	-	2/7	-	-	-	-	-	-	-	rs61839596	-	1	-	Clone_based_ensembl_gene	-	-	5	-	-	-	-	-	-	-	-	-	-	-	-
rs61839596	1:222836538-222836538	T	intron_variant,non_coding_transcript_variant	MODIFIER	AC093152.1	ENSG00000278610	Transcript	ENST00000495684.2	lncRNA	-	2/7	-	-	-	-	-	-	-	rs61839596	-	1	-	Clone_based_ensembl_gene	-	-	5	-	-	-	-	-	-	-	-	-	-	-	-
rs61839596	1:222836538-222836538	A	intron_variant,non_coding_transcript_variant	MODIFIER	AL392172.1	ENSG00000228106	Transcript	ENST00000654502.1	lncRNA	-	3/4	-	-	-	-	-	-	-	rs61839596	-	1	-	Clone_based_ensembl_gene	-	-	-	-	-	-	-	-	-	-	-	-	-	-	-
rs61839596	1:222836538-222836538	T	intron_variant,non_coding_transcript_variant	MODIFIER	AL392172.1	ENSG00000228106	Transcript	ENST00000654502.1	lncRNA	-	3/4	-	-	-	-	-	-	-	rs61839596	-	1	-	Clone_based_ensembl_gene	-	-	-	-	-	-	-	-	-	-	-	-	-	-	-
rs61839596	1:222836538-222836538	A	intron_variant,non_coding_transcript_variant	MODIFIER	AL392172.1	ENSG00000228106	Transcript	ENST00000657452.1	lncRNA	-	2/3	-	-	-	-	-	-	-	rs61839596	-	1	-	Clone_based_ensembl_gene	-	-	-	-	-	-	-	-	-	-	-	-	-	-	-
rs61839596	1:222836538-222836538	T	intron_variant,non_coding_transcript_variant	MODIFIER	AL392172.1	ENSG00000228106	Transcript	ENST00000657452.1	lncRNA	-	2/3	-	-	-	-	-	-	-	rs61839596	-	1	-	Clone_based_ensembl_gene	-	-	-	-	-	-	-	-	-	-	-	-	-	-	-
rs61839596	1:222836538-222836538	A	intron_variant,non_coding_transcript_variant	MODIFIER	AL392172.1	ENSG00000228106	Transcript	ENST00000661663.1	lncRNA	-	2/2	-	-	-	-	-	-	-	rs61839596	-	1	-	Clone_based_ensembl_gene	-	-	-	-	-	-	-	-	-	-	-	-	-	-	-
rs61839596	1:222836538-222836538	T	intron_variant,non_coding_transcript_variant	MODIFIER	AL392172.1	ENSG00000228106	Transcript	ENST00000661663.1	lncRNA	-	2/2	-	-	-	-	-	-	-	rs61839596	-	1	-	Clone_based_ensembl_gene	-	-	-	-	-	-	-	-	-	-	-	-	-	-	-
rs61839596	1:222836538-222836538	A	intron_variant,non_coding_transcript_variant	MODIFIER	AL392172.1	ENSG00000228106	Transcript	ENST00000663328.1	lncRNA	-	2/2	-	-	-	-	-	-	-	rs61839596	-	1	-	Clone_based_ensembl_gene	-	-	-	-	-	-	-	-	-	-	-	-	-	-	-
rs61839596	1:222836538-222836538	T	intron_variant,non_coding_transcript_variant	MODIFIER	AL392172.1	ENSG00000228106	Transcript	ENST00000663328.1	lncRNA	-	2/2	-	-	-	-	-	-	-	rs61839596	-	1	-	Clone_based_ensembl_gene	-	-	-	-	-	-	-	-	-	-	-	-	-	-	-
rs61839596	1:222836538-222836538	A	intron_variant,non_coding_transcript_variant	MODIFIER	AL392172.1	ENSG00000228106	Transcript	ENST00000669958.1	lncRNA	-	2/3	-	-	-	-	-	-	-	rs61839596	-	1	-	Clone_based_ensembl_gene	-	-	-	-	-	-	-	-	-	-	-	-	-	-	-
rs61839596	1:222836538-222836538	T	intron_variant,non_coding_transcript_variant	MODIFIER	AL392172.1	ENSG00000228106	Transcript	ENST00000669958.1	lncRNA	-	2/3	-	-	-	-	-	-	-	rs61839596	-	1	-	Clone_based_ensembl_gene	-	-	-	-	-	-	-	-	-	-	-	-	-	-	-
rs34394966	1:222839806-222839806	A	downstream_gene_variant	MODIFIER	AL392172.1	ENSG00000228106	Transcript	ENST00000420335.5	lncRNA	-	-	-	-	-	-	-	-	-	rs34394966	2506	1	-	Clone_based_ensembl_gene	-	-	3	-	-	-	0.1552	-	-	-	-	-	-	-	-
rs34394966	1:222839806-222839806	A	downstream_gene_variant	MODIFIER	AL392172.1	ENSG00000228106	Transcript	ENST00000426045.5	lncRNA	-	-	-	-	-	-	-	-	-	rs34394966	2467	1	-	Clone_based_ensembl_gene	-	-	5	-	-	-	0.1552	-	-	-	-	-	-	-	-
rs34394966	1:222839806-222839806	A	downstream_gene_variant	MODIFIER	AL392172.1	ENSG00000228106	Transcript	ENST00000434872.1	lncRNA	-	-	-	-	-	-	-	-	-	rs34394966	2422	1	-	Clone_based_ensembl_gene	-	-	5	-	-	-	0.1552	-	-	-	-	-	-	-	-
rs34394966	1:222839806-222839806	A	downstream_gene_variant	MODIFIER	AL392172.1	ENSG00000228106	Transcript	ENST00000435378.5	lncRNA	-	-	-	-	-	-	-	-	-	rs34394966	2424	1	-	Clone_based_ensembl_gene	-	-	5	-	-	-	0.1552	-	-	-	-	-	-	-	-
rs34394966	1:222839806-222839806	A	downstream_gene_variant	MODIFIER	AL392172.1	ENSG00000228106	Transcript	ENST00000441676.5	lncRNA	-	-	-	-	-	-	-	-	-	rs34394966	2422	1	-	Clone_based_ensembl_gene	-	-	5	-	-	-	0.1552	-	-	-	-	-	-	-	-
rs34394966	1:222839806-222839806	A	downstream_gene_variant	MODIFIER	AL392172.1	ENSG00000228106	Transcript	ENST00000442171.5	lncRNA	-	-	-	-	-	-	-	-	-	rs34394966	2422	1	-	Clone_based_ensembl_gene	-	-	2	-	-	-	0.1552	-	-	-	-	-	-	-	-
rs34394966	1:222839806-222839806	A	downstream_gene_variant	MODIFIER	AL392172.1	ENSG00000228106	Transcript	ENST00000444858.5	lncRNA	-	-	-	-	-	-	-	-	-	rs34394966	2422	1	-	Clone_based_ensembl_gene	-	-	5	-	-	-	0.1552	-	-	-	-	-	-	-	-
rs34394966	1:222839806-222839806	A	downstream_gene_variant	MODIFIER	AL392172.1	ENSG00000228106	Transcript	ENST00000450784.5	lncRNA	-	-	-	-	-	-	-	-	-	rs34394966	2422	1	-	Clone_based_ensembl_gene	-	-	3	-	-	-	0.1552	-	-	-	-	-	-	-	-
rs34394966	1:222839806-222839806	A	downstream_gene_variant	MODIFIER	AL392172.1	ENSG00000228106	Transcript	ENST00000457636.5	lncRNA	-	-	-	-	-	-	-	-	-	rs34394966	2423	1	-	Clone_based_ensembl_gene	-	-	3	-	-	-	0.1552	-	-	-	-	-	-	-	-
rs34394966	1:222839806-222839806	A	downstream_gene_variant	MODIFIER	AL392172.1	ENSG00000228106	Transcript	ENST00000457955.5	lncRNA	-	-	-	-	-	-	-	-	-	rs34394966	2577	1	-	Clone_based_ensembl_gene	-	-	5	-	-	-	0.1552	-	-	-	-	-	-	-	-
rs34394966	1:222839806-222839806	A	intron_variant,non_coding_transcript_variant	MODIFIER	AC093152.1	ENSG00000278610	Transcript	ENST00000495684.2	lncRNA	-	2/7	-	-	-	-	-	-	-	rs34394966	-	1	-	Clone_based_ensembl_gene	-	-	5	-	-	-	0.1552	-	-	-	-	-	-	-	-
rs34394966	1:222839806-222839806	A	downstream_gene_variant	MODIFIER	AL392172.1	ENSG00000228106	Transcript	ENST00000654502.1	lncRNA	-	-	-	-	-	-	-	-	-	rs34394966	2422	1	-	Clone_based_ensembl_gene	-	-	-	-	-	-	0.1552	-	-	-	-	-	-	-	-
rs34394966	1:222839806-222839806	A	downstream_gene_variant	MODIFIER	AL392172.1	ENSG00000228106	Transcript	ENST00000657452.1	lncRNA	-	-	-	-	-	-	-	-	-	rs34394966	2423	1	-	Clone_based_ensembl_gene	-	-	-	-	-	-	0.1552	-	-	-	-	-	-	-	-
rs34394966	1:222839806-222839806	A	downstream_gene_variant	MODIFIER	AL392172.1	ENSG00000228106	Transcript	ENST00000661663.1	lncRNA	-	-	-	-	-	-	-	-	-	rs34394966	2422	1	-	Clone_based_ensembl_gene	-	-	-	-	-	-	0.1552	-	-	-	-	-	-	-	-
rs34394966	1:222839806-222839806	A	downstream_gene_variant	MODIFIER	AL392172.1	ENSG00000228106	Transcript	ENST00000663328.1	lncRNA	-	-	-	-	-	-	-	-	-	rs34394966	2422	1	-	Clone_based_ensembl_gene	-	-	-	-	-	-	0.1552	-	-	-	-	-	-	-	-
rs34394966	1:222839806-222839806	A	downstream_gene_variant	MODIFIER	AL392172.1	ENSG00000228106	Transcript	ENST00000669958.1	lncRNA	-	-	-	-	-	-	-	-	-	rs34394966	2426	1	-	Clone_based_ensembl_gene	-	-	-	-	-	-	0.1552	-	-	-	-	-	-	-	-
rs139215235	1:222840631-222840631	T	downstream_gene_variant	MODIFIER	AL392172.1	ENSG00000228106	Transcript	ENST00000420335.5	lncRNA	-	-	-	-	-	-	-	-	-	rs139215235	3331	1	-	Clone_based_ensembl_gene	-	-	3	-	-	-	0.1827	-	-	-	-	-	-	-	-
rs139215235	1:222840631-222840631	T	downstream_gene_variant	MODIFIER	AL392172.1	ENSG00000228106	Transcript	ENST00000426045.5	lncRNA	-	-	-	-	-	-	-	-	-	rs139215235	3292	1	-	Clone_based_ensembl_gene	-	-	5	-	-	-	0.1827	-	-	-	-	-	-	-	-
rs139215235	1:222840631-222840631	T	downstream_gene_variant	MODIFIER	AL392172.1	ENSG00000228106	Transcript	ENST00000434872.1	lncRNA	-	-	-	-	-	-	-	-	-	rs139215235	3247	1	-	Clone_based_ensembl_gene	-	-	5	-	-	-	0.1827	-	-	-	-	-	-	-	-
rs139215235	1:222840631-222840631	T	downstream_gene_variant	MODIFIER	AL392172.1	ENSG00000228106	Transcript	ENST00000435378.5	lncRNA	-	-	-	-	-	-	-	-	-	rs139215235	3249	1	-	Clone_based_ensembl_gene	-	-	5	-	-	-	0.1827	-	-	-	-	-	-	-	-
rs139215235	1:222840631-222840631	T	downstream_gene_variant	MODIFIER	AL392172.1	ENSG00000228106	Transcript	ENST00000441676.5	lncRNA	-	-	-	-	-	-	-	-	-	rs139215235	3247	1	-	Clone_based_ensembl_gene	-	-	5	-	-	-	0.1827	-	-	-	-	-	-	-	-
rs139215235	1:222840631-222840631	T	downstream_gene_variant	MODIFIER	AL392172.1	ENSG00000228106	Transcript	ENST00000442171.5	lncRNA	-	-	-	-	-	-	-	-	-	rs139215235	3247	1	-	Clone_based_ensembl_gene	-	-	2	-	-	-	0.1827	-	-	-	-	-	-	-	-
rs139215235	1:222840631-222840631	T	downstream_gene_variant	MODIFIER	AL392172.1	ENSG00000228106	Transcript	ENST00000444858.5	lncRNA	-	-	-	-	-	-	-	-	-	rs139215235	3247	1	-	Clone_based_ensembl_gene	-	-	5	-	-	-	0.1827	-	-	-	-	-	-	-	-
rs139215235	1:222840631-222840631	T	downstream_gene_variant	MODIFIER	AL392172.1	ENSG00000228106	Transcript	ENST00000450784.5	lncRNA	-	-	-	-	-	-	-	-	-	rs139215235	3247	1	-	Clone_based_ensembl_gene	-	-	3	-	-	-	0.1827	-	-	-	-	-	-	-	-
rs139215235	1:222840631-222840631	T	downstream_gene_variant	MODIFIER	AL392172.1	ENSG00000228106	Transcript	ENST00000457636.5	lncRNA	-	-	-	-	-	-	-	-	-	rs139215235	3248	1	-	Clone_based_ensembl_gene	-	-	3	-	-	-	0.1827	-	-	-	-	-	-	-	-
rs139215235	1:222840631-222840631	T	downstream_gene_variant	MODIFIER	AL392172.1	ENSG00000228106	Transcript	ENST00000457955.5	lncRNA	-	-	-	-	-	-	-	-	-	rs139215235	3402	1	-	Clone_based_ensembl_gene	-	-	5	-	-	-	0.1827	-	-	-	-	-	-	-	-
rs139215235	1:222840631-222840631	T	intron_variant,non_coding_transcript_variant	MODIFIER	AC093152.1	ENSG00000278610	Transcript	ENST00000495684.2	lncRNA	-	2/7	-	-	-	-	-	-	-	rs139215235	-	1	-	Clone_based_ensembl_gene	-	-	5	-	-	-	0.1827	-	-	-	-	-	-	-	-
rs139215235	1:222840631-222840631	T	downstream_gene_variant	MODIFIER	AL392172.1	ENSG00000228106	Transcript	ENST00000654502.1	lncRNA	-	-	-	-	-	-	-	-	-	rs139215235	3247	1	-	Clone_based_ensembl_gene	-	-	-	-	-	-	0.1827	-	-	-	-	-	-	-	-
rs139215235	1:222840631-222840631	T	downstream_gene_variant	MODIFIER	AL392172.1	ENSG00000228106	Transcript	ENST00000657452.1	lncRNA	-	-	-	-	-	-	-	-	-	rs139215235	3248	1	-	Clone_based_ensembl_gene	-	-	-	-	-	-	0.1827	-	-	-	-	-	-	-	-
rs139215235	1:222840631-222840631	T	downstream_gene_variant	MODIFIER	AL392172.1	ENSG00000228106	Transcript	ENST00000661663.1	lncRNA	-	-	-	-	-	-	-	-	-	rs139215235	3247	1	-	Clone_based_ensembl_gene	-	-	-	-	-	-	0.1827	-	-	-	-	-	-	-	-
rs139215235	1:222840631-222840631	T	downstream_gene_variant	MODIFIER	AL392172.1	ENSG00000228106	Transcript	ENST00000663328.1	lncRNA	-	-	-	-	-	-	-	-	-	rs139215235	3247	1	-	Clone_based_ensembl_gene	-	-	-	-	-	-	0.1827	-	-	-	-	-	-	-	-
rs139215235	1:222840631-222840631	T	downstream_gene_variant	MODIFIER	AL392172.1	ENSG00000228106	Transcript	ENST00000669958.1	lncRNA	-	-	-	-	-	-	-	-	-	rs139215235	3251	1	-	Clone_based_ensembl_gene	-	-	-	-	-	-	0.1827	-	-	-	-	-	-	-	-
rs35264472	1:222843777-222843777	C	intron_variant,non_coding_transcript_variant	MODIFIER	AC093152.1	ENSG00000278610	Transcript	ENST00000495684.2	lncRNA	-	2/7	-	-	-	-	-	-	-	rs35264472	-	1	-	Clone_based_ensembl_gene	-	-	5	-	-	-	0.1843	-	-	-	-	-	-	-	-
rs35264472	1:222843777-222843777	G	intron_variant,non_coding_transcript_variant	MODIFIER	AC093152.1	ENSG00000278610	Transcript	ENST00000495684.2	lncRNA	-	2/7	-	-	-	-	-	-	-	rs35264472	-	1	-	Clone_based_ensembl_gene	-	-	5	-	-	-	-	-	-	-	-	-	-	-	-
rs35264472	1:222843777-222843777	T	intron_variant,non_coding_transcript_variant	MODIFIER	AC093152.1	ENSG00000278610	Transcript	ENST00000495684.2	lncRNA	-	2/7	-	-	-	-	-	-	-	rs35264472	-	1	-	Clone_based_ensembl_gene	-	-	5	-	-	-	-	-	-	-	-	-	-	-	-
rs35970216	1:222844981-222844981	C	intron_variant,non_coding_transcript_variant	MODIFIER	AC093152.1	ENSG00000278610	Transcript	ENST00000495684.2	lncRNA	-	2/7	-	-	-	-	-	-	-	rs35970216	-	1	-	Clone_based_ensembl_gene	-	-	5	-	-	-	0.1865	-	-	-	-	-	-	-	-
rs67787140	1:222846735-222846735	G	intron_variant,non_coding_transcript_variant	MODIFIER	AC093152.1	ENSG00000278610	Transcript	ENST00000495684.2	lncRNA	-	2/7	-	-	-	-	-	-	-	rs67787140	-	1	-	Clone_based_ensembl_gene	-	-	5	-	-	-	0.1703	-	-	-	-	-	-	-	-
rs72742225	1:222847055-222847055	C	intron_variant,non_coding_transcript_variant	MODIFIER	AC093152.1	ENSG00000278610	Transcript	ENST00000495684.2	lncRNA	-	2/7	-	-	-	-	-	-	-	rs72742225	-	1	-	Clone_based_ensembl_gene	-	-	5	-	-	-	0.1500	-	-	-	-	-	-	-	-
rs35467168	1:222849068-222849068	A	intron_variant,non_coding_transcript_variant	MODIFIER	AC093152.1	ENSG00000278610	Transcript	ENST00000495684.2	lncRNA	-	2/7	-	-	-	-	-	-	-	rs35467168	-	1	-	Clone_based_ensembl_gene	-	-	5	-	-	-	0.2103	-	-	-	-	-	-	-	-
rs78546939	1:222849399-222849399	A	intron_variant,non_coding_transcript_variant	MODIFIER	AC093152.1	ENSG00000278610	Transcript	ENST00000495684.2	lncRNA	-	2/7	-	-	-	-	-	-	-	rs78546939	-	1	-	Clone_based_ensembl_gene	-	-	5	-	-	-	0.0485	-	-	-	-	-	-	-	-
rs4276923	1:222850552-222850552	C	intron_variant,non_coding_transcript_variant	MODIFIER	AC093152.1	ENSG00000278610	Transcript	ENST00000495684.2	lncRNA	-	2/7	-	-	-	-	-	-	-	rs4276923	-	1	-	Clone_based_ensembl_gene	-	-	5	-	-	-	-	-	-	-	-	-	-	-	-
rs4276923	1:222850552-222850552	G	intron_variant,non_coding_transcript_variant	MODIFIER	AC093152.1	ENSG00000278610	Transcript	ENST00000495684.2	lncRNA	-	2/7	-	-	-	-	-	-	-	rs4276923	-	1	-	Clone_based_ensembl_gene	-	-	5	-	-	-	-	-	-	-	-	-	-	-	-
rs4011744	1:222854677-222854677	C	intron_variant,non_coding_transcript_variant	MODIFIER	AC093152.1	ENSG00000278610	Transcript	ENST00000495684.2	lncRNA	-	2/7	-	-	-	-	-	-	-	rs4011744	-	1	-	Clone_based_ensembl_gene	-	-	5	-	-	-	0.8171	-	-	-	-	-	-	-	-
rs11485124	1:222856091-222856091	C	intron_variant,non_coding_transcript_variant	MODIFIER	AC093152.1	ENSG00000278610	Transcript	ENST00000495684.2	lncRNA	-	2/7	-	-	-	-	-	-	-	rs11485124	-	1	-	Clone_based_ensembl_gene	-	-	5	-	-	-	-	-	-	-	-	-	-	-	-
rs11485124	1:222856091-222856091	T	intron_variant,non_coding_transcript_variant	MODIFIER	AC093152.1	ENSG00000278610	Transcript	ENST00000495684.2	lncRNA	-	2/7	-	-	-	-	-	-	-	rs11485124	-	1	-	Clone_based_ensembl_gene	-	-	5	-	-	-	0.2073	-	-	-	-	-	-	-	-
rs17163526	1:222856359-222856359	T	intron_variant,non_coding_transcript_variant	MODIFIER	AC093152.1	ENSG00000278610	Transcript	ENST00000495684.2	lncRNA	-	2/7	-	-	-	-	-	-	-	rs17163526	-	1	-	Clone_based_ensembl_gene	-	-	5	-	-	-	0.1422	-	-	-	-	-	-	-	-
rs17163528	1:222857077-222857077	T	intron_variant,non_coding_transcript_variant	MODIFIER	AC093152.1	ENSG00000278610	Transcript	ENST00000495684.2	lncRNA	-	2/7	-	-	-	-	-	-	-	rs17163528	-	1	-	Clone_based_ensembl_gene	-	-	5	-	-	-	0.1480	-	-	-	-	-	-	-	-
rs140450181	1:222860118-222860118	G	intron_variant,non_coding_transcript_variant	MODIFIER	AC093152.1	ENSG00000278610	Transcript	ENST00000495684.2	lncRNA	-	2/7	-	-	-	-	-	-	-	rs140450181	-	1	-	Clone_based_ensembl_gene	-	-	5	-	-	-	0.0431	-	-	-	-	-	-	-	-
rs140450181	1:222860118-222860118	T	intron_variant,non_coding_transcript_variant	MODIFIER	AC093152.1	ENSG00000278610	Transcript	ENST00000495684.2	lncRNA	-	2/7	-	-	-	-	-	-	-	rs140450181	-	1	-	Clone_based_ensembl_gene	-	-	5	-	-	-	-	-	-	-	-	-	-	-	-
rs2378609	1:222862459-222862459	G	intron_variant,non_coding_transcript_variant	MODIFIER	AC093152.1	ENSG00000278610	Transcript	ENST00000495684.2	lncRNA	-	2/7	-	-	-	-	-	-	-	rs2378609	-	1	-	Clone_based_ensembl_gene	-	-	5	-	-	-	0.2165	-	-	-	-	-	-	-	-
rs2378609	1:222862459-222862459	T	intron_variant,non_coding_transcript_variant	MODIFIER	AC093152.1	ENSG00000278610	Transcript	ENST00000495684.2	lncRNA	-	2/7	-	-	-	-	-	-	-	rs2378609	-	1	-	Clone_based_ensembl_gene	-	-	5	-	-	-	-	-	-	-	-	-	-	-	-
rs115856621	1:222862817-222862817	T	intron_variant,non_coding_transcript_variant	MODIFIER	AC093152.1	ENSG00000278610	Transcript	ENST00000495684.2	lncRNA	-	2/7	-	-	-	-	-	-	-	rs115856621	-	1	-	Clone_based_ensembl_gene	-	-	5	-	-	-	0.0531	-	-	-	-	-	-	-	-
rs17163533	1:222869645-222869645	A	upstream_gene_variant	MODIFIER	DISP1	ENSG00000154309	Transcript	ENST00000360254.3	lncRNA	-	-	-	-	-	-	-	-	-	rs17163533	2626	1	-	HGNC	HGNC:19711	-	5	-	-	-	0.1881	-	-	-	-	-	-	-	-
rs17163533	1:222869645-222869645	A	intron_variant,non_coding_transcript_variant	MODIFIER	AC093152.1	ENSG00000278610	Transcript	ENST00000495684.2	lncRNA	-	2/7	-	-	-	-	-	-	-	rs17163533	-	1	-	Clone_based_ensembl_gene	-	-	5	-	-	-	0.1881	-	-	-	-	-	-	-	-
rs151311211	1:222872138-222872138	G	upstream_gene_variant	MODIFIER	DISP1	ENSG00000154309	Transcript	ENST00000360254.3	lncRNA	-	-	-	-	-	-	-	-	-	rs151311211	133	1	-	HGNC	HGNC:19711	-	5	-	-	-	-	-	-	-	-	-	-	-	-
rs151311211	1:222872138-222872138	T	upstream_gene_variant	MODIFIER	DISP1	ENSG00000154309	Transcript	ENST00000360254.3	lncRNA	-	-	-	-	-	-	-	-	-	rs151311211	133	1	-	HGNC	HGNC:19711	-	5	-	-	-	0.1915	-	-	-	-	-	-	-	-
rs151311211	1:222872138-222872138	G	intron_variant,non_coding_transcript_variant	MODIFIER	AC093152.1	ENSG00000278610	Transcript	ENST00000495684.2	lncRNA	-	2/7	-	-	-	-	-	-	-	rs151311211	-	1	-	Clone_based_ensembl_gene	-	-	5	-	-	-	-	-	-	-	-	-	-	-	-
rs151311211	1:222872138-222872138	T	intron_variant,non_coding_transcript_variant	MODIFIER	AC093152.1	ENSG00000278610	Transcript	ENST00000495684.2	lncRNA	-	2/7	-	-	-	-	-	-	-	rs151311211	-	1	-	Clone_based_ensembl_gene	-	-	5	-	-	-	0.1915	-	-	-	-	-	-	-	-
rs75576386	1:222883439-222883439	C	intron_variant,non_coding_transcript_variant	MODIFIER	DISP1	ENSG00000154309	Transcript	ENST00000360254.3	lncRNA	-	1/3	-	-	-	-	-	-	-	rs75576386	-	1	-	HGNC	HGNC:19711	-	5	-	-	-	0.1917	-	-	-	-	-	-	-	-
rs75576386	1:222883439-222883439	C	intron_variant,non_coding_transcript_variant	MODIFIER	AC093152.1	ENSG00000278610	Transcript	ENST00000495684.2	lncRNA	-	2/7	-	-	-	-	-	-	-	rs75576386	-	1	-	Clone_based_ensembl_gene	-	-	5	-	-	-	0.1917	-	-	-	-	-	-	-	-
rs35390598	1:222883450-222883450	T	intron_variant,non_coding_transcript_variant	MODIFIER	DISP1	ENSG00000154309	Transcript	ENST00000360254.3	lncRNA	-	1/3	-	-	-	-	-	-	-	rs35390598	-	1	-	HGNC	HGNC:19711	-	5	-	-	-	0.8085	-	-	-	-	-	-	-	-
rs35390598	1:222883450-222883450	T	intron_variant,non_coding_transcript_variant	MODIFIER	AC093152.1	ENSG00000278610	Transcript	ENST00000495684.2	lncRNA	-	2/7	-	-	-	-	-	-	-	rs35390598	-	1	-	Clone_based_ensembl_gene	-	-	5	-	-	-	0.8085	-	-	-	-	-	-	-	-
rs17163538	1:222891890-222891890	G	intron_variant,non_coding_transcript_variant	MODIFIER	DISP1	ENSG00000154309	Transcript	ENST00000360254.3	lncRNA	-	1/3	-	-	-	-	-	-	-	rs17163538	-	1	-	HGNC	HGNC:19711	-	5	-	-	-	0.1484	-	-	-	-	-	-	-	-
rs17163538	1:222891890-222891890	G	intron_variant,non_coding_transcript_variant	MODIFIER	AC093152.1	ENSG00000278610	Transcript	ENST00000495684.2	lncRNA	-	2/7	-	-	-	-	-	-	-	rs17163538	-	1	-	Clone_based_ensembl_gene	-	-	5	-	-	-	0.1484	-	-	-	-	-	-	-	-
rs17163538	1:222891890-222891890	G	regulatory_region_variant	MODIFIER	-	-	RegulatoryFeature	ENSR00000387865	promoter_flanking_region	-	-	-	-	-	-	-	-	-	rs17163538	-	-	-	-	-	-	-	-	-	-	0.1484	-	-	-	-	-	-	-	-
rs17163542	1:222895138-222895138	C	intron_variant,non_coding_transcript_variant	MODIFIER	DISP1	ENSG00000154309	Transcript	ENST00000360254.3	lncRNA	-	1/3	-	-	-	-	-	-	-	rs17163542	-	1	-	HGNC	HGNC:19711	-	5	-	-	-	0.8488	-	-	-	-	-	-	-	-
rs17163542	1:222895138-222895138	C	intron_variant,non_coding_transcript_variant	MODIFIER	AC093152.1	ENSG00000278610	Transcript	ENST00000495684.2	lncRNA	-	2/7	-	-	-	-	-	-	-	rs17163542	-	1	-	Clone_based_ensembl_gene	-	-	5	-	-	-	0.8488	-	-	-	-	-	-	-	-
rs2789977	1:222897575-222897575	A	intron_variant,non_coding_transcript_variant	MODIFIER	DISP1	ENSG00000154309	Transcript	ENST00000360254.3	lncRNA	-	1/3	-	-	-	-	-	-	-	rs2789977	-	1	-	HGNC	HGNC:19711	-	5	-	-	-	-	-	-	-	-	-	-	-	-
rs2789977	1:222897575-222897575	C	intron_variant,non_coding_transcript_variant	MODIFIER	DISP1	ENSG00000154309	Transcript	ENST00000360254.3	lncRNA	-	1/3	-	-	-	-	-	-	-	rs2789977	-	1	-	HGNC	HGNC:19711	-	5	-	-	-	-	-	-	-	-	-	-	-	-
rs2789977	1:222897575-222897575	A	intron_variant,non_coding_transcript_variant	MODIFIER	AC093152.1	ENSG00000278610	Transcript	ENST00000495684.2	lncRNA	-	2/7	-	-	-	-	-	-	-	rs2789977	-	1	-	Clone_based_ensembl_gene	-	-	5	-	-	-	-	-	-	-	-	-	-	-	-
rs2789977	1:222897575-222897575	C	intron_variant,non_coding_transcript_variant	MODIFIER	AC093152.1	ENSG00000278610	Transcript	ENST00000495684.2	lncRNA	-	2/7	-	-	-	-	-	-	-	rs2789977	-	1	-	Clone_based_ensembl_gene	-	-	5	-	-	-	-	-	-	-	-	-	-	-	-
rs2789978	1:222897610-222897610	A	intron_variant,non_coding_transcript_variant	MODIFIER	DISP1	ENSG00000154309	Transcript	ENST00000360254.3	lncRNA	-	1/3	-	-	-	-	-	-	-	rs2789978	-	1	-	HGNC	HGNC:19711	-	5	-	-	-	0.1859	-	-	-	-	-	-	-	-
rs2789978	1:222897610-222897610	A	intron_variant,non_coding_transcript_variant	MODIFIER	AC093152.1	ENSG00000278610	Transcript	ENST00000495684.2	lncRNA	-	2/7	-	-	-	-	-	-	-	rs2789978	-	1	-	Clone_based_ensembl_gene	-	-	5	-	-	-	0.1859	-	-	-	-	-	-	-	-
rs72742235	1:222906961-222906961	T	intron_variant,non_coding_transcript_variant	MODIFIER	DISP1	ENSG00000154309	Transcript	ENST00000360254.3	lncRNA	-	1/3	-	-	-	-	-	-	-	rs72742235	-	1	-	HGNC	HGNC:19711	-	5	-	-	-	0.1352	-	-	-	-	-	-	-	-
rs72742235	1:222906961-222906961	T	intron_variant,non_coding_transcript_variant	MODIFIER	AC093152.1	ENSG00000278610	Transcript	ENST00000495684.2	lncRNA	-	3/7	-	-	-	-	-	-	-	rs72742235	-	1	-	Clone_based_ensembl_gene	-	-	5	-	-	-	0.1352	-	-	-	-	-	-	-	-
rs17163554	1:222909301-222909301	T	intron_variant,non_coding_transcript_variant	MODIFIER	DISP1	ENSG00000154309	Transcript	ENST00000360254.3	lncRNA	-	1/3	-	-	-	-	-	-	-	rs17163554	-	1	-	HGNC	HGNC:19711	-	5	-	-	-	0.0957	-	-	-	-	-	-	-	-
rs17163554	1:222909301-222909301	T	intron_variant,non_coding_transcript_variant	MODIFIER	AC093152.1	ENSG00000278610	Transcript	ENST00000495684.2	lncRNA	-	3/7	-	-	-	-	-	-	-	rs17163554	-	1	-	Clone_based_ensembl_gene	-	-	5	-	-	-	0.0957	-	-	-	-	-	-	-	-
rs17163554	1:222909301-222909301	T	regulatory_region_variant	MODIFIER	-	-	RegulatoryFeature	ENSR00000387870	promoter_flanking_region	-	-	-	-	-	-	-	-	-	rs17163554	-	-	-	-	-	-	-	-	-	-	0.0957	-	-	-	-	-	-	-	-
rs17535882	1:222909460-222909460	T	intron_variant,non_coding_transcript_variant	MODIFIER	DISP1	ENSG00000154309	Transcript	ENST00000360254.3	lncRNA	-	1/3	-	-	-	-	-	-	-	rs17535882	-	1	-	HGNC	HGNC:19711	-	5	-	-	-	0.2258	-	-	-	-	-	-	-	-
rs17535882	1:222909460-222909460	T	intron_variant,non_coding_transcript_variant	MODIFIER	AC093152.1	ENSG00000278610	Transcript	ENST00000495684.2	lncRNA	-	3/7	-	-	-	-	-	-	-	rs17535882	-	1	-	Clone_based_ensembl_gene	-	-	5	-	-	-	0.2258	-	-	-	-	-	-	-	-
rs17535882	1:222909460-222909460	T	regulatory_region_variant	MODIFIER	-	-	RegulatoryFeature	ENSR00000387870	promoter_flanking_region	-	-	-	-	-	-	-	-	-	rs17535882	-	-	-	-	-	-	-	-	-	-	0.2258	-	-	-	-	-	-	-	-
rs17163555	1:222909676-222909676	G	intron_variant,non_coding_transcript_variant	MODIFIER	DISP1	ENSG00000154309	Transcript	ENST00000360254.3	lncRNA	-	1/3	-	-	-	-	-	-	-	rs17163555	-	1	-	HGNC	HGNC:19711	-	5	-	-	-	0.6556	-	-	-	-	-	-	-	-
rs17163555	1:222909676-222909676	G	intron_variant,non_coding_transcript_variant	MODIFIER	AC093152.1	ENSG00000278610	Transcript	ENST00000495684.2	lncRNA	-	3/7	-	-	-	-	-	-	-	rs17163555	-	1	-	Clone_based_ensembl_gene	-	-	5	-	-	-	0.6556	-	-	-	-	-	-	-	-
rs17163555	1:222909676-222909676	G	regulatory_region_variant	MODIFIER	-	-	RegulatoryFeature	ENSR00000387870	promoter_flanking_region	-	-	-	-	-	-	-	-	-	rs17163555	-	-	-	-	-	-	-	-	-	-	0.6556	-	-	-	-	-	-	-	-
rs36062949	1:222909831-222909831	G	intron_variant,non_coding_transcript_variant	MODIFIER	DISP1	ENSG00000154309	Transcript	ENST00000360254.3	lncRNA	-	1/3	-	-	-	-	-	-	-	rs36062949	-	1	-	HGNC	HGNC:19711	-	5	-	-	-	-	-	-	-	-	-	-	-	-
rs36062949	1:222909831-222909831	T	intron_variant,non_coding_transcript_variant	MODIFIER	DISP1	ENSG00000154309	Transcript	ENST00000360254.3	lncRNA	-	1/3	-	-	-	-	-	-	-	rs36062949	-	1	-	HGNC	HGNC:19711	-	5	-	-	-	-	-	-	-	-	-	-	-	-
rs36062949	1:222909831-222909831	G	intron_variant,non_coding_transcript_variant	MODIFIER	AC093152.1	ENSG00000278610	Transcript	ENST00000495684.2	lncRNA	-	3/7	-	-	-	-	-	-	-	rs36062949	-	1	-	Clone_based_ensembl_gene	-	-	5	-	-	-	-	-	-	-	-	-	-	-	-
rs36062949	1:222909831-222909831	T	intron_variant,non_coding_transcript_variant	MODIFIER	AC093152.1	ENSG00000278610	Transcript	ENST00000495684.2	lncRNA	-	3/7	-	-	-	-	-	-	-	rs36062949	-	1	-	Clone_based_ensembl_gene	-	-	5	-	-	-	-	-	-	-	-	-	-	-	-
rs36062949	1:222909831-222909831	G	regulatory_region_variant	MODIFIER	-	-	RegulatoryFeature	ENSR00000387870	promoter_flanking_region	-	-	-	-	-	-	-	-	-	rs36062949	-	-	-	-	-	-	-	-	-	-	-	-	-	-	-	-	-	-	-
rs36062949	1:222909831-222909831	T	regulatory_region_variant	MODIFIER	-	-	RegulatoryFeature	ENSR00000387870	promoter_flanking_region	-	-	-	-	-	-	-	-	-	rs36062949	-	-	-	-	-	-	-	-	-	-	-	-	-	-	-	-	-	-	-
rs36062949	1:222909831-222909831	G	TF_binding_site_variant	MODIFIER	-	-	MotifFeature	ENSM00201976203	-	-	-	-	-	-	-	-	-	-	rs36062949	-	1	-	-	-	-	-	-	-	-	-	-	-	-	-	ENSM00201976203	5	Y	-0.069
rs36062949	1:222909831-222909831	T	TF_binding_site_variant	MODIFIER	-	-	MotifFeature	ENSM00201976203	-	-	-	-	-	-	-	-	-	-	rs36062949	-	1	-	-	-	-	-	-	-	-	-	-	-	-	-	ENSM00201976203	5	Y	-0.037
rs36062949	1:222909831-222909831	G	TF_binding_site_variant	MODIFIER	-	-	MotifFeature	ENSM00521813867	-	-	-	-	-	-	-	-	-	-	rs36062949	-	1	-	-	-	-	-	-	-	-	-	-	-	-	-	ENSM00521813867	6	N	-0.024
rs36062949	1:222909831-222909831	T	TF_binding_site_variant	MODIFIER	-	-	MotifFeature	ENSM00521813867	-	-	-	-	-	-	-	-	-	-	rs36062949	-	1	-	-	-	-	-	-	-	-	-	-	-	-	-	ENSM00521813867	6	N	-0.030
rs36062949	1:222909831-222909831	G	TF_binding_site_variant	MODIFIER	-	-	MotifFeature	ENSM00202719922	-	-	-	-	-	-	-	-	-	-	rs36062949	-	-1	-	-	-	-	-	-	-	-	-	-	-	-	-	ENSM00202719922	24	N	-0.008
rs36062949	1:222909831-222909831	T	TF_binding_site_variant	MODIFIER	-	-	MotifFeature	ENSM00202719922	-	-	-	-	-	-	-	-	-	-	rs36062949	-	-1	-	-	-	-	-	-	-	-	-	-	-	-	-	ENSM00202719922	24	N	-0.001
rs36062949	1:222909831-222909831	G	TF_binding_site_variant	MODIFIER	-	-	MotifFeature	ENSM00201084204	-	-	-	-	-	-	-	-	-	-	rs36062949	-	-1	-	-	-	-	-	-	-	-	-	-	-	-	-	ENSM00201084204	15	N	-0.028
rs36062949	1:222909831-222909831	T	TF_binding_site_variant	MODIFIER	-	-	MotifFeature	ENSM00201084204	-	-	-	-	-	-	-	-	-	-	rs36062949	-	-1	-	-	-	-	-	-	-	-	-	-	-	-	-	ENSM00201084204	15	N	-0.030
rs34044693	1:222910157-222910157	C	intron_variant,non_coding_transcript_variant	MODIFIER	DISP1	ENSG00000154309	Transcript	ENST00000360254.3	lncRNA	-	1/3	-	-	-	-	-	-	-	rs34044693	-	1	-	HGNC	HGNC:19711	-	5	-	-	-	0.4169	-	-	-	-	-	-	-	-
rs34044693	1:222910157-222910157	T	intron_variant,non_coding_transcript_variant	MODIFIER	DISP1	ENSG00000154309	Transcript	ENST00000360254.3	lncRNA	-	1/3	-	-	-	-	-	-	-	rs34044693	-	1	-	HGNC	HGNC:19711	-	5	-	-	-	-	-	-	-	-	-	-	-	-
rs34044693	1:222910157-222910157	C	intron_variant,non_coding_transcript_variant	MODIFIER	AC093152.1	ENSG00000278610	Transcript	ENST00000495684.2	lncRNA	-	3/7	-	-	-	-	-	-	-	rs34044693	-	1	-	Clone_based_ensembl_gene	-	-	5	-	-	-	0.4169	-	-	-	-	-	-	-	-
rs34044693	1:222910157-222910157	T	intron_variant,non_coding_transcript_variant	MODIFIER	AC093152.1	ENSG00000278610	Transcript	ENST00000495684.2	lncRNA	-	3/7	-	-	-	-	-	-	-	rs34044693	-	1	-	Clone_based_ensembl_gene	-	-	5	-	-	-	-	-	-	-	-	-	-	-	-
rs34044693	1:222910157-222910157	C	regulatory_region_variant	MODIFIER	-	-	RegulatoryFeature	ENSR00000387870	promoter_flanking_region	-	-	-	-	-	-	-	-	-	rs34044693	-	-	-	-	-	-	-	-	-	-	0.4169	-	-	-	-	-	-	-	-
rs34044693	1:222910157-222910157	T	regulatory_region_variant	MODIFIER	-	-	RegulatoryFeature	ENSR00000387870	promoter_flanking_region	-	-	-	-	-	-	-	-	-	rs34044693	-	-	-	-	-	-	-	-	-	-	-	-	-	-	-	-	-	-	-
rs4307575	1:222910602-222910602	A	intron_variant,non_coding_transcript_variant	MODIFIER	DISP1	ENSG00000154309	Transcript	ENST00000360254.3	lncRNA	-	1/3	-	-	-	-	-	-	-	rs4307575	-	1	-	HGNC	HGNC:19711	-	5	-	-	-	0.4097	-	-	-	-	-	-	-	-
rs4307575	1:222910602-222910602	A	intron_variant,non_coding_transcript_variant	MODIFIER	AC093152.1	ENSG00000278610	Transcript	ENST00000495684.2	lncRNA	-	3/7	-	-	-	-	-	-	-	rs4307575	-	1	-	Clone_based_ensembl_gene	-	-	5	-	-	-	0.4097	-	-	-	-	-	-	-	-
rs4307575	1:222910602-222910602	A	regulatory_region_variant	MODIFIER	-	-	RegulatoryFeature	ENSR00000387870	promoter_flanking_region	-	-	-	-	-	-	-	-	-	rs4307575	-	-	-	-	-	-	-	-	-	-	0.4097	-	-	-	-	-	-	-	-
rs2378615	1:222910758-222910758	A	intron_variant,non_coding_transcript_variant	MODIFIER	DISP1	ENSG00000154309	Transcript	ENST00000360254.3	lncRNA	-	1/3	-	-	-	-	-	-	-	rs2378615	-	1	-	HGNC	HGNC:19711	-	5	-	-	-	0.1917	-	-	-	-	-	-	-	-
rs2378615	1:222910758-222910758	A	intron_variant,non_coding_transcript_variant	MODIFIER	AC093152.1	ENSG00000278610	Transcript	ENST00000495684.2	lncRNA	-	3/7	-	-	-	-	-	-	-	rs2378615	-	1	-	Clone_based_ensembl_gene	-	-	5	-	-	-	0.1917	-	-	-	-	-	-	-	-
rs2378615	1:222910758-222910758	A	regulatory_region_variant	MODIFIER	-	-	RegulatoryFeature	ENSR00000387870	promoter_flanking_region	-	-	-	-	-	-	-	-	-	rs2378615	-	-	-	-	-	-	-	-	-	-	0.1917	-	-	-	-	-	-	-	-
rs2889941	1:222910774-222910774	T	intron_variant,non_coding_transcript_variant	MODIFIER	DISP1	ENSG00000154309	Transcript	ENST00000360254.3	lncRNA	-	1/3	-	-	-	-	-	-	-	rs2889941	-	1	-	HGNC	HGNC:19711	-	5	-	-	-	0.4075	-	-	-	-	-	-	-	-
rs2889941	1:222910774-222910774	T	intron_variant,non_coding_transcript_variant	MODIFIER	AC093152.1	ENSG00000278610	Transcript	ENST00000495684.2	lncRNA	-	3/7	-	-	-	-	-	-	-	rs2889941	-	1	-	Clone_based_ensembl_gene	-	-	5	-	-	-	0.4075	-	-	-	-	-	-	-	-
rs2889941	1:222910774-222910774	T	regulatory_region_variant	MODIFIER	-	-	RegulatoryFeature	ENSR00000387870	promoter_flanking_region	-	-	-	-	-	-	-	-	-	rs2889941	-	-	-	-	-	-	-	-	-	-	0.4075	-	-	-	-	-	-	-	-
rs72742238	1:222911352-222911352	A	intron_variant,non_coding_transcript_variant	MODIFIER	DISP1	ENSG00000154309	Transcript	ENST00000360254.3	lncRNA	-	1/3	-	-	-	-	-	-	-	rs72742238	-	1	-	HGNC	HGNC:19711	-	5	-	-	-	-	-	-	-	-	-	-	-	-
rs72742238	1:222911352-222911352	C	intron_variant,non_coding_transcript_variant	MODIFIER	DISP1	ENSG00000154309	Transcript	ENST00000360254.3	lncRNA	-	1/3	-	-	-	-	-	-	-	rs72742238	-	1	-	HGNC	HGNC:19711	-	5	-	-	-	0.1919	-	-	-	-	-	-	-	-
rs72742238	1:222911352-222911352	A	intron_variant,non_coding_transcript_variant	MODIFIER	AC093152.1	ENSG00000278610	Transcript	ENST00000495684.2	lncRNA	-	3/7	-	-	-	-	-	-	-	rs72742238	-	1	-	Clone_based_ensembl_gene	-	-	5	-	-	-	-	-	-	-	-	-	-	-	-
rs72742238	1:222911352-222911352	C	intron_variant,non_coding_transcript_variant	MODIFIER	AC093152.1	ENSG00000278610	Transcript	ENST00000495684.2	lncRNA	-	3/7	-	-	-	-	-	-	-	rs72742238	-	1	-	Clone_based_ensembl_gene	-	-	5	-	-	-	0.1919	-	-	-	-	-	-	-	-
rs72742238	1:222911352-222911352	A	regulatory_region_variant	MODIFIER	-	-	RegulatoryFeature	ENSR00000387870	promoter_flanking_region	-	-	-	-	-	-	-	-	-	rs72742238	-	-	-	-	-	-	-	-	-	-	-	-	-	-	-	-	-	-	-
rs72742238	1:222911352-222911352	C	regulatory_region_variant	MODIFIER	-	-	RegulatoryFeature	ENSR00000387870	promoter_flanking_region	-	-	-	-	-	-	-	-	-	rs72742238	-	-	-	-	-	-	-	-	-	-	0.1919	-	-	-	-	-	-	-	-
rs35947998	1:222911989-222911989	A	intron_variant,non_coding_transcript_variant	MODIFIER	DISP1	ENSG00000154309	Transcript	ENST00000360254.3	lncRNA	-	1/3	-	-	-	-	-	-	-	rs35947998	-	1	-	HGNC	HGNC:19711	-	5	-	-	-	-	-	-	-	-	-	-	-	-
rs35947998	1:222911989-222911989	C	intron_variant,non_coding_transcript_variant	MODIFIER	DISP1	ENSG00000154309	Transcript	ENST00000360254.3	lncRNA	-	1/3	-	-	-	-	-	-	-	rs35947998	-	1	-	HGNC	HGNC:19711	-	5	-	-	-	-	-	-	-	-	-	-	-	-
rs35947998	1:222911989-222911989	A	intron_variant,non_coding_transcript_variant	MODIFIER	AC093152.1	ENSG00000278610	Transcript	ENST00000495684.2	lncRNA	-	3/7	-	-	-	-	-	-	-	rs35947998	-	1	-	Clone_based_ensembl_gene	-	-	5	-	-	-	-	-	-	-	-	-	-	-	-
rs35947998	1:222911989-222911989	C	intron_variant,non_coding_transcript_variant	MODIFIER	AC093152.1	ENSG00000278610	Transcript	ENST00000495684.2	lncRNA	-	3/7	-	-	-	-	-	-	-	rs35947998	-	1	-	Clone_based_ensembl_gene	-	-	5	-	-	-	-	-	-	-	-	-	-	-	-
rs17476864	1:222913467-222913467	G	intron_variant,non_coding_transcript_variant	MODIFIER	DISP1	ENSG00000154309	Transcript	ENST00000360254.3	lncRNA	-	1/3	-	-	-	-	-	-	-	rs17476864	-	1	-	HGNC	HGNC:19711	-	5	-	-	-	0.1983	-	-	-	-	-	-	-	-
rs17476864	1:222913467-222913467	G	intron_variant,non_coding_transcript_variant	MODIFIER	AC093152.1	ENSG00000278610	Transcript	ENST00000495684.2	lncRNA	-	3/7	-	-	-	-	-	-	-	rs17476864	-	1	-	Clone_based_ensembl_gene	-	-	5	-	-	-	0.1983	-	-	-	-	-	-	-	-
rs17476913	1:222913608-222913608	C	intron_variant,non_coding_transcript_variant	MODIFIER	DISP1	ENSG00000154309	Transcript	ENST00000360254.3	lncRNA	-	1/3	-	-	-	-	-	-	-	rs17476913	-	1	-	HGNC	HGNC:19711	-	5	-	-	-	0.1983	-	-	-	-	-	-	-	-
rs17476913	1:222913608-222913608	T	intron_variant,non_coding_transcript_variant	MODIFIER	DISP1	ENSG00000154309	Transcript	ENST00000360254.3	lncRNA	-	1/3	-	-	-	-	-	-	-	rs17476913	-	1	-	HGNC	HGNC:19711	-	5	-	-	-	-	-	-	-	-	-	-	-	-
rs17476913	1:222913608-222913608	C	intron_variant,non_coding_transcript_variant	MODIFIER	AC093152.1	ENSG00000278610	Transcript	ENST00000495684.2	lncRNA	-	3/7	-	-	-	-	-	-	-	rs17476913	-	1	-	Clone_based_ensembl_gene	-	-	5	-	-	-	0.1983	-	-	-	-	-	-	-	-
rs17476913	1:222913608-222913608	T	intron_variant,non_coding_transcript_variant	MODIFIER	AC093152.1	ENSG00000278610	Transcript	ENST00000495684.2	lncRNA	-	3/7	-	-	-	-	-	-	-	rs17476913	-	1	-	Clone_based_ensembl_gene	-	-	5	-	-	-	-	-	-	-	-	-	-	-	-
rs17476913	1:222913608-222913608	C	regulatory_region_variant	MODIFIER	-	-	RegulatoryFeature	ENSR00000937703	enhancer	-	-	-	-	-	-	-	-	-	rs17476913	-	-	-	-	-	-	-	-	-	-	0.1983	-	-	-	-	-	-	-	-
rs17476913	1:222913608-222913608	T	regulatory_region_variant	MODIFIER	-	-	RegulatoryFeature	ENSR00000937703	enhancer	-	-	-	-	-	-	-	-	-	rs17476913	-	-	-	-	-	-	-	-	-	-	-	-	-	-	-	-	-	-	-
rs17163562	1:222914443-222914443	A	intron_variant,non_coding_transcript_variant	MODIFIER	DISP1	ENSG00000154309	Transcript	ENST00000360254.3	lncRNA	-	1/3	-	-	-	-	-	-	-	rs17163562	-	1	-	HGNC	HGNC:19711	-	5	-	-	-	0.6577	-	-	-	-	-	-	-	-
rs17163562	1:222914443-222914443	A	intron_variant,non_coding_transcript_variant	MODIFIER	AC093152.1	ENSG00000278610	Transcript	ENST00000495684.2	lncRNA	-	3/7	-	-	-	-	-	-	-	rs17163562	-	1	-	Clone_based_ensembl_gene	-	-	5	-	-	-	0.6577	-	-	-	-	-	-	-	-
rs17163562	1:222914443-222914443	A	regulatory_region_variant	MODIFIER	-	-	RegulatoryFeature	ENSR00000937704	promoter_flanking_region	-	-	-	-	-	-	-	-	-	rs17163562	-	-	-	-	-	-	-	-	-	-	0.6577	-	-	-	-	-	-	-	-
rs1999989	1:222914625-222914625	A	intron_variant,non_coding_transcript_variant	MODIFIER	DISP1	ENSG00000154309	Transcript	ENST00000360254.3	lncRNA	-	1/3	-	-	-	-	-	-	-	rs1999989	-	1	-	HGNC	HGNC:19711	-	5	-	-	-	0.4109	-	-	-	-	-	-	-	-
rs1999989	1:222914625-222914625	A	intron_variant,non_coding_transcript_variant	MODIFIER	AC093152.1	ENSG00000278610	Transcript	ENST00000495684.2	lncRNA	-	3/7	-	-	-	-	-	-	-	rs1999989	-	1	-	Clone_based_ensembl_gene	-	-	5	-	-	-	0.4109	-	-	-	-	-	-	-	-
rs1999989	1:222914625-222914625	A	regulatory_region_variant	MODIFIER	-	-	RegulatoryFeature	ENSR00000937704	promoter_flanking_region	-	-	-	-	-	-	-	-	-	rs1999989	-	-	-	-	-	-	-	-	-	-	0.4109	-	-	-	-	-	-	-	-
rs17163572	1:222915465-222915465	G	intron_variant,non_coding_transcript_variant	MODIFIER	DISP1	ENSG00000154309	Transcript	ENST00000360254.3	lncRNA	-	1/3	-	-	-	-	-	-	-	rs17163572	-	1	-	HGNC	HGNC:19711	-	5	-	-	-	-	-	-	-	-	-	-	-	-
rs17163572	1:222915465-222915465	T	intron_variant,non_coding_transcript_variant	MODIFIER	DISP1	ENSG00000154309	Transcript	ENST00000360254.3	lncRNA	-	1/3	-	-	-	-	-	-	-	rs17163572	-	1	-	HGNC	HGNC:19711	-	5	-	-	-	0.4113	-	-	-	-	-	-	-	-
rs17163572	1:222915465-222915465	G	intron_variant,non_coding_transcript_variant	MODIFIER	AC093152.1	ENSG00000278610	Transcript	ENST00000495684.2	lncRNA	-	3/7	-	-	-	-	-	-	-	rs17163572	-	1	-	Clone_based_ensembl_gene	-	-	5	-	-	-	-	-	-	-	-	-	-	-	-
rs17163572	1:222915465-222915465	T	intron_variant,non_coding_transcript_variant	MODIFIER	AC093152.1	ENSG00000278610	Transcript	ENST00000495684.2	lncRNA	-	3/7	-	-	-	-	-	-	-	rs17163572	-	1	-	Clone_based_ensembl_gene	-	-	5	-	-	-	0.4113	-	-	-	-	-	-	-	-
rs17163572	1:222915465-222915465	G	regulatory_region_variant	MODIFIER	-	-	RegulatoryFeature	ENSR00000937704	promoter_flanking_region	-	-	-	-	-	-	-	-	-	rs17163572	-	-	-	-	-	-	-	-	-	-	-	-	-	-	-	-	-	-	-
rs17163572	1:222915465-222915465	T	regulatory_region_variant	MODIFIER	-	-	RegulatoryFeature	ENSR00000937704	promoter_flanking_region	-	-	-	-	-	-	-	-	-	rs17163572	-	-	-	-	-	-	-	-	-	-	0.4113	-	-	-	-	-	-	-	-
rs2609394	1:222919307-222919307	T	intron_variant,non_coding_transcript_variant	MODIFIER	DISP1	ENSG00000154309	Transcript	ENST00000360254.3	lncRNA	-	1/3	-	-	-	-	-	-	-	rs2609394	-	1	-	HGNC	HGNC:19711	-	5	-	-	-	0.3261	-	-	-	-	-	-	-	-
rs2609394	1:222919307-222919307	T	intron_variant,non_coding_transcript_variant	MODIFIER	AC093152.1	ENSG00000278610	Transcript	ENST00000495684.2	lncRNA	-	3/7	-	-	-	-	-	-	-	rs2609394	-	1	-	Clone_based_ensembl_gene	-	-	5	-	-	-	0.3261	-	-	-	-	-	-	-	-
rs2609395	1:222921173-222921173	A	intron_variant,non_coding_transcript_variant	MODIFIER	DISP1	ENSG00000154309	Transcript	ENST00000360254.3	lncRNA	-	1/3	-	-	-	-	-	-	-	rs2609395	-	1	-	HGNC	HGNC:19711	-	5	-	-	-	0.3295	-	-	-	-	-	-	-	-
rs2609395	1:222921173-222921173	A	intron_variant,non_coding_transcript_variant	MODIFIER	AC093152.1	ENSG00000278610	Transcript	ENST00000495684.2	lncRNA	-	3/7	-	-	-	-	-	-	-	rs2609395	-	1	-	Clone_based_ensembl_gene	-	-	5	-	-	-	0.3295	-	-	-	-	-	-	-	-
rs2609397	1:222921670-222921670	G	intron_variant,non_coding_transcript_variant	MODIFIER	DISP1	ENSG00000154309	Transcript	ENST00000360254.3	lncRNA	-	1/3	-	-	-	-	-	-	-	rs2609397	-	1	-	HGNC	HGNC:19711	-	5	-	-	-	0.3301	-	-	-	-	-	-	-	-
rs2609397	1:222921670-222921670	G	intron_variant,non_coding_transcript_variant	MODIFIER	AC093152.1	ENSG00000278610	Transcript	ENST00000495684.2	lncRNA	-	3/7	-	-	-	-	-	-	-	rs2609397	-	1	-	Clone_based_ensembl_gene	-	-	5	-	-	-	0.3301	-	-	-	-	-	-	-	-
rs2609398	1:222923236-222923236	G	intron_variant,non_coding_transcript_variant	MODIFIER	DISP1	ENSG00000154309	Transcript	ENST00000360254.3	lncRNA	-	1/3	-	-	-	-	-	-	-	rs2609398	-	1	-	HGNC	HGNC:19711	-	5	-	-	-	0.3369	-	-	-	-	-	-	-	-
rs2609398	1:222923236-222923236	G	intron_variant,non_coding_transcript_variant	MODIFIER	AC093152.1	ENSG00000278610	Transcript	ENST00000495684.2	lncRNA	-	3/7	-	-	-	-	-	-	-	rs2609398	-	1	-	Clone_based_ensembl_gene	-	-	5	-	-	-	0.3369	-	-	-	-	-	-	-	-
rs2789962	1:222923808-222923808	C	upstream_gene_variant	MODIFIER	DISP1	ENSG00000154309	Transcript	ENST00000284476.7	protein_coding	-	-	-	-	-	-	-	-	-	rs2789962	4616	1	-	HGNC	HGNC:19711	-	1	P1	-	-	0.3369	-	-	-	-	-	-	-	-
rs2789962	1:222923808-222923808	C	intron_variant,non_coding_transcript_variant	MODIFIER	DISP1	ENSG00000154309	Transcript	ENST00000360254.3	lncRNA	-	1/3	-	-	-	-	-	-	-	rs2789962	-	1	-	HGNC	HGNC:19711	-	5	-	-	-	0.3369	-	-	-	-	-	-	-	-
rs2789962	1:222923808-222923808	C	upstream_gene_variant	MODIFIER	DISP1	ENSG00000154309	Transcript	ENST00000482856.1	retained_intron	-	-	-	-	-	-	-	-	-	rs2789962	4633	1	-	HGNC	HGNC:19711	-	1	-	-	-	0.3369	-	-	-	-	-	-	-	-
rs2789962	1:222923808-222923808	C	intron_variant,non_coding_transcript_variant	MODIFIER	AC093152.1	ENSG00000278610	Transcript	ENST00000495684.2	lncRNA	-	3/7	-	-	-	-	-	-	-	rs2789962	-	1	-	Clone_based_ensembl_gene	-	-	5	-	-	-	0.3369	-	-	-	-	-	-	-	-
rs2789962	1:222923808-222923808	C	regulatory_region_variant	MODIFIER	-	-	RegulatoryFeature	ENSR00000387876	enhancer	-	-	-	-	-	-	-	-	-	rs2789962	-	-	-	-	-	-	-	-	-	-	0.3369	-	-	-	-	-	-	-	-
rs2789963	1:222923989-222923989	G	upstream_gene_variant	MODIFIER	DISP1	ENSG00000154309	Transcript	ENST00000284476.7	protein_coding	-	-	-	-	-	-	-	-	-	rs2789963	4435	1	-	HGNC	HGNC:19711	-	1	P1	-	-	0.3369	-	-	-	-	-	-	-	-
rs2789963	1:222923989-222923989	G	intron_variant,non_coding_transcript_variant	MODIFIER	DISP1	ENSG00000154309	Transcript	ENST00000360254.3	lncRNA	-	1/3	-	-	-	-	-	-	-	rs2789963	-	1	-	HGNC	HGNC:19711	-	5	-	-	-	0.3369	-	-	-	-	-	-	-	-
rs2789963	1:222923989-222923989	G	upstream_gene_variant	MODIFIER	DISP1	ENSG00000154309	Transcript	ENST00000482856.1	retained_intron	-	-	-	-	-	-	-	-	-	rs2789963	4452	1	-	HGNC	HGNC:19711	-	1	-	-	-	0.3369	-	-	-	-	-	-	-	-
rs2789963	1:222923989-222923989	G	intron_variant,non_coding_transcript_variant	MODIFIER	AC093152.1	ENSG00000278610	Transcript	ENST00000495684.2	lncRNA	-	3/7	-	-	-	-	-	-	-	rs2789963	-	1	-	Clone_based_ensembl_gene	-	-	5	-	-	-	0.3369	-	-	-	-	-	-	-	-
rs2789963	1:222923989-222923989	G	regulatory_region_variant	MODIFIER	-	-	RegulatoryFeature	ENSR00000387876	enhancer	-	-	-	-	-	-	-	-	-	rs2789963	-	-	-	-	-	-	-	-	-	-	0.3369	-	-	-	-	-	-	-	-
rs2789964	1:222924030-222924030	A	upstream_gene_variant	MODIFIER	DISP1	ENSG00000154309	Transcript	ENST00000284476.7	protein_coding	-	-	-	-	-	-	-	-	-	rs2789964	4394	1	-	HGNC	HGNC:19711	-	1	P1	-	-	-	-	-	-	-	-	-	-	-
rs2789964	1:222924030-222924030	C	upstream_gene_variant	MODIFIER	DISP1	ENSG00000154309	Transcript	ENST00000284476.7	protein_coding	-	-	-	-	-	-	-	-	-	rs2789964	4394	1	-	HGNC	HGNC:19711	-	1	P1	-	-	0.3373	-	-	-	-	-	-	-	-
rs2789964	1:222924030-222924030	A	intron_variant,non_coding_transcript_variant	MODIFIER	DISP1	ENSG00000154309	Transcript	ENST00000360254.3	lncRNA	-	1/3	-	-	-	-	-	-	-	rs2789964	-	1	-	HGNC	HGNC:19711	-	5	-	-	-	-	-	-	-	-	-	-	-	-
rs2789964	1:222924030-222924030	C	intron_variant,non_coding_transcript_variant	MODIFIER	DISP1	ENSG00000154309	Transcript	ENST00000360254.3	lncRNA	-	1/3	-	-	-	-	-	-	-	rs2789964	-	1	-	HGNC	HGNC:19711	-	5	-	-	-	0.3373	-	-	-	-	-	-	-	-
rs2789964	1:222924030-222924030	A	upstream_gene_variant	MODIFIER	DISP1	ENSG00000154309	Transcript	ENST00000482856.1	retained_intron	-	-	-	-	-	-	-	-	-	rs2789964	4411	1	-	HGNC	HGNC:19711	-	1	-	-	-	-	-	-	-	-	-	-	-	-
rs2789964	1:222924030-222924030	C	upstream_gene_variant	MODIFIER	DISP1	ENSG00000154309	Transcript	ENST00000482856.1	retained_intron	-	-	-	-	-	-	-	-	-	rs2789964	4411	1	-	HGNC	HGNC:19711	-	1	-	-	-	0.3373	-	-	-	-	-	-	-	-
rs2789964	1:222924030-222924030	A	intron_variant,non_coding_transcript_variant	MODIFIER	AC093152.1	ENSG00000278610	Transcript	ENST00000495684.2	lncRNA	-	3/7	-	-	-	-	-	-	-	rs2789964	-	1	-	Clone_based_ensembl_gene	-	-	5	-	-	-	-	-	-	-	-	-	-	-	-
rs2789964	1:222924030-222924030	C	intron_variant,non_coding_transcript_variant	MODIFIER	AC093152.1	ENSG00000278610	Transcript	ENST00000495684.2	lncRNA	-	3/7	-	-	-	-	-	-	-	rs2789964	-	1	-	Clone_based_ensembl_gene	-	-	5	-	-	-	0.3373	-	-	-	-	-	-	-	-
rs2789964	1:222924030-222924030	A	regulatory_region_variant	MODIFIER	-	-	RegulatoryFeature	ENSR00000387876	enhancer	-	-	-	-	-	-	-	-	-	rs2789964	-	-	-	-	-	-	-	-	-	-	-	-	-	-	-	-	-	-	-
rs2789964	1:222924030-222924030	C	regulatory_region_variant	MODIFIER	-	-	RegulatoryFeature	ENSR00000387876	enhancer	-	-	-	-	-	-	-	-	-	rs2789964	-	-	-	-	-	-	-	-	-	-	0.3373	-	-	-	-	-	-	-	-
rs2789965	1:222925239-222925239	A	upstream_gene_variant	MODIFIER	DISP1	ENSG00000154309	Transcript	ENST00000284476.7	protein_coding	-	-	-	-	-	-	-	-	-	rs2789965	3185	1	-	HGNC	HGNC:19711	-	1	P1	-	-	-	-	-	-	-	-	-	-	-
rs2789965	1:222925239-222925239	C	upstream_gene_variant	MODIFIER	DISP1	ENSG00000154309	Transcript	ENST00000284476.7	protein_coding	-	-	-	-	-	-	-	-	-	rs2789965	3185	1	-	HGNC	HGNC:19711	-	1	P1	-	-	0.3387	-	-	-	-	-	-	-	-
rs2789965	1:222925239-222925239	A	intron_variant,non_coding_transcript_variant	MODIFIER	DISP1	ENSG00000154309	Transcript	ENST00000360254.3	lncRNA	-	1/3	-	-	-	-	-	-	-	rs2789965	-	1	-	HGNC	HGNC:19711	-	5	-	-	-	-	-	-	-	-	-	-	-	-
rs2789965	1:222925239-222925239	C	intron_variant,non_coding_transcript_variant	MODIFIER	DISP1	ENSG00000154309	Transcript	ENST00000360254.3	lncRNA	-	1/3	-	-	-	-	-	-	-	rs2789965	-	1	-	HGNC	HGNC:19711	-	5	-	-	-	0.3387	-	-	-	-	-	-	-	-
rs2789965	1:222925239-222925239	A	upstream_gene_variant	MODIFIER	DISP1	ENSG00000154309	Transcript	ENST00000482856.1	retained_intron	-	-	-	-	-	-	-	-	-	rs2789965	3202	1	-	HGNC	HGNC:19711	-	1	-	-	-	-	-	-	-	-	-	-	-	-
rs2789965	1:222925239-222925239	C	upstream_gene_variant	MODIFIER	DISP1	ENSG00000154309	Transcript	ENST00000482856.1	retained_intron	-	-	-	-	-	-	-	-	-	rs2789965	3202	1	-	HGNC	HGNC:19711	-	1	-	-	-	0.3387	-	-	-	-	-	-	-	-
rs2789965	1:222925239-222925239	A	intron_variant,non_coding_transcript_variant	MODIFIER	AC093152.1	ENSG00000278610	Transcript	ENST00000495684.2	lncRNA	-	3/7	-	-	-	-	-	-	-	rs2789965	-	1	-	Clone_based_ensembl_gene	-	-	5	-	-	-	-	-	-	-	-	-	-	-	-
rs2789965	1:222925239-222925239	C	intron_variant,non_coding_transcript_variant	MODIFIER	AC093152.1	ENSG00000278610	Transcript	ENST00000495684.2	lncRNA	-	3/7	-	-	-	-	-	-	-	rs2789965	-	1	-	Clone_based_ensembl_gene	-	-	5	-	-	-	0.3387	-	-	-	-	-	-	-	-
rs2789965	1:222925239-222925239	A	regulatory_region_variant	MODIFIER	-	-	RegulatoryFeature	ENSR00000937705	promoter_flanking_region	-	-	-	-	-	-	-	-	-	rs2789965	-	-	-	-	-	-	-	-	-	-	-	-	-	-	-	-	-	-	-
rs2789965	1:222925239-222925239	C	regulatory_region_variant	MODIFIER	-	-	RegulatoryFeature	ENSR00000937705	promoter_flanking_region	-	-	-	-	-	-	-	-	-	rs2789965	-	-	-	-	-	-	-	-	-	-	0.3387	-	-	-	-	-	-	-	-
rs2609400	1:222925706-222925706	A	upstream_gene_variant	MODIFIER	DISP1	ENSG00000154309	Transcript	ENST00000284476.7	protein_coding	-	-	-	-	-	-	-	-	-	rs2609400	2718	1	-	HGNC	HGNC:19711	-	1	P1	-	-	0.2123	-	-	-	-	-	-	-	-
rs2609400	1:222925706-222925706	A	intron_variant,non_coding_transcript_variant	MODIFIER	DISP1	ENSG00000154309	Transcript	ENST00000360254.3	lncRNA	-	1/3	-	-	-	-	-	-	-	rs2609400	-	1	-	HGNC	HGNC:19711	-	5	-	-	-	0.2123	-	-	-	-	-	-	-	-
rs2609400	1:222925706-222925706	A	upstream_gene_variant	MODIFIER	DISP1	ENSG00000154309	Transcript	ENST00000482856.1	retained_intron	-	-	-	-	-	-	-	-	-	rs2609400	2735	1	-	HGNC	HGNC:19711	-	1	-	-	-	0.2123	-	-	-	-	-	-	-	-
rs2609400	1:222925706-222925706	A	intron_variant,non_coding_transcript_variant	MODIFIER	AC093152.1	ENSG00000278610	Transcript	ENST00000495684.2	lncRNA	-	3/7	-	-	-	-	-	-	-	rs2609400	-	1	-	Clone_based_ensembl_gene	-	-	5	-	-	-	0.2123	-	-	-	-	-	-	-	-
rs2609400	1:222925706-222925706	A	regulatory_region_variant	MODIFIER	-	-	RegulatoryFeature	ENSR00000937705	promoter_flanking_region	-	-	-	-	-	-	-	-	-	rs2609400	-	-	-	-	-	-	-	-	-	-	0.2123	-	-	-	-	-	-	-	-
rs2609401	1:222926821-222926821	A	upstream_gene_variant	MODIFIER	DISP1	ENSG00000154309	Transcript	ENST00000284476.7	protein_coding	-	-	-	-	-	-	-	-	-	rs2609401	1603	1	-	HGNC	HGNC:19711	-	1	P1	-	-	-	-	-	-	-	-	-	-	-
rs2609401	1:222926821-222926821	G	upstream_gene_variant	MODIFIER	DISP1	ENSG00000154309	Transcript	ENST00000284476.7	protein_coding	-	-	-	-	-	-	-	-	-	rs2609401	1603	1	-	HGNC	HGNC:19711	-	1	P1	-	-	0.3329	-	-	-	-	-	-	-	-
rs2609401	1:222926821-222926821	A	intron_variant,non_coding_transcript_variant	MODIFIER	DISP1	ENSG00000154309	Transcript	ENST00000360254.3	lncRNA	-	1/3	-	-	-	-	-	-	-	rs2609401	-	1	-	HGNC	HGNC:19711	-	5	-	-	-	-	-	-	-	-	-	-	-	-
rs2609401	1:222926821-222926821	G	intron_variant,non_coding_transcript_variant	MODIFIER	DISP1	ENSG00000154309	Transcript	ENST00000360254.3	lncRNA	-	1/3	-	-	-	-	-	-	-	rs2609401	-	1	-	HGNC	HGNC:19711	-	5	-	-	-	0.3329	-	-	-	-	-	-	-	-
rs2609401	1:222926821-222926821	A	upstream_gene_variant	MODIFIER	DISP1	ENSG00000154309	Transcript	ENST00000482856.1	retained_intron	-	-	-	-	-	-	-	-	-	rs2609401	1620	1	-	HGNC	HGNC:19711	-	1	-	-	-	-	-	-	-	-	-	-	-	-
rs2609401	1:222926821-222926821	G	upstream_gene_variant	MODIFIER	DISP1	ENSG00000154309	Transcript	ENST00000482856.1	retained_intron	-	-	-	-	-	-	-	-	-	rs2609401	1620	1	-	HGNC	HGNC:19711	-	1	-	-	-	0.3329	-	-	-	-	-	-	-	-
rs2609401	1:222926821-222926821	A	intron_variant,non_coding_transcript_variant	MODIFIER	AC093152.1	ENSG00000278610	Transcript	ENST00000495684.2	lncRNA	-	3/7	-	-	-	-	-	-	-	rs2609401	-	1	-	Clone_based_ensembl_gene	-	-	5	-	-	-	-	-	-	-	-	-	-	-	-
rs2609401	1:222926821-222926821	G	intron_variant,non_coding_transcript_variant	MODIFIER	AC093152.1	ENSG00000278610	Transcript	ENST00000495684.2	lncRNA	-	3/7	-	-	-	-	-	-	-	rs2609401	-	1	-	Clone_based_ensembl_gene	-	-	5	-	-	-	0.3329	-	-	-	-	-	-	-	-
rs2609401	1:222926821-222926821	A	regulatory_region_variant	MODIFIER	-	-	RegulatoryFeature	ENSR00000387879	CTCF_binding_site	-	-	-	-	-	-	-	-	-	rs2609401	-	-	-	-	-	-	-	-	-	-	-	-	-	-	-	-	-	-	-
rs2609401	1:222926821-222926821	G	regulatory_region_variant	MODIFIER	-	-	RegulatoryFeature	ENSR00000387879	CTCF_binding_site	-	-	-	-	-	-	-	-	-	rs2609401	-	-	-	-	-	-	-	-	-	-	0.3329	-	-	-	-	-	-	-	-
rs2789966	1:222926951-222926951	T	upstream_gene_variant	MODIFIER	DISP1	ENSG00000154309	Transcript	ENST00000284476.7	protein_coding	-	-	-	-	-	-	-	-	-	rs2789966	1473	1	-	HGNC	HGNC:19711	-	1	P1	-	-	0.2163	-	-	-	-	-	-	-	-
rs2789966	1:222926951-222926951	T	intron_variant,non_coding_transcript_variant	MODIFIER	DISP1	ENSG00000154309	Transcript	ENST00000360254.3	lncRNA	-	1/3	-	-	-	-	-	-	-	rs2789966	-	1	-	HGNC	HGNC:19711	-	5	-	-	-	0.2163	-	-	-	-	-	-	-	-
rs2789966	1:222926951-222926951	T	upstream_gene_variant	MODIFIER	DISP1	ENSG00000154309	Transcript	ENST00000482856.1	retained_intron	-	-	-	-	-	-	-	-	-	rs2789966	1490	1	-	HGNC	HGNC:19711	-	1	-	-	-	0.2163	-	-	-	-	-	-	-	-
rs2789966	1:222926951-222926951	T	intron_variant,non_coding_transcript_variant	MODIFIER	AC093152.1	ENSG00000278610	Transcript	ENST00000495684.2	lncRNA	-	3/7	-	-	-	-	-	-	-	rs2789966	-	1	-	Clone_based_ensembl_gene	-	-	5	-	-	-	0.2163	-	-	-	-	-	-	-	-
rs2789966	1:222926951-222926951	T	regulatory_region_variant	MODIFIER	-	-	RegulatoryFeature	ENSR00000387879	CTCF_binding_site	-	-	-	-	-	-	-	-	-	rs2789966	-	-	-	-	-	-	-	-	-	-	0.2163	-	-	-	-	-	-	-	-
rs2609402	1:222927746-222927746	A	upstream_gene_variant	MODIFIER	DISP1	ENSG00000154309	Transcript	ENST00000284476.7	protein_coding	-	-	-	-	-	-	-	-	-	rs2609402	678	1	-	HGNC	HGNC:19711	-	1	P1	-	-	0.3313	-	-	-	-	-	-	-	-
rs2609402	1:222927746-222927746	A	intron_variant,non_coding_transcript_variant	MODIFIER	DISP1	ENSG00000154309	Transcript	ENST00000360254.3	lncRNA	-	1/3	-	-	-	-	-	-	-	rs2609402	-	1	-	HGNC	HGNC:19711	-	5	-	-	-	0.3313	-	-	-	-	-	-	-	-
rs2609402	1:222927746-222927746	A	upstream_gene_variant	MODIFIER	DISP1	ENSG00000154309	Transcript	ENST00000482856.1	retained_intron	-	-	-	-	-	-	-	-	-	rs2609402	695	1	-	HGNC	HGNC:19711	-	1	-	-	-	0.3313	-	-	-	-	-	-	-	-
rs2609402	1:222927746-222927746	A	intron_variant,non_coding_transcript_variant	MODIFIER	AC093152.1	ENSG00000278610	Transcript	ENST00000495684.2	lncRNA	-	3/7	-	-	-	-	-	-	-	rs2609402	-	1	-	Clone_based_ensembl_gene	-	-	5	-	-	-	0.3313	-	-	-	-	-	-	-	-
rs2789968	1:222930054-222930054	C	intron_variant	MODIFIER	DISP1	ENSG00000154309	Transcript	ENST00000284476.7	protein_coding	-	1/7	-	-	-	-	-	-	-	rs2789968	-	1	-	HGNC	HGNC:19711	-	1	P1	-	-	0.3397	-	-	-	-	-	-	-	-
rs2789968	1:222930054-222930054	C	intron_variant,non_coding_transcript_variant	MODIFIER	DISP1	ENSG00000154309	Transcript	ENST00000360254.3	lncRNA	-	2/3	-	-	-	-	-	-	-	rs2789968	-	1	-	HGNC	HGNC:19711	-	5	-	-	-	0.3397	-	-	-	-	-	-	-	-
rs2789968	1:222930054-222930054	C	intron_variant,non_coding_transcript_variant	MODIFIER	DISP1	ENSG00000154309	Transcript	ENST00000482856.1	retained_intron	-	1/1	-	-	-	-	-	-	-	rs2789968	-	1	-	HGNC	HGNC:19711	-	1	-	-	-	0.3397	-	-	-	-	-	-	-	-
rs2789968	1:222930054-222930054	C	intron_variant,non_coding_transcript_variant	MODIFIER	AC093152.1	ENSG00000278610	Transcript	ENST00000495684.2	lncRNA	-	3/7	-	-	-	-	-	-	-	rs2789968	-	1	-	Clone_based_ensembl_gene	-	-	5	-	-	-	0.3397	-	-	-	-	-	-	-	-
rs2609404	1:222930060-222930060	G	intron_variant	MODIFIER	DISP1	ENSG00000154309	Transcript	ENST00000284476.7	protein_coding	-	1/7	-	-	-	-	-	-	-	rs2609404	-	1	-	HGNC	HGNC:19711	-	1	P1	-	-	0.3391	-	-	-	-	-	-	-	-
rs2609404	1:222930060-222930060	G	intron_variant,non_coding_transcript_variant	MODIFIER	DISP1	ENSG00000154309	Transcript	ENST00000360254.3	lncRNA	-	2/3	-	-	-	-	-	-	-	rs2609404	-	1	-	HGNC	HGNC:19711	-	5	-	-	-	0.3391	-	-	-	-	-	-	-	-
rs2609404	1:222930060-222930060	G	intron_variant,non_coding_transcript_variant	MODIFIER	DISP1	ENSG00000154309	Transcript	ENST00000482856.1	retained_intron	-	1/1	-	-	-	-	-	-	-	rs2609404	-	1	-	HGNC	HGNC:19711	-	1	-	-	-	0.3391	-	-	-	-	-	-	-	-
rs2609404	1:222930060-222930060	G	intron_variant,non_coding_transcript_variant	MODIFIER	AC093152.1	ENSG00000278610	Transcript	ENST00000495684.2	lncRNA	-	3/7	-	-	-	-	-	-	-	rs2609404	-	1	-	Clone_based_ensembl_gene	-	-	5	-	-	-	0.3391	-	-	-	-	-	-	-	-
rs2789969	1:222930632-222930632	A	intron_variant	MODIFIER	DISP1	ENSG00000154309	Transcript	ENST00000284476.7	protein_coding	-	1/7	-	-	-	-	-	-	-	rs2789969	-	1	-	HGNC	HGNC:19711	-	1	P1	-	-	0.3393	-	-	-	-	-	-	-	-
rs2789969	1:222930632-222930632	A	intron_variant,non_coding_transcript_variant	MODIFIER	DISP1	ENSG00000154309	Transcript	ENST00000360254.3	lncRNA	-	2/3	-	-	-	-	-	-	-	rs2789969	-	1	-	HGNC	HGNC:19711	-	5	-	-	-	0.3393	-	-	-	-	-	-	-	-
rs2789969	1:222930632-222930632	A	intron_variant,non_coding_transcript_variant	MODIFIER	DISP1	ENSG00000154309	Transcript	ENST00000482856.1	retained_intron	-	1/1	-	-	-	-	-	-	-	rs2789969	-	1	-	HGNC	HGNC:19711	-	1	-	-	-	0.3393	-	-	-	-	-	-	-	-
rs2789969	1:222930632-222930632	A	intron_variant,non_coding_transcript_variant	MODIFIER	AC093152.1	ENSG00000278610	Transcript	ENST00000495684.2	lncRNA	-	3/7	-	-	-	-	-	-	-	rs2789969	-	1	-	Clone_based_ensembl_gene	-	-	5	-	-	-	0.3393	-	-	-	-	-	-	-	-
rs2609408	1:222931913-222931913	T	intron_variant	MODIFIER	DISP1	ENSG00000154309	Transcript	ENST00000284476.7	protein_coding	-	1/7	-	-	-	-	-	-	-	rs2609408	-	1	-	HGNC	HGNC:19711	-	1	P1	-	-	0.3335	-	-	-	-	-	-	-	-
rs2609408	1:222931913-222931913	T	intron_variant,non_coding_transcript_variant	MODIFIER	DISP1	ENSG00000154309	Transcript	ENST00000360254.3	lncRNA	-	2/3	-	-	-	-	-	-	-	rs2609408	-	1	-	HGNC	HGNC:19711	-	5	-	-	-	0.3335	-	-	-	-	-	-	-	-
rs2609408	1:222931913-222931913	T	intron_variant,non_coding_transcript_variant	MODIFIER	DISP1	ENSG00000154309	Transcript	ENST00000482856.1	retained_intron	-	1/1	-	-	-	-	-	-	-	rs2609408	-	1	-	HGNC	HGNC:19711	-	1	-	-	-	0.3335	-	-	-	-	-	-	-	-
rs2609408	1:222931913-222931913	T	intron_variant,non_coding_transcript_variant	MODIFIER	AC093152.1	ENSG00000278610	Transcript	ENST00000495684.2	lncRNA	-	3/7	-	-	-	-	-	-	-	rs2609408	-	1	-	Clone_based_ensembl_gene	-	-	5	-	-	-	0.3335	-	-	-	-	-	-	-	-
rs2789970	1:222932378-222932378	A	intron_variant	MODIFIER	DISP1	ENSG00000154309	Transcript	ENST00000284476.7	protein_coding	-	1/7	-	-	-	-	-	-	-	rs2789970	-	1	-	HGNC	HGNC:19711	-	1	P1	-	-	0.3329	-	-	-	-	-	-	-	-
rs2789970	1:222932378-222932378	A	intron_variant,non_coding_transcript_variant	MODIFIER	DISP1	ENSG00000154309	Transcript	ENST00000360254.3	lncRNA	-	2/3	-	-	-	-	-	-	-	rs2789970	-	1	-	HGNC	HGNC:19711	-	5	-	-	-	0.3329	-	-	-	-	-	-	-	-
rs2789970	1:222932378-222932378	A	intron_variant,non_coding_transcript_variant	MODIFIER	DISP1	ENSG00000154309	Transcript	ENST00000482856.1	retained_intron	-	1/1	-	-	-	-	-	-	-	rs2789970	-	1	-	HGNC	HGNC:19711	-	1	-	-	-	0.3329	-	-	-	-	-	-	-	-
rs2789970	1:222932378-222932378	A	intron_variant,non_coding_transcript_variant	MODIFIER	AC093152.1	ENSG00000278610	Transcript	ENST00000495684.2	lncRNA	-	3/7	-	-	-	-	-	-	-	rs2789970	-	1	-	Clone_based_ensembl_gene	-	-	5	-	-	-	0.3329	-	-	-	-	-	-	-	-
rs2789971	1:222932848-222932848	C	intron_variant	MODIFIER	DISP1	ENSG00000154309	Transcript	ENST00000284476.7	protein_coding	-	1/7	-	-	-	-	-	-	-	rs2789971	-	1	-	HGNC	HGNC:19711	-	1	P1	-	-	0.3307	-	-	-	-	-	-	-	-
rs2789971	1:222932848-222932848	C	intron_variant,non_coding_transcript_variant	MODIFIER	DISP1	ENSG00000154309	Transcript	ENST00000360254.3	lncRNA	-	2/3	-	-	-	-	-	-	-	rs2789971	-	1	-	HGNC	HGNC:19711	-	5	-	-	-	0.3307	-	-	-	-	-	-	-	-
rs2789971	1:222932848-222932848	C	intron_variant,non_coding_transcript_variant	MODIFIER	DISP1	ENSG00000154309	Transcript	ENST00000482856.1	retained_intron	-	1/1	-	-	-	-	-	-	-	rs2789971	-	1	-	HGNC	HGNC:19711	-	1	-	-	-	0.3307	-	-	-	-	-	-	-	-
rs2789971	1:222932848-222932848	C	intron_variant,non_coding_transcript_variant	MODIFIER	AC093152.1	ENSG00000278610	Transcript	ENST00000495684.2	lncRNA	-	3/7	-	-	-	-	-	-	-	rs2789971	-	1	-	Clone_based_ensembl_gene	-	-	5	-	-	-	0.3307	-	-	-	-	-	-	-	-
rs17011844	1:222934172-222934172	G	intron_variant	MODIFIER	DISP1	ENSG00000154309	Transcript	ENST00000284476.7	protein_coding	-	1/7	-	-	-	-	-	-	-	rs17011844	-	1	-	HGNC	HGNC:19711	-	1	P1	-	-	0.1274	-	-	-	-	-	-	-	-
rs17011844	1:222934172-222934172	G	intron_variant,non_coding_transcript_variant	MODIFIER	DISP1	ENSG00000154309	Transcript	ENST00000360254.3	lncRNA	-	2/3	-	-	-	-	-	-	-	rs17011844	-	1	-	HGNC	HGNC:19711	-	5	-	-	-	0.1274	-	-	-	-	-	-	-	-
rs17011844	1:222934172-222934172	G	intron_variant,non_coding_transcript_variant	MODIFIER	DISP1	ENSG00000154309	Transcript	ENST00000482856.1	retained_intron	-	1/1	-	-	-	-	-	-	-	rs17011844	-	1	-	HGNC	HGNC:19711	-	1	-	-	-	0.1274	-	-	-	-	-	-	-	-
rs17011844	1:222934172-222934172	G	intron_variant,non_coding_transcript_variant	MODIFIER	AC093152.1	ENSG00000278610	Transcript	ENST00000495684.2	lncRNA	-	3/7	-	-	-	-	-	-	-	rs17011844	-	1	-	Clone_based_ensembl_gene	-	-	5	-	-	-	0.1274	-	-	-	-	-	-	-	-
rs3101114	1:222938090-222938090	T	intron_variant	MODIFIER	DISP1	ENSG00000154309	Transcript	ENST00000284476.7	protein_coding	-	1/7	-	-	-	-	-	-	-	rs3101114	-	1	-	HGNC	HGNC:19711	-	1	P1	-	-	0.3293	-	-	-	-	-	-	-	-
rs3101114	1:222938090-222938090	T	intron_variant,non_coding_transcript_variant	MODIFIER	DISP1	ENSG00000154309	Transcript	ENST00000360254.3	lncRNA	-	2/3	-	-	-	-	-	-	-	rs3101114	-	1	-	HGNC	HGNC:19711	-	5	-	-	-	0.3293	-	-	-	-	-	-	-	-
rs3101114	1:222938090-222938090	T	intron_variant,non_coding_transcript_variant	MODIFIER	DISP1	ENSG00000154309	Transcript	ENST00000482856.1	retained_intron	-	1/1	-	-	-	-	-	-	-	rs3101114	-	1	-	HGNC	HGNC:19711	-	1	-	-	-	0.3293	-	-	-	-	-	-	-	-
rs3101114	1:222938090-222938090	T	intron_variant,non_coding_transcript_variant	MODIFIER	AC093152.1	ENSG00000278610	Transcript	ENST00000495684.2	lncRNA	-	3/7	-	-	-	-	-	-	-	rs3101114	-	1	-	Clone_based_ensembl_gene	-	-	5	-	-	-	0.3293	-	-	-	-	-	-	-	-
rs2609391	1:222938366-222938366	G	intron_variant	MODIFIER	DISP1	ENSG00000154309	Transcript	ENST00000284476.7	protein_coding	-	1/7	-	-	-	-	-	-	-	rs2609391	-	1	-	HGNC	HGNC:19711	-	1	P1	-	-	0.3291	-	-	-	-	-	-	-	-
rs2609391	1:222938366-222938366	G	intron_variant,non_coding_transcript_variant	MODIFIER	DISP1	ENSG00000154309	Transcript	ENST00000360254.3	lncRNA	-	2/3	-	-	-	-	-	-	-	rs2609391	-	1	-	HGNC	HGNC:19711	-	5	-	-	-	0.3291	-	-	-	-	-	-	-	-
rs2609391	1:222938366-222938366	G	intron_variant,non_coding_transcript_variant	MODIFIER	DISP1	ENSG00000154309	Transcript	ENST00000482856.1	retained_intron	-	1/1	-	-	-	-	-	-	-	rs2609391	-	1	-	HGNC	HGNC:19711	-	1	-	-	-	0.3291	-	-	-	-	-	-	-	-
rs2609391	1:222938366-222938366	G	intron_variant,non_coding_transcript_variant	MODIFIER	AC093152.1	ENSG00000278610	Transcript	ENST00000495684.2	lncRNA	-	3/7	-	-	-	-	-	-	-	rs2609391	-	1	-	Clone_based_ensembl_gene	-	-	5	-	-	-	0.3291	-	-	-	-	-	-	-	-
rs2609389	1:222939309-222939309	G	intron_variant	MODIFIER	DISP1	ENSG00000154309	Transcript	ENST00000284476.7	protein_coding	-	1/7	-	-	-	-	-	-	-	rs2609389	-	1	-	HGNC	HGNC:19711	-	1	P1	-	-	-	-	-	-	-	-	-	-	-
rs2609389	1:222939309-222939309	T	intron_variant	MODIFIER	DISP1	ENSG00000154309	Transcript	ENST00000284476.7	protein_coding	-	1/7	-	-	-	-	-	-	-	rs2609389	-	1	-	HGNC	HGNC:19711	-	1	P1	-	-	-	-	-	-	-	-	-	-	-
rs2609389	1:222939309-222939309	G	intron_variant,non_coding_transcript_variant	MODIFIER	DISP1	ENSG00000154309	Transcript	ENST00000360254.3	lncRNA	-	2/3	-	-	-	-	-	-	-	rs2609389	-	1	-	HGNC	HGNC:19711	-	5	-	-	-	-	-	-	-	-	-	-	-	-
rs2609389	1:222939309-222939309	T	intron_variant,non_coding_transcript_variant	MODIFIER	DISP1	ENSG00000154309	Transcript	ENST00000360254.3	lncRNA	-	2/3	-	-	-	-	-	-	-	rs2609389	-	1	-	HGNC	HGNC:19711	-	5	-	-	-	-	-	-	-	-	-	-	-	-
rs2609389	1:222939309-222939309	G	intron_variant,non_coding_transcript_variant	MODIFIER	DISP1	ENSG00000154309	Transcript	ENST00000482856.1	retained_intron	-	1/1	-	-	-	-	-	-	-	rs2609389	-	1	-	HGNC	HGNC:19711	-	1	-	-	-	-	-	-	-	-	-	-	-	-
rs2609389	1:222939309-222939309	T	intron_variant,non_coding_transcript_variant	MODIFIER	DISP1	ENSG00000154309	Transcript	ENST00000482856.1	retained_intron	-	1/1	-	-	-	-	-	-	-	rs2609389	-	1	-	HGNC	HGNC:19711	-	1	-	-	-	-	-	-	-	-	-	-	-	-
rs2609389	1:222939309-222939309	G	intron_variant,non_coding_transcript_variant	MODIFIER	AC093152.1	ENSG00000278610	Transcript	ENST00000495684.2	lncRNA	-	3/7	-	-	-	-	-	-	-	rs2609389	-	1	-	Clone_based_ensembl_gene	-	-	5	-	-	-	-	-	-	-	-	-	-	-	-
rs2609389	1:222939309-222939309	T	intron_variant,non_coding_transcript_variant	MODIFIER	AC093152.1	ENSG00000278610	Transcript	ENST00000495684.2	lncRNA	-	3/7	-	-	-	-	-	-	-	rs2609389	-	1	-	Clone_based_ensembl_gene	-	-	5	-	-	-	-	-	-	-	-	-	-	-	-
rs2609389	1:222939309-222939309	G	regulatory_region_variant	MODIFIER	-	-	RegulatoryFeature	ENSR00000020696	open_chromatin_region	-	-	-	-	-	-	-	-	-	rs2609389	-	-	-	-	-	-	-	-	-	-	-	-	-	-	-	-	-	-	-
rs2609389	1:222939309-222939309	T	regulatory_region_variant	MODIFIER	-	-	RegulatoryFeature	ENSR00000020696	open_chromatin_region	-	-	-	-	-	-	-	-	-	rs2609389	-	-	-	-	-	-	-	-	-	-	-	-	-	-	-	-	-	-	-
rs2789974	1:222939994-222939994	C	intron_variant	MODIFIER	DISP1	ENSG00000154309	Transcript	ENST00000284476.7	protein_coding	-	1/7	-	-	-	-	-	-	-	rs2789974	-	1	-	HGNC	HGNC:19711	-	1	P1	-	-	0.3367	-	-	-	-	-	-	-	-
rs2789974	1:222939994-222939994	G	intron_variant	MODIFIER	DISP1	ENSG00000154309	Transcript	ENST00000284476.7	protein_coding	-	1/7	-	-	-	-	-	-	-	rs2789974	-	1	-	HGNC	HGNC:19711	-	1	P1	-	-	-	-	-	-	-	-	-	-	-
rs2789974	1:222939994-222939994	C	intron_variant,non_coding_transcript_variant	MODIFIER	DISP1	ENSG00000154309	Transcript	ENST00000360254.3	lncRNA	-	2/3	-	-	-	-	-	-	-	rs2789974	-	1	-	HGNC	HGNC:19711	-	5	-	-	-	0.3367	-	-	-	-	-	-	-	-
rs2789974	1:222939994-222939994	G	intron_variant,non_coding_transcript_variant	MODIFIER	DISP1	ENSG00000154309	Transcript	ENST00000360254.3	lncRNA	-	2/3	-	-	-	-	-	-	-	rs2789974	-	1	-	HGNC	HGNC:19711	-	5	-	-	-	-	-	-	-	-	-	-	-	-
rs2789974	1:222939994-222939994	C	intron_variant,non_coding_transcript_variant	MODIFIER	DISP1	ENSG00000154309	Transcript	ENST00000482856.1	retained_intron	-	1/1	-	-	-	-	-	-	-	rs2789974	-	1	-	HGNC	HGNC:19711	-	1	-	-	-	0.3367	-	-	-	-	-	-	-	-
rs2789974	1:222939994-222939994	G	intron_variant,non_coding_transcript_variant	MODIFIER	DISP1	ENSG00000154309	Transcript	ENST00000482856.1	retained_intron	-	1/1	-	-	-	-	-	-	-	rs2789974	-	1	-	HGNC	HGNC:19711	-	1	-	-	-	-	-	-	-	-	-	-	-	-
rs2789974	1:222939994-222939994	C	intron_variant,non_coding_transcript_variant	MODIFIER	AC093152.1	ENSG00000278610	Transcript	ENST00000495684.2	lncRNA	-	3/7	-	-	-	-	-	-	-	rs2789974	-	1	-	Clone_based_ensembl_gene	-	-	5	-	-	-	0.3367	-	-	-	-	-	-	-	-
rs2789974	1:222939994-222939994	G	intron_variant,non_coding_transcript_variant	MODIFIER	AC093152.1	ENSG00000278610	Transcript	ENST00000495684.2	lncRNA	-	3/7	-	-	-	-	-	-	-	rs2789974	-	1	-	Clone_based_ensembl_gene	-	-	5	-	-	-	-	-	-	-	-	-	-	-	-
rs2609387	1:222940145-222940145	G	intron_variant	MODIFIER	DISP1	ENSG00000154309	Transcript	ENST00000284476.7	protein_coding	-	1/7	-	-	-	-	-	-	-	rs2609387	-	1	-	HGNC	HGNC:19711	-	1	P1	-	-	-	-	-	-	-	-	-	-	-
rs2609387	1:222940145-222940145	T	intron_variant	MODIFIER	DISP1	ENSG00000154309	Transcript	ENST00000284476.7	protein_coding	-	1/7	-	-	-	-	-	-	-	rs2609387	-	1	-	HGNC	HGNC:19711	-	1	P1	-	-	0.3367	-	-	-	-	-	-	-	-
rs2609387	1:222940145-222940145	G	intron_variant,non_coding_transcript_variant	MODIFIER	DISP1	ENSG00000154309	Transcript	ENST00000360254.3	lncRNA	-	2/3	-	-	-	-	-	-	-	rs2609387	-	1	-	HGNC	HGNC:19711	-	5	-	-	-	-	-	-	-	-	-	-	-	-
rs2609387	1:222940145-222940145	T	intron_variant,non_coding_transcript_variant	MODIFIER	DISP1	ENSG00000154309	Transcript	ENST00000360254.3	lncRNA	-	2/3	-	-	-	-	-	-	-	rs2609387	-	1	-	HGNC	HGNC:19711	-	5	-	-	-	0.3367	-	-	-	-	-	-	-	-
rs2609387	1:222940145-222940145	G	intron_variant,non_coding_transcript_variant	MODIFIER	DISP1	ENSG00000154309	Transcript	ENST00000482856.1	retained_intron	-	1/1	-	-	-	-	-	-	-	rs2609387	-	1	-	HGNC	HGNC:19711	-	1	-	-	-	-	-	-	-	-	-	-	-	-
rs2609387	1:222940145-222940145	T	intron_variant,non_coding_transcript_variant	MODIFIER	DISP1	ENSG00000154309	Transcript	ENST00000482856.1	retained_intron	-	1/1	-	-	-	-	-	-	-	rs2609387	-	1	-	HGNC	HGNC:19711	-	1	-	-	-	0.3367	-	-	-	-	-	-	-	-
rs2609387	1:222940145-222940145	G	intron_variant,non_coding_transcript_variant	MODIFIER	AC093152.1	ENSG00000278610	Transcript	ENST00000495684.2	lncRNA	-	3/7	-	-	-	-	-	-	-	rs2609387	-	1	-	Clone_based_ensembl_gene	-	-	5	-	-	-	-	-	-	-	-	-	-	-	-
rs2609387	1:222940145-222940145	T	intron_variant,non_coding_transcript_variant	MODIFIER	AC093152.1	ENSG00000278610	Transcript	ENST00000495684.2	lncRNA	-	3/7	-	-	-	-	-	-	-	rs2609387	-	1	-	Clone_based_ensembl_gene	-	-	5	-	-	-	0.3367	-	-	-	-	-	-	-	-
rs17536944	1:222941207-222941207	G	intron_variant	MODIFIER	DISP1	ENSG00000154309	Transcript	ENST00000284476.7	protein_coding	-	1/7	-	-	-	-	-	-	-	rs17536944	-	1	-	HGNC	HGNC:19711	-	1	P1	-	-	0.2312	-	-	-	-	-	-	-	-
rs17536944	1:222941207-222941207	G	intron_variant,non_coding_transcript_variant	MODIFIER	DISP1	ENSG00000154309	Transcript	ENST00000360254.3	lncRNA	-	2/3	-	-	-	-	-	-	-	rs17536944	-	1	-	HGNC	HGNC:19711	-	5	-	-	-	0.2312	-	-	-	-	-	-	-	-
rs17536944	1:222941207-222941207	G	upstream_gene_variant	MODIFIER	NDUFB1P2	ENSG00000234523	Transcript	ENST00000449477.1	processed_pseudogene	-	-	-	-	-	-	-	-	-	rs17536944	4518	1	-	HGNC	HGNC:37815	-	-	-	-	-	0.2312	-	-	-	-	-	-	-	-
rs17536944	1:222941207-222941207	G	intron_variant,non_coding_transcript_variant	MODIFIER	DISP1	ENSG00000154309	Transcript	ENST00000482856.1	retained_intron	-	1/1	-	-	-	-	-	-	-	rs17536944	-	1	-	HGNC	HGNC:19711	-	1	-	-	-	0.2312	-	-	-	-	-	-	-	-
rs17536944	1:222941207-222941207	G	intron_variant,non_coding_transcript_variant	MODIFIER	AC093152.1	ENSG00000278610	Transcript	ENST00000495684.2	lncRNA	-	3/7	-	-	-	-	-	-	-	rs17536944	-	1	-	Clone_based_ensembl_gene	-	-	5	-	-	-	0.2312	-	-	-	-	-	-	-	-
rs2609384	1:222942259-222942259	C	intron_variant	MODIFIER	DISP1	ENSG00000154309	Transcript	ENST00000284476.7	protein_coding	-	1/7	-	-	-	-	-	-	-	rs2609384	-	1	-	HGNC	HGNC:19711	-	1	P1	-	-	0.3367	-	-	-	-	-	-	-	-
rs2609384	1:222942259-222942259	C	intron_variant,non_coding_transcript_variant	MODIFIER	DISP1	ENSG00000154309	Transcript	ENST00000360254.3	lncRNA	-	2/3	-	-	-	-	-	-	-	rs2609384	-	1	-	HGNC	HGNC:19711	-	5	-	-	-	0.3367	-	-	-	-	-	-	-	-
rs2609384	1:222942259-222942259	C	upstream_gene_variant	MODIFIER	NDUFB1P2	ENSG00000234523	Transcript	ENST00000449477.1	processed_pseudogene	-	-	-	-	-	-	-	-	-	rs2609384	3466	1	-	HGNC	HGNC:37815	-	-	-	-	-	0.3367	-	-	-	-	-	-	-	-
rs2609384	1:222942259-222942259	C	intron_variant,non_coding_transcript_variant	MODIFIER	DISP1	ENSG00000154309	Transcript	ENST00000482856.1	retained_intron	-	1/1	-	-	-	-	-	-	-	rs2609384	-	1	-	HGNC	HGNC:19711	-	1	-	-	-	0.3367	-	-	-	-	-	-	-	-
rs2609384	1:222942259-222942259	C	intron_variant,non_coding_transcript_variant	MODIFIER	AC093152.1	ENSG00000278610	Transcript	ENST00000495684.2	lncRNA	-	3/7	-	-	-	-	-	-	-	rs2609384	-	1	-	Clone_based_ensembl_gene	-	-	5	-	-	-	0.3367	-	-	-	-	-	-	-	-
rs2789976	1:222943581-222943581	G	intron_variant	MODIFIER	DISP1	ENSG00000154309	Transcript	ENST00000284476.7	protein_coding	-	2/7	-	-	-	-	-	-	-	rs2789976	-	1	-	HGNC	HGNC:19711	-	1	P1	-	-	-	-	-	-	-	-	-	-	-
rs2789976	1:222943581-222943581	T	intron_variant	MODIFIER	DISP1	ENSG00000154309	Transcript	ENST00000284476.7	protein_coding	-	2/7	-	-	-	-	-	-	-	rs2789976	-	1	-	HGNC	HGNC:19711	-	1	P1	-	-	-	-	-	-	-	-	-	-	-
rs2789976	1:222943581-222943581	G	intron_variant,non_coding_transcript_variant	MODIFIER	DISP1	ENSG00000154309	Transcript	ENST00000360254.3	lncRNA	-	3/3	-	-	-	-	-	-	-	rs2789976	-	1	-	HGNC	HGNC:19711	-	5	-	-	-	-	-	-	-	-	-	-	-	-
rs2789976	1:222943581-222943581	T	intron_variant,non_coding_transcript_variant	MODIFIER	DISP1	ENSG00000154309	Transcript	ENST00000360254.3	lncRNA	-	3/3	-	-	-	-	-	-	-	rs2789976	-	1	-	HGNC	HGNC:19711	-	5	-	-	-	-	-	-	-	-	-	-	-	-
rs2789976	1:222943581-222943581	G	upstream_gene_variant	MODIFIER	NDUFB1P2	ENSG00000234523	Transcript	ENST00000449477.1	processed_pseudogene	-	-	-	-	-	-	-	-	-	rs2789976	2144	1	-	HGNC	HGNC:37815	-	-	-	-	-	-	-	-	-	-	-	-	-	-
rs2789976	1:222943581-222943581	T	upstream_gene_variant	MODIFIER	NDUFB1P2	ENSG00000234523	Transcript	ENST00000449477.1	processed_pseudogene	-	-	-	-	-	-	-	-	-	rs2789976	2144	1	-	HGNC	HGNC:37815	-	-	-	-	-	-	-	-	-	-	-	-	-	-
rs2789976	1:222943581-222943581	G	downstream_gene_variant	MODIFIER	DISP1	ENSG00000154309	Transcript	ENST00000482856.1	retained_intron	-	-	-	-	-	-	-	-	-	rs2789976	31	1	-	HGNC	HGNC:19711	-	1	-	-	-	-	-	-	-	-	-	-	-	-
rs2789976	1:222943581-222943581	T	downstream_gene_variant	MODIFIER	DISP1	ENSG00000154309	Transcript	ENST00000482856.1	retained_intron	-	-	-	-	-	-	-	-	-	rs2789976	31	1	-	HGNC	HGNC:19711	-	1	-	-	-	-	-	-	-	-	-	-	-	-
rs2789976	1:222943581-222943581	G	intron_variant,non_coding_transcript_variant	MODIFIER	AC093152.1	ENSG00000278610	Transcript	ENST00000495684.2	lncRNA	-	3/7	-	-	-	-	-	-	-	rs2789976	-	1	-	Clone_based_ensembl_gene	-	-	5	-	-	-	-	-	-	-	-	-	-	-	-
rs2789976	1:222943581-222943581	T	intron_variant,non_coding_transcript_variant	MODIFIER	AC093152.1	ENSG00000278610	Transcript	ENST00000495684.2	lncRNA	-	3/7	-	-	-	-	-	-	-	rs2789976	-	1	-	Clone_based_ensembl_gene	-	-	5	-	-	-	-	-	-	-	-	-	-	-	-
rs2609382	1:222948998-222948998	A	intron_variant	MODIFIER	DISP1	ENSG00000154309	Transcript	ENST00000284476.7	protein_coding	-	2/7	-	-	-	-	-	-	-	rs2609382	-	1	-	HGNC	HGNC:19711	-	1	P1	-	-	-	-	-	-	-	-	-	-	-
rs2609382	1:222948998-222948998	G	intron_variant	MODIFIER	DISP1	ENSG00000154309	Transcript	ENST00000284476.7	protein_coding	-	2/7	-	-	-	-	-	-	-	rs2609382	-	1	-	HGNC	HGNC:19711	-	1	P1	-	-	0.2244	-	-	-	-	-	-	-	-
rs2609382	1:222948998-222948998	A	intron_variant,non_coding_transcript_variant	MODIFIER	DISP1	ENSG00000154309	Transcript	ENST00000360254.3	lncRNA	-	3/3	-	-	-	-	-	-	-	rs2609382	-	1	-	HGNC	HGNC:19711	-	5	-	-	-	-	-	-	-	-	-	-	-	-
rs2609382	1:222948998-222948998	G	intron_variant,non_coding_transcript_variant	MODIFIER	DISP1	ENSG00000154309	Transcript	ENST00000360254.3	lncRNA	-	3/3	-	-	-	-	-	-	-	rs2609382	-	1	-	HGNC	HGNC:19711	-	5	-	-	-	0.2244	-	-	-	-	-	-	-	-
rs2609382	1:222948998-222948998	A	downstream_gene_variant	MODIFIER	NDUFB1P2	ENSG00000234523	Transcript	ENST00000449477.1	processed_pseudogene	-	-	-	-	-	-	-	-	-	rs2609382	3098	1	-	HGNC	HGNC:37815	-	-	-	-	-	-	-	-	-	-	-	-	-	-
rs2609382	1:222948998-222948998	G	downstream_gene_variant	MODIFIER	NDUFB1P2	ENSG00000234523	Transcript	ENST00000449477.1	processed_pseudogene	-	-	-	-	-	-	-	-	-	rs2609382	3098	1	-	HGNC	HGNC:37815	-	-	-	-	-	0.2244	-	-	-	-	-	-	-	-
rs2609382	1:222948998-222948998	A	intron_variant,non_coding_transcript_variant	MODIFIER	AC093152.1	ENSG00000278610	Transcript	ENST00000495684.2	lncRNA	-	3/7	-	-	-	-	-	-	-	rs2609382	-	1	-	Clone_based_ensembl_gene	-	-	5	-	-	-	-	-	-	-	-	-	-	-	-
rs2609382	1:222948998-222948998	G	intron_variant,non_coding_transcript_variant	MODIFIER	AC093152.1	ENSG00000278610	Transcript	ENST00000495684.2	lncRNA	-	3/7	-	-	-	-	-	-	-	rs2609382	-	1	-	Clone_based_ensembl_gene	-	-	5	-	-	-	0.2244	-	-	-	-	-	-	-	-
rs10495205	1:222950006-222950006	A	intron_variant	MODIFIER	DISP1	ENSG00000154309	Transcript	ENST00000284476.7	protein_coding	-	2/7	-	-	-	-	-	-	-	rs10495205	-	1	-	HGNC	HGNC:19711	-	1	P1	-	-	0.2218	-	-	-	-	-	-	-	-
rs10495205	1:222950006-222950006	A	intron_variant,non_coding_transcript_variant	MODIFIER	DISP1	ENSG00000154309	Transcript	ENST00000360254.3	lncRNA	-	3/3	-	-	-	-	-	-	-	rs10495205	-	1	-	HGNC	HGNC:19711	-	5	-	-	-	0.2218	-	-	-	-	-	-	-	-
rs10495205	1:222950006-222950006	A	downstream_gene_variant	MODIFIER	NDUFB1P2	ENSG00000234523	Transcript	ENST00000449477.1	processed_pseudogene	-	-	-	-	-	-	-	-	-	rs10495205	4106	1	-	HGNC	HGNC:37815	-	-	-	-	-	0.2218	-	-	-	-	-	-	-	-
rs10495205	1:222950006-222950006	A	intron_variant,non_coding_transcript_variant	MODIFIER	AC093152.1	ENSG00000278610	Transcript	ENST00000495684.2	lncRNA	-	3/7	-	-	-	-	-	-	-	rs10495205	-	1	-	Clone_based_ensembl_gene	-	-	5	-	-	-	0.2218	-	-	-	-	-	-	-	-
rs61738819	1:223002933-223002933	A	synonymous_variant	LOW	DISP1	ENSG00000154309	Transcript	ENST00000284476.7	protein_coding	8/8	-	-	-	1700	1536	512	V	gtG/gtA	rs61738819	-	1	-	HGNC	HGNC:19711	-	1	P1	-	-	0.0573	-	-	-	-	-	-	-	-
rs61738819	1:223002933-223002933	T	synonymous_variant	LOW	DISP1	ENSG00000154309	Transcript	ENST00000284476.7	protein_coding	8/8	-	-	-	1700	1536	512	V	gtG/gtT	rs61738819	-	1	-	HGNC	HGNC:19711	-	1	P1	-	-	-	-	-	-	-	-	-	-	-
rs9441940	1:223005136-223005136	A	missense_variant	MODERATE	DISP1	ENSG00000154309	Transcript	ENST00000284476.7	protein_coding	8/8	-	-	-	3903	3739	1247	A/T	Gct/Act	rs9441940	-	1	-	HGNC	HGNC:19711	-	1	P1	tolerated_low_confidence(0.69)	benign(0)	0.0697	-	-	-	19184110	-	-	-	-
rs9441940	1:223005136-223005136	T	missense_variant	MODERATE	DISP1	ENSG00000154309	Transcript	ENST00000284476.7	protein_coding	8/8	-	-	-	3903	3739	1247	A/S	Gct/Tct	rs9441940	-	1	-	HGNC	HGNC:19711	-	1	P1	tolerated_low_confidence(0.81)	benign(0)	-	-	-	-	19184110	-	-	-	-
rs61838468	1:223011967-223011967	A	intergenic_variant	MODIFIER	-	-	-	-	-	-	-	-	-	-	-	-	-	-	rs61838468	-	-	-	-	-	-	-	-	-	-	0.0653	-	-	-	-	-	-	-	-
rs66534822	1:223053878-223053878	T	intergenic_variant	MODIFIER	-	-	-	-	-	-	-	-	-	-	-	-	-	-	rs66534822	-	-	-	-	-	-	-	-	-	-	0.2682	-	-	-	-	-	-	-	-
rs877970	1:243733813-243733813	A	intron_variant	MODIFIER	AKT3	ENSG00000117020	Transcript	ENST00000263826.11	protein_coding	-	1/12	-	-	-	-	-	-	-	rs877970	-	-1	-	HGNC	HGNC:393	-	1	P1	-	-	-	-	-	-	-	-	-	-	-
rs877970	1:243733813-243733813	C	intron_variant	MODIFIER	AKT3	ENSG00000117020	Transcript	ENST00000263826.11	protein_coding	-	1/12	-	-	-	-	-	-	-	rs877970	-	-1	-	HGNC	HGNC:393	-	1	P1	-	-	0.0160	-	-	-	-	-	-	-	-
rs877970	1:243733813-243733813	A	intron_variant	MODIFIER	AKT3	ENSG00000117020	Transcript	ENST00000336199.9	protein_coding	-	1/13	-	-	-	-	-	-	-	rs877970	-	-1	-	HGNC	HGNC:393	-	1	-	-	-	-	-	-	-	-	-	-	-	-
rs877970	1:243733813-243733813	C	intron_variant	MODIFIER	AKT3	ENSG00000117020	Transcript	ENST00000336199.9	protein_coding	-	1/13	-	-	-	-	-	-	-	rs877970	-	-1	-	HGNC	HGNC:393	-	1	-	-	-	0.0160	-	-	-	-	-	-	-	-
rs877970	1:243733813-243733813	A	intron_variant	MODIFIER	AKT3	ENSG00000117020	Transcript	ENST00000366539.6	protein_coding	-	2/12	-	-	-	-	-	-	-	rs877970	-	-1	-	HGNC	HGNC:393	-	5	-	-	-	-	-	-	-	-	-	-	-	-
rs877970	1:243733813-243733813	C	intron_variant	MODIFIER	AKT3	ENSG00000117020	Transcript	ENST00000366539.6	protein_coding	-	2/12	-	-	-	-	-	-	-	rs877970	-	-1	-	HGNC	HGNC:393	-	5	-	-	-	0.0160	-	-	-	-	-	-	-	-
rs877970	1:243733813-243733813	A	intron_variant	MODIFIER	AKT3	ENSG00000117020	Transcript	ENST00000366540.5	protein_coding	-	2/13	-	-	-	-	-	-	-	rs877970	-	-1	-	HGNC	HGNC:393	-	1	-	-	-	-	-	-	-	-	-	-	-	-
rs877970	1:243733813-243733813	C	intron_variant	MODIFIER	AKT3	ENSG00000117020	Transcript	ENST00000366540.5	protein_coding	-	2/13	-	-	-	-	-	-	-	rs877970	-	-1	-	HGNC	HGNC:393	-	1	-	-	-	0.0160	-	-	-	-	-	-	-	-
rs877970	1:243733813-243733813	A	intron_variant,non_coding_transcript_variant	MODIFIER	AL662889.1	ENSG00000232184	Transcript	ENST00000453572.1	lncRNA	-	2/2	-	-	-	-	-	-	-	rs877970	-	-1	-	Clone_based_ensembl_gene	-	-	3	-	-	-	-	-	-	-	-	-	-	-	-
rs877970	1:243733813-243733813	C	intron_variant,non_coding_transcript_variant	MODIFIER	AL662889.1	ENSG00000232184	Transcript	ENST00000453572.1	lncRNA	-	2/2	-	-	-	-	-	-	-	rs877970	-	-1	-	Clone_based_ensembl_gene	-	-	3	-	-	-	0.0160	-	-	-	-	-	-	-	-
rs877970	1:243733813-243733813	A	intron_variant,non_coding_transcript_variant	MODIFIER	AKT3	ENSG00000117020	Transcript	ENST00000463991.5	lncRNA	-	1/2	-	-	-	-	-	-	-	rs877970	-	-1	-	HGNC	HGNC:393	-	3	-	-	-	-	-	-	-	-	-	-	-	-
rs877970	1:243733813-243733813	C	intron_variant,non_coding_transcript_variant	MODIFIER	AKT3	ENSG00000117020	Transcript	ENST00000463991.5	lncRNA	-	1/2	-	-	-	-	-	-	-	rs877970	-	-1	-	HGNC	HGNC:393	-	3	-	-	-	0.0160	-	-	-	-	-	-	-	-
rs877970	1:243733813-243733813	A	intron_variant,non_coding_transcript_variant	MODIFIER	AKT3	ENSG00000117020	Transcript	ENST00000490018.1	lncRNA	-	4/4	-	-	-	-	-	-	-	rs877970	-	-1	-	HGNC	HGNC:393	-	3	-	-	-	-	-	-	-	-	-	-	-	-
rs877970	1:243733813-243733813	C	intron_variant,non_coding_transcript_variant	MODIFIER	AKT3	ENSG00000117020	Transcript	ENST00000490018.1	lncRNA	-	4/4	-	-	-	-	-	-	-	rs877970	-	-1	-	HGNC	HGNC:393	-	3	-	-	-	0.0160	-	-	-	-	-	-	-	-
rs877970	1:243733813-243733813	A	intron_variant	MODIFIER	AKT3	ENSG00000117020	Transcript	ENST00000491219.6	protein_coding	-	1/2	-	-	-	-	-	-	-	rs877970	-	-1	cds_start_NF	HGNC	HGNC:393	-	3	-	-	-	-	-	-	-	-	-	-	-	-
rs877970	1:243733813-243733813	C	intron_variant	MODIFIER	AKT3	ENSG00000117020	Transcript	ENST00000491219.6	protein_coding	-	1/2	-	-	-	-	-	-	-	rs877970	-	-1	cds_start_NF	HGNC	HGNC:393	-	3	-	-	-	0.0160	-	-	-	-	-	-	-	-
rs877970	1:243733813-243733813	A	downstream_gene_variant	MODIFIER	AKT3	ENSG00000117020	Transcript	ENST00000550388.1	lncRNA	-	-	-	-	-	-	-	-	-	rs877970	1851	-1	-	HGNC	HGNC:393	-	4	-	-	-	-	-	-	-	-	-	-	-	-
rs877970	1:243733813-243733813	C	downstream_gene_variant	MODIFIER	AKT3	ENSG00000117020	Transcript	ENST00000550388.1	lncRNA	-	-	-	-	-	-	-	-	-	rs877970	1851	-1	-	HGNC	HGNC:393	-	4	-	-	-	0.0160	-	-	-	-	-	-	-	-
rs877970	1:243733813-243733813	A	intron_variant	MODIFIER	AKT3	ENSG00000117020	Transcript	ENST00000552631.1	protein_coding	-	2/4	-	-	-	-	-	-	-	rs877970	-	-1	cds_end_NF	HGNC	HGNC:393	-	4	-	-	-	-	-	-	-	-	-	-	-	-
rs877970	1:243733813-243733813	C	intron_variant	MODIFIER	AKT3	ENSG00000117020	Transcript	ENST00000552631.1	protein_coding	-	2/4	-	-	-	-	-	-	-	rs877970	-	-1	cds_end_NF	HGNC	HGNC:393	-	4	-	-	-	0.0160	-	-	-	-	-	-	-	-
rs877970	1:243733813-243733813	A	intron_variant,non_coding_transcript_variant	MODIFIER	AKT3	ENSG00000117020	Transcript	ENST00000672238.1	lncRNA	-	2/4	-	-	-	-	-	-	-	rs877970	-	-1	-	HGNC	HGNC:393	-	-	-	-	-	-	-	-	-	-	-	-	-	-
rs877970	1:243733813-243733813	C	intron_variant,non_coding_transcript_variant	MODIFIER	AKT3	ENSG00000117020	Transcript	ENST00000672238.1	lncRNA	-	2/4	-	-	-	-	-	-	-	rs877970	-	-1	-	HGNC	HGNC:393	-	-	-	-	-	0.0160	-	-	-	-	-	-	-	-
rs877970	1:243733813-243733813	A	intron_variant,NMD_transcript_variant	MODIFIER	AKT3	ENSG00000117020	Transcript	ENST00000672442.1	nonsense_mediated_decay	-	2/5	-	-	-	-	-	-	-	rs877970	-	-1	-	HGNC	HGNC:393	-	-	-	-	-	-	-	-	-	-	-	-	-	-
rs877970	1:243733813-243733813	C	intron_variant,NMD_transcript_variant	MODIFIER	AKT3	ENSG00000117020	Transcript	ENST00000672442.1	nonsense_mediated_decay	-	2/5	-	-	-	-	-	-	-	rs877970	-	-1	-	HGNC	HGNC:393	-	-	-	-	-	0.0160	-	-	-	-	-	-	-	-
rs877970	1:243733813-243733813	A	intron_variant	MODIFIER	AKT3	ENSG00000117020	Transcript	ENST00000672578.1	protein_coding	-	1/12	-	-	-	-	-	-	-	rs877970	-	-1	-	HGNC	HGNC:393	-	-	-	-	-	-	-	-	-	-	-	-	-	-
rs877970	1:243733813-243733813	C	intron_variant	MODIFIER	AKT3	ENSG00000117020	Transcript	ENST00000672578.1	protein_coding	-	1/12	-	-	-	-	-	-	-	rs877970	-	-1	-	HGNC	HGNC:393	-	-	-	-	-	0.0160	-	-	-	-	-	-	-	-
rs877970	1:243733813-243733813	A	intron_variant,non_coding_transcript_variant	MODIFIER	AKT3	ENSG00000117020	Transcript	ENST00000672679.1	lncRNA	-	1/3	-	-	-	-	-	-	-	rs877970	-	-1	-	HGNC	HGNC:393	-	-	-	-	-	-	-	-	-	-	-	-	-	-
rs877970	1:243733813-243733813	C	intron_variant,non_coding_transcript_variant	MODIFIER	AKT3	ENSG00000117020	Transcript	ENST00000672679.1	lncRNA	-	1/3	-	-	-	-	-	-	-	rs877970	-	-1	-	HGNC	HGNC:393	-	-	-	-	-	0.0160	-	-	-	-	-	-	-	-
rs877970	1:243733813-243733813	A	intron_variant,non_coding_transcript_variant	MODIFIER	AKT3	ENSG00000117020	Transcript	ENST00000673400.1	lncRNA	-	2/3	-	-	-	-	-	-	-	rs877970	-	-1	-	HGNC	HGNC:393	-	-	-	-	-	-	-	-	-	-	-	-	-	-
rs877970	1:243733813-243733813	C	intron_variant,non_coding_transcript_variant	MODIFIER	AKT3	ENSG00000117020	Transcript	ENST00000673400.1	lncRNA	-	2/3	-	-	-	-	-	-	-	rs877970	-	-1	-	HGNC	HGNC:393	-	-	-	-	-	0.0160	-	-	-	-	-	-	-	-
rs877970	1:243733813-243733813	A	intron_variant	MODIFIER	AKT3	ENSG00000117020	Transcript	ENST00000673466.1	protein_coding	-	2/13	-	-	-	-	-	-	-	rs877970	-	-1	-	HGNC	HGNC:393	NM_005465.7	-	P1	-	-	-	-	-	-	-	-	-	-	-
[truncated: 9,824 more rows]
