# Supplementary material for: Lossless integration of multiple electronic health records for identifying pleiotropy using summary statistics
Source: Nat Commun. 2021 Jan 8;12:168. doi: 10.1038/s41467-020-20211-2 (PMC7794298; doi:10.1038/s41467-020-20211-2)
Supplement: Supplementary file 4 — Supplementary Data 2 [file 41467_2020_20211_MOESM4_ESM.txt]

#Uploaded_variation	Location	Allele	Consequence	IMPACT	SYMBOL	Gene	Feature_type	Feature	BIOTYPE	EXON	INTRON	HGVSc	HGVSp	cDNA_position	CDS_position	Protein_position	Amino_acids	Codons	Existing_variation	DISTANCE	STRAND	FLAGS	SYMBOL_SOURCE	HGNC_ID	MANE	TSL	APPRIS	SIFT	PolyPhen	AF	CLIN_SIG	SOMATIC	PHENO	PUBMED	MOTIF_NAME	MOTIF_POS	HIGH_INF_POS	MOTIF_SCORE_CHANGE	TRANSCRIPTION_FACTORS
rs2428518	6:31046772-31046772	A	intergenic_variant	MODIFIER	-	-	-	-	-	-	-	-	-	-	-	-	-	-	rs2428518	-	-	-	-	-	-	-	-	-	-	-	-	-	-	-	-	-	-	-	-
rs2428518	6:31046772-31046772	C	intergenic_variant	MODIFIER	-	-	-	-	-	-	-	-	-	-	-	-	-	-	rs2428518	-	-	-	-	-	-	-	-	-	-	-	-	-	-	-	-	-	-	-	-
rs2428518	6:31046772-31046772	G	intergenic_variant	MODIFIER	-	-	-	-	-	-	-	-	-	-	-	-	-	-	rs2428518	-	-	-	-	-	-	-	-	-	-	-	-	-	-	-	-	-	-	-	-
rs6929464	6:31130141-31130141	C	intron_variant	MODIFIER	PSORS1C1	ENSG00000204540	Transcript	ENST00000259881.10	protein_coding	-	3/5	-	-	-	-	-	-	-	rs6929464	-	1	-	HGNC	HGNC:17202	NM_014068.3	1	P1	-	-	0.2484	-	-	1	16642438	-	-	-	-	-
rs6929464	6:31130141-31130141	C	intron_variant,non_coding_transcript_variant	MODIFIER	PSORS1C1	ENSG00000204540	Transcript	ENST00000479581.5	processed_transcript	-	1/1	-	-	-	-	-	-	-	rs6929464	-	1	-	HGNC	HGNC:17202	-	1	-	-	-	0.2484	-	-	1	16642438	-	-	-	-	-
rs6929464	6:31130141-31130141	C	intron_variant,non_coding_transcript_variant	MODIFIER	PSORS1C1	ENSG00000204540	Transcript	ENST00000548049.1	processed_transcript	-	3/3	-	-	-	-	-	-	-	rs6929464	-	1	-	HGNC	HGNC:17202	-	4	-	-	-	0.2484	-	-	1	16642438	-	-	-	-	-
rs6929464	6:31130141-31130141	C	intron_variant,non_coding_transcript_variant	MODIFIER	PSORS1C1	ENSG00000204540	Transcript	ENST00000550838.1	retained_intron	-	2/2	-	-	-	-	-	-	-	rs6929464	-	1	-	HGNC	HGNC:17202	-	4	-	-	-	0.2484	-	-	1	16642438	-	-	-	-	-
rs6929464	6:31130141-31130141	C	intron_variant,non_coding_transcript_variant	MODIFIER	PSORS1C1	ENSG00000204540	Transcript	ENST00000552747.1	retained_intron	-	1/1	-	-	-	-	-	-	-	rs6929464	-	1	-	HGNC	HGNC:17202	-	1	-	-	-	0.2484	-	-	1	16642438	-	-	-	-	-
rs9264391	6:31261426-31261426	A	intergenic_variant	MODIFIER	-	-	-	-	-	-	-	-	-	-	-	-	-	-	rs9264391	-	-	-	-	-	-	-	-	-	-	0.0889	-	-	-	-	-	-	-	-	-
rs2507994	6:31267058-31267058	T	downstream_gene_variant	MODIFIER	HLA-C	ENSG00000204525	Transcript	ENST00000376228.9	protein_coding	-	-	-	-	-	-	-	-	-	rs2507994	1691	-1	-	HGNC	HGNC:4933	-	-	P2	-	-	0.0595	-	-	-	-	-	-	-	-	-
rs2507994	6:31267058-31267058	T	downstream_gene_variant	MODIFIER	HLA-C	ENSG00000204525	Transcript	ENST00000376237.8	nonsense_mediated_decay	-	-	-	-	-	-	-	-	-	rs2507994	1691	-1	-	HGNC	HGNC:4933	-	-	-	-	-	0.0595	-	-	-	-	-	-	-	-	-
rs2507994	6:31267058-31267058	T	downstream_gene_variant	MODIFIER	HLA-C	ENSG00000204525	Transcript	ENST00000383329.7	protein_coding	-	-	-	-	-	-	-	-	-	rs2507994	1691	-1	-	HGNC	HGNC:4933	-	-	A2	-	-	0.0595	-	-	-	-	-	-	-	-	-
rs2507994	6:31267058-31267058	T	downstream_gene_variant	MODIFIER	HLA-C	ENSG00000204525	Transcript	ENST00000415537.1	protein_coding	-	-	-	-	-	-	-	-	-	rs2507994	3156	-1	cds_start_NF,cds_end_NF	HGNC	HGNC:4933	-	-	-	-	-	0.0595	-	-	-	-	-	-	-	-	-
rs2507994	6:31267058-31267058	T	downstream_gene_variant	MODIFIER	HLA-C	ENSG00000204525	Transcript	ENST00000466892.5	retained_intron	-	-	-	-	-	-	-	-	-	rs2507994	1691	-1	-	HGNC	HGNC:4933	-	-	-	-	-	0.0595	-	-	-	-	-	-	-	-	-
rs2507994	6:31267058-31267058	T	downstream_gene_variant	MODIFIER	HLA-C	ENSG00000204525	Transcript	ENST00000470363.5	retained_intron	-	-	-	-	-	-	-	-	-	rs2507994	1691	-1	-	HGNC	HGNC:4933	-	-	-	-	-	0.0595	-	-	-	-	-	-	-	-	-
rs2507994	6:31267058-31267058	T	downstream_gene_variant	MODIFIER	HLA-C	ENSG00000204525	Transcript	ENST00000484378.1	retained_intron	-	-	-	-	-	-	-	-	-	rs2507994	4041	-1	-	HGNC	HGNC:4933	-	-	-	-	-	0.0595	-	-	-	-	-	-	-	-	-
rs2507994	6:31267058-31267058	T	downstream_gene_variant	MODIFIER	HLA-C	ENSG00000204525	Transcript	ENST00000487245.5	retained_intron	-	-	-	-	-	-	-	-	-	rs2507994	1691	-1	-	HGNC	HGNC:4933	-	-	-	-	-	0.0595	-	-	-	-	-	-	-	-	-
rs2507994	6:31267058-31267058	T	downstream_gene_variant	MODIFIER	HLA-C	ENSG00000204525	Transcript	ENST00000495835.1	retained_intron	-	-	-	-	-	-	-	-	-	rs2507994	3163	-1	-	HGNC	HGNC:4933	-	-	-	-	-	0.0595	-	-	-	-	-	-	-	-	-
rs2507994	6:31267058-31267058	T	downstream_gene_variant	MODIFIER	HLA-C	ENSG00000204525	Transcript	ENST00000640219.1	protein_coding	-	-	-	-	-	-	-	-	-	rs2507994	2281	-1	-	HGNC	HGNC:4933	-	-	-	-	-	0.0595	-	-	-	-	-	-	-	-	-
rs2507994	6:31267058-31267058	T	downstream_gene_variant	MODIFIER	HLA-B	ENSG00000234745	Transcript	ENST00000640615.1	protein_coding	-	-	-	-	-	-	-	-	-	rs2507994	2433	-1	-	HGNC	HGNC:4932	-	-	-	-	-	0.0595	-	-	-	-	-	-	-	-	-
rs28380782	6:31341859-31341859	A	intron_variant	MODIFIER	HLA-B	ENSG00000234745	Transcript	ENST00000640615.1	protein_coding	-	2/2	-	-	-	-	-	-	-	rs28380782	-	-1	-	HGNC	HGNC:4932	-	-	-	-	-	-	-	-	-	-	-	-	-	-	-
rs2596490	6:31357219-31357219	A	upstream_gene_variant	MODIFIER	HLA-B	ENSG00000234745	Transcript	ENST00000412585.7	protein_coding	-	-	-	-	-	-	-	-	-	rs2596490	40	-1	-	HGNC	HGNC:4932	NM_005514.8	-	P1	-	-	-	-	-	-	-	-	-	-	-	-
rs2596490	6:31357219-31357219	C	upstream_gene_variant	MODIFIER	HLA-B	ENSG00000234745	Transcript	ENST00000412585.7	protein_coding	-	-	-	-	-	-	-	-	-	rs2596490	40	-1	-	HGNC	HGNC:4932	NM_005514.8	-	P1	-	-	-	-	-	-	-	-	-	-	-	-
rs2596490	6:31357219-31357219	A	upstream_gene_variant	MODIFIER	HLA-B	ENSG00000234745	Transcript	ENST00000434333.1	protein_coding	-	-	-	-	-	-	-	-	-	rs2596490	31	-1	cds_end_NF	HGNC	HGNC:4932	-	-	-	-	-	-	-	-	-	-	-	-	-	-	-
rs2596490	6:31357219-31357219	C	upstream_gene_variant	MODIFIER	HLA-B	ENSG00000234745	Transcript	ENST00000434333.1	protein_coding	-	-	-	-	-	-	-	-	-	rs2596490	31	-1	cds_end_NF	HGNC	HGNC:4932	-	-	-	-	-	-	-	-	-	-	-	-	-	-	-
rs2596490	6:31357219-31357219	A	upstream_gene_variant	MODIFIER	HLA-B	ENSG00000234745	Transcript	ENST00000463574.1	retained_intron	-	-	-	-	-	-	-	-	-	rs2596490	1417	-1	-	HGNC	HGNC:4932	-	-	-	-	-	-	-	-	-	-	-	-	-	-	-
rs2596490	6:31357219-31357219	C	upstream_gene_variant	MODIFIER	HLA-B	ENSG00000234745	Transcript	ENST00000463574.1	retained_intron	-	-	-	-	-	-	-	-	-	rs2596490	1417	-1	-	HGNC	HGNC:4932	-	-	-	-	-	-	-	-	-	-	-	-	-	-	-
rs2596490	6:31357219-31357219	A	upstream_gene_variant	MODIFIER	HLA-B	ENSG00000234745	Transcript	ENST00000474381.1	retained_intron	-	-	-	-	-	-	-	-	-	rs2596490	314	-1	-	HGNC	HGNC:4932	-	-	-	-	-	-	-	-	-	-	-	-	-	-	-
rs2596490	6:31357219-31357219	C	upstream_gene_variant	MODIFIER	HLA-B	ENSG00000234745	Transcript	ENST00000474381.1	retained_intron	-	-	-	-	-	-	-	-	-	rs2596490	314	-1	-	HGNC	HGNC:4932	-	-	-	-	-	-	-	-	-	-	-	-	-	-	-
rs2596490	6:31357219-31357219	A	upstream_gene_variant	MODIFIER	HLA-B	ENSG00000234745	Transcript	ENST00000481849.5	retained_intron	-	-	-	-	-	-	-	-	-	rs2596490	2413	-1	-	HGNC	HGNC:4932	-	-	-	-	-	-	-	-	-	-	-	-	-	-	-
rs2596490	6:31357219-31357219	C	upstream_gene_variant	MODIFIER	HLA-B	ENSG00000234745	Transcript	ENST00000481849.5	retained_intron	-	-	-	-	-	-	-	-	-	rs2596490	2413	-1	-	HGNC	HGNC:4932	-	-	-	-	-	-	-	-	-	-	-	-	-	-	-
rs2596490	6:31357219-31357219	A	upstream_gene_variant	MODIFIER	HLA-B	ENSG00000234745	Transcript	ENST00000497377.5	retained_intron	-	-	-	-	-	-	-	-	-	rs2596490	2143	-1	-	HGNC	HGNC:4932	-	-	-	-	-	-	-	-	-	-	-	-	-	-	-
rs2596490	6:31357219-31357219	C	upstream_gene_variant	MODIFIER	HLA-B	ENSG00000234745	Transcript	ENST00000497377.5	retained_intron	-	-	-	-	-	-	-	-	-	rs2596490	2143	-1	-	HGNC	HGNC:4932	-	-	-	-	-	-	-	-	-	-	-	-	-	-	-
rs2596490	6:31357219-31357219	A	upstream_gene_variant	MODIFIER	HLA-B	ENSG00000234745	Transcript	ENST00000498007.1	retained_intron	-	-	-	-	-	-	-	-	-	rs2596490	40	-1	-	HGNC	HGNC:4932	-	-	-	-	-	-	-	-	-	-	-	-	-	-	-
rs2596490	6:31357219-31357219	C	upstream_gene_variant	MODIFIER	HLA-B	ENSG00000234745	Transcript	ENST00000498007.1	retained_intron	-	-	-	-	-	-	-	-	-	rs2596490	40	-1	-	HGNC	HGNC:4932	-	-	-	-	-	-	-	-	-	-	-	-	-	-	-
rs2596490	6:31357219-31357219	A	non_coding_transcript_exon_variant	MODIFIER	AL671883.2	ENSG00000271581	Transcript	ENST00000603274.1	unprocessed_pseudogene	1/1	-	-	-	573	-	-	-	-	rs2596490	-	1	-	Clone_based_ensembl_gene	-	-	-	-	-	-	-	-	-	-	-	-	-	-	-	-
rs2596490	6:31357219-31357219	C	non_coding_transcript_exon_variant	MODIFIER	AL671883.2	ENSG00000271581	Transcript	ENST00000603274.1	unprocessed_pseudogene	1/1	-	-	-	573	-	-	-	-	rs2596490	-	1	-	Clone_based_ensembl_gene	-	-	-	-	-	-	-	-	-	-	-	-	-	-	-	-
rs2596490	6:31357219-31357219	A	upstream_gene_variant	MODIFIER	MIR6891	ENSG00000277402	Transcript	ENST00000618788.1	miRNA	-	-	-	-	-	-	-	-	-	rs2596490	1903	-1	-	HGNC	HGNC:50243	-	-	-	-	-	-	-	-	-	-	-	-	-	-	-
rs2596490	6:31357219-31357219	C	upstream_gene_variant	MODIFIER	MIR6891	ENSG00000277402	Transcript	ENST00000618788.1	miRNA	-	-	-	-	-	-	-	-	-	rs2596490	1903	-1	-	HGNC	HGNC:50243	-	-	-	-	-	-	-	-	-	-	-	-	-	-	-
rs2596490	6:31357219-31357219	A	upstream_gene_variant	MODIFIER	HLA-B	ENSG00000234745	Transcript	ENST00000639848.1	protein_coding	-	-	-	-	-	-	-	-	-	rs2596490	61	-1	-	HGNC	HGNC:4932	-	-	-	-	-	-	-	-	-	-	-	-	-	-	-
rs2596490	6:31357219-31357219	C	upstream_gene_variant	MODIFIER	HLA-B	ENSG00000234745	Transcript	ENST00000639848.1	protein_coding	-	-	-	-	-	-	-	-	-	rs2596490	61	-1	-	HGNC	HGNC:4932	-	-	-	-	-	-	-	-	-	-	-	-	-	-	-
rs2596490	6:31357219-31357219	A	upstream_gene_variant	MODIFIER	HLA-B	ENSG00000234745	Transcript	ENST00000640094.1	protein_coding	-	-	-	-	-	-	-	-	-	rs2596490	1815	-1	-	HGNC	HGNC:4932	-	-	-	-	-	-	-	-	-	-	-	-	-	-	-
rs2596490	6:31357219-31357219	C	upstream_gene_variant	MODIFIER	HLA-B	ENSG00000234745	Transcript	ENST00000640094.1	protein_coding	-	-	-	-	-	-	-	-	-	rs2596490	1815	-1	-	HGNC	HGNC:4932	-	-	-	-	-	-	-	-	-	-	-	-	-	-	-
rs2596490	6:31357219-31357219	A	upstream_gene_variant	MODIFIER	HLA-B	ENSG00000234745	Transcript	ENST00000640615.1	protein_coding	-	-	-	-	-	-	-	-	-	rs2596490	1815	-1	-	HGNC	HGNC:4932	-	-	-	-	-	-	-	-	-	-	-	-	-	-	-
rs2596490	6:31357219-31357219	C	upstream_gene_variant	MODIFIER	HLA-B	ENSG00000234745	Transcript	ENST00000640615.1	protein_coding	-	-	-	-	-	-	-	-	-	rs2596490	1815	-1	-	HGNC	HGNC:4932	-	-	-	-	-	-	-	-	-	-	-	-	-	-	-
rs2596490	6:31357219-31357219	A	regulatory_region_variant	MODIFIER	-	-	RegulatoryFeature	ENSR00000195527	promoter	-	-	-	-	-	-	-	-	-	rs2596490	-	-	-	-	-	-	-	-	-	-	-	-	-	-	-	-	-	-	-	-
rs2596490	6:31357219-31357219	C	regulatory_region_variant	MODIFIER	-	-	RegulatoryFeature	ENSR00000195527	promoter	-	-	-	-	-	-	-	-	-	rs2596490	-	-	-	-	-	-	-	-	-	-	-	-	-	-	-	-	-	-	-	-
rs9266636	6:31379256-31379256	G	upstream_gene_variant	MODIFIER	ZDHHC20P2	ENSG00000223702	Transcript	ENST00000424108.1	processed_pseudogene	-	-	-	-	-	-	-	-	-	rs9266636	1155	1	-	HGNC	HGNC:33457	-	-	-	-	-	0.5172	-	-	-	-	-	-	-	-	-
rs9266636	6:31379256-31379256	G	downstream_gene_variant	MODIFIER	HLA-S	ENSG00000225851	Transcript	ENST00000425174.1	unprocessed_pseudogene	-	-	-	-	-	-	-	-	-	rs9266636	2818	-1	-	HGNC	HGNC:19395	-	-	-	-	-	0.5172	-	-	-	-	-	-	-	-	-
rs9266636	6:31379256-31379256	G	downstream_gene_variant	MODIFIER	FGFR3P1	ENSG00000230994	Transcript	ENST00000449999.1	processed_pseudogene	-	-	-	-	-	-	-	-	-	rs9266636	1237	1	-	HGNC	HGNC:21664	-	-	-	-	-	0.5172	-	-	-	-	-	-	-	-	-
rs9266636	6:31379256-31379256	G	downstream_gene_variant	MODIFIER	AL671883.3	ENSG00000285647	Transcript	ENST00000649421.1	lncRNA	-	-	-	-	-	-	-	-	-	rs9266636	3168	1	-	Clone_based_ensembl_gene	-	-	-	-	-	-	0.5172	-	-	-	-	-	-	-	-	-
rs115027829	6:32403646-32403646	T	intron_variant	MODIFIER	BTNL2	ENSG00000204290	Transcript	ENST00000374993.4	protein_coding	-	2/5	-	-	-	-	-	-	-	rs115027829	-	-1	-	HGNC	HGNC:1142	-	5	A2	-	-	-	-	-	-	-	-	-	-	-	-
rs115027829	6:32403646-32403646	T	downstream_gene_variant	MODIFIER	BTNL2	ENSG00000204290	Transcript	ENST00000446536.2	protein_coding	-	-	-	-	-	-	-	-	-	rs115027829	1391	-1	cds_end_NF	HGNC	HGNC:1142	-	1	-	-	-	-	-	-	-	-	-	-	-	-	-
rs115027829	6:32403646-32403646	T	intron_variant	MODIFIER	BTNL2	ENSG00000204290	Transcript	ENST00000454136.7	protein_coding	-	2/6	-	-	-	-	-	-	-	rs115027829	-	-1	-	HGNC	HGNC:1142	-	5	P2	-	-	-	-	-	-	-	-	-	-	-	-
rs115027829	6:32403646-32403646	T	intron_variant,NMD_transcript_variant	MODIFIER	BTNL2	ENSG00000204290	Transcript	ENST00000465865.5	nonsense_mediated_decay	-	2/4	-	-	-	-	-	-	-	rs115027829	-	-1	-	HGNC	HGNC:1142	-	1	-	-	-	-	-	-	-	-	-	-	-	-	-
rs115027829	6:32403646-32403646	T	intron_variant	MODIFIER	BTNL2	ENSG00000204290	Transcript	ENST00000544175.2	protein_coding	-	2/4	-	-	-	-	-	-	-	rs115027829	-	-1	-	HGNC	HGNC:1142	-	1	-	-	-	-	-	-	-	-	-	-	-	-	-
rs115027829	6:32403646-32403646	T	intron_variant,non_coding_transcript_variant	MODIFIER	TSBP1-AS1	ENSG00000225914	Transcript	ENST00000642577.1	lncRNA	-	3/5	-	-	-	-	-	-	-	rs115027829	-	1	-	HGNC	HGNC:39756	-	-	-	-	-	-	-	-	-	-	-	-	-	-	-
rs115027829	6:32403646-32403646	T	intron_variant,non_coding_transcript_variant	MODIFIER	TSBP1-AS1	ENSG00000225914	Transcript	ENST00000645134.1	lncRNA	-	2/4	-	-	-	-	-	-	-	rs115027829	-	1	-	HGNC	HGNC:39756	-	-	-	-	-	-	-	-	-	-	-	-	-	-	-
rs115027829	6:32403646-32403646	T	intron_variant,non_coding_transcript_variant	MODIFIER	TSBP1-AS1	ENSG00000225914	Transcript	ENST00000645167.1	lncRNA	-	2/2	-	-	-	-	-	-	-	rs115027829	-	1	-	HGNC	HGNC:39756	-	-	-	-	-	-	-	-	-	-	-	-	-	-	-
rs55723336	6:32489473-32489473	G	intergenic_variant	MODIFIER	-	-	-	-	-	-	-	-	-	-	-	-	-	-	rs55723336	-	-	-	-	-	-	-	-	-	-	0.6096	-	-	-	-	-	-	-	-	-
rs77171681	6:32491651-32491651	C	regulatory_region_variant	MODIFIER	-	-	RegulatoryFeature	ENSR00000787902	promoter_flanking_region	-	-	-	-	-	-	-	-	-	rs77171681	-	-	-	-	-	-	-	-	-	-	0.0246	-	-	-	-	-	-	-	-	-
rs77171681	6:32491651-32491651	C	intergenic_variant	MODIFIER	-	-	-	-	-	-	-	-	-	-	-	-	-	-	rs77171681	-	-	-	-	-	-	-	-	-	-	0.0246	-	-	-	-	-	-	-	-	-
rs139038289	6:32505163-32505163	T	intergenic_variant	MODIFIER	-	-	-	-	-	-	-	-	-	-	-	-	-	-	rs139038289	-	-	-	-	-	-	-	-	-	-	0.7027	-	-	-	-	-	-	-	-	-
rs113201561	6:32512635-32512635	C	downstream_gene_variant	MODIFIER	HLA-DRB5	ENSG00000198502	Transcript	ENST00000374975.4	protein_coding	-	-	-	-	-	-	-	-	-	rs113201561	4718	-1	-	HGNC	HGNC:4953	NM_002125.4	-	P1	-	-	0.6907	-	-	-	-	-	-	-	-	-
rs111544474	6:32568117-32568117	T	regulatory_region_variant	MODIFIER	-	-	RegulatoryFeature	ENSR00001109141	promoter_flanking_region	-	-	-	-	-	-	-	-	-	rs111544474	-	-	-	-	-	-	-	-	-	-	0.0729	-	-	-	-	-	-	-	-	-
rs111544474	6:32568117-32568117	T	intergenic_variant	MODIFIER	-	-	-	-	-	-	-	-	-	-	-	-	-	-	rs111544474	-	-	-	-	-	-	-	-	-	-	0.0729	-	-	-	-	-	-	-	-	-
rs111865864	6:32569576-32569576	G	intergenic_variant	MODIFIER	-	-	-	-	-	-	-	-	-	-	-	-	-	-	rs111865864	-	-	-	-	-	-	-	-	-	-	0.1150	-	-	-	-	-	-	-	-	-
rs6934354	6:32570367-32570367	C	intergenic_variant	MODIFIER	-	-	-	-	-	-	-	-	-	-	-	-	-	-	rs6934354	-	-	-	-	-	-	-	-	-	-	0.1516	-	-	-	-	-	-	-	-	-
rs113690616	6:32597939-32597939	T	intergenic_variant	MODIFIER	-	-	-	-	-	-	-	-	-	-	-	-	-	-	rs113690616	-	-	-	-	-	-	-	-	-	-	0.0615	-	-	-	-	-	-	-	-	-
rs7450706	6:32600362-32600362	G	intergenic_variant	MODIFIER	-	-	-	-	-	-	-	-	-	-	-	-	-	-	rs7450706	-	-	-	-	-	-	-	-	-	-	-	-	-	-	-	-	-	-	-	-
rs7450706	6:32600362-32600362	T	intergenic_variant	MODIFIER	-	-	-	-	-	-	-	-	-	-	-	-	-	-	rs7450706	-	-	-	-	-	-	-	-	-	-	0.0857	-	-	-	-	-	-	-	-	-
rs113742050	6:32607655-32607655	A	intergenic_variant	MODIFIER	-	-	-	-	-	-	-	-	-	-	-	-	-	-	rs113742050	-	-	-	-	-	-	-	-	-	-	-	-	-	-	-	-	-	-	-	-
rs113742050	6:32607655-32607655	T	intergenic_variant	MODIFIER	-	-	-	-	-	-	-	-	-	-	-	-	-	-	rs113742050	-	-	-	-	-	-	-	-	-	-	0.0184	-	-	-	-	-	-	-	-	-
rs34304006	6:32620230-32620230	C	regulatory_region_variant	MODIFIER	-	-	RegulatoryFeature	ENSR00001109147	promoter_flanking_region	-	-	-	-	-	-	-	-	-	rs34304006	-	-	-	-	-	-	-	-	-	-	0.1294	-	-	-	-	-	-	-	-	-
rs34304006	6:32620230-32620230	C	intergenic_variant	MODIFIER	-	-	-	-	-	-	-	-	-	-	-	-	-	-	rs34304006	-	-	-	-	-	-	-	-	-	-	0.1294	-	-	-	-	-	-	-	-	-
rs200991817	6:32620327-32620327	A	regulatory_region_variant	MODIFIER	-	-	RegulatoryFeature	ENSR00001109147	promoter_flanking_region	-	-	-	-	-	-	-	-	-	rs200991817	-	-	-	-	-	-	-	-	-	-	-	-	-	-	-	-	-	-	-	-
rs200991817	6:32620327-32620327	T	regulatory_region_variant	MODIFIER	-	-	RegulatoryFeature	ENSR00001109147	promoter_flanking_region	-	-	-	-	-	-	-	-	-	rs200991817	-	-	-	-	-	-	-	-	-	-	0.0371	-	-	-	-	-	-	-	-	-
rs200991817	6:32620327-32620327	A	intergenic_variant	MODIFIER	-	-	-	-	-	-	-	-	-	-	-	-	-	-	rs200991817	-	-	-	-	-	-	-	-	-	-	-	-	-	-	-	-	-	-	-	-
rs200991817	6:32620327-32620327	T	intergenic_variant	MODIFIER	-	-	-	-	-	-	-	-	-	-	-	-	-	-	rs200991817	-	-	-	-	-	-	-	-	-	-	0.0371	-	-	-	-	-	-	-	-	-
rs73728611	6:32621586-32621586	G	regulatory_region_variant	MODIFIER	-	-	RegulatoryFeature	ENSR00001109147	promoter_flanking_region	-	-	-	-	-	-	-	-	-	rs73728611	-	-	-	-	-	-	-	-	-	-	0.0601	-	-	1	-	-	-	-	-	-
rs73728611	6:32621586-32621586	G	regulatory_region_variant	MODIFIER	-	-	RegulatoryFeature	ENSR00001109148	CTCF_binding_site	-	-	-	-	-	-	-	-	-	rs73728611	-	-	-	-	-	-	-	-	-	-	0.0601	-	-	1	-	-	-	-	-	-
rs73728611	6:32621586-32621586	G	intergenic_variant	MODIFIER	-	-	-	-	-	-	-	-	-	-	-	-	-	-	rs73728611	-	-	-	-	-	-	-	-	-	-	0.0601	-	-	1	-	-	-	-	-	-
rs566952760	6:32625016-32625016	T	upstream_gene_variant	MODIFIER	HLA-DQA1	ENSG00000196735	Transcript	ENST00000422863.1	protein_coding	-	-	-	-	-	-	-	-	-	rs566952760	3163	1	cds_end_NF	HGNC	HGNC:4942	-	-	-	-	-	0.0427	-	-	-	-	-	-	-	-	-
rs566952760	6:32625016-32625016	T	regulatory_region_variant	MODIFIER	-	-	RegulatoryFeature	ENSR00001109147	promoter_flanking_region	-	-	-	-	-	-	-	-	-	rs566952760	-	-	-	-	-	-	-	-	-	-	0.0427	-	-	-	-	-	-	-	-	-
rs116189786	6:32625900-32625900	G	upstream_gene_variant	MODIFIER	HLA-DQA1	ENSG00000196735	Transcript	ENST00000422863.1	protein_coding	-	-	-	-	-	-	-	-	-	rs116189786	2279	1	cds_end_NF	HGNC	HGNC:4942	-	-	-	-	-	0.0431	-	-	1	-	-	-	-	-	-
rs116189786	6:32625900-32625900	G	regulatory_region_variant	MODIFIER	-	-	RegulatoryFeature	ENSR00001109147	promoter_flanking_region	-	-	-	-	-	-	-	-	-	rs116189786	-	-	-	-	-	-	-	-	-	-	0.0431	-	-	1	-	-	-	-	-	-
rs114741460	6:32626607-32626607	A	upstream_gene_variant	MODIFIER	HLA-DQA1	ENSG00000196735	Transcript	ENST00000422863.1	protein_coding	-	-	-	-	-	-	-	-	-	rs114741460	1572	1	cds_end_NF	HGNC	HGNC:4942	-	-	-	-	-	-	-	-	-	-	-	-	-	-	-
rs114741460	6:32626607-32626607	T	upstream_gene_variant	MODIFIER	HLA-DQA1	ENSG00000196735	Transcript	ENST00000422863.1	protein_coding	-	-	-	-	-	-	-	-	-	rs114741460	1572	1	cds_end_NF	HGNC	HGNC:4942	-	-	-	-	-	0.0090	-	-	-	-	-	-	-	-	-
rs114741460	6:32626607-32626607	A	regulatory_region_variant	MODIFIER	-	-	RegulatoryFeature	ENSR00001109147	promoter_flanking_region	-	-	-	-	-	-	-	-	-	rs114741460	-	-	-	-	-	-	-	-	-	-	-	-	-	-	-	-	-	-	-	-
rs114741460	6:32626607-32626607	T	regulatory_region_variant	MODIFIER	-	-	RegulatoryFeature	ENSR00001109147	promoter_flanking_region	-	-	-	-	-	-	-	-	-	rs114741460	-	-	-	-	-	-	-	-	-	-	0.0090	-	-	-	-	-	-	-	-	-
rs114786106	6:32629101-32629101	G	intron_variant	MODIFIER	HLA-DQA1	ENSG00000196735	Transcript	ENST00000422863.1	protein_coding	-	1/3	-	-	-	-	-	-	-	rs114786106	-	1	cds_end_NF	HGNC	HGNC:4942	-	-	-	-	-	0.0962	-	-	-	-	-	-	-	-	-
rs114786106	6:32629101-32629101	G	regulatory_region_variant	MODIFIER	-	-	RegulatoryFeature	ENSR00001109147	promoter_flanking_region	-	-	-	-	-	-	-	-	-	rs114786106	-	-	-	-	-	-	-	-	-	-	0.0962	-	-	-	-	-	-	-	-	-
rs114655816	6:32629694-32629694	A	intron_variant	MODIFIER	HLA-DQA1	ENSG00000196735	Transcript	ENST00000422863.1	protein_coding	-	1/3	-	-	-	-	-	-	-	rs114655816	-	1	cds_end_NF	HGNC	HGNC:4942	-	-	-	-	-	-	-	-	-	-	-	-	-	-	-
rs11754883	6:32630207-32630207	A	intron_variant	MODIFIER	HLA-DQA1	ENSG00000196735	Transcript	ENST00000422863.1	protein_coding	-	1/3	-	-	-	-	-	-	-	rs11754883	-	1	cds_end_NF	HGNC	HGNC:4942	-	-	-	-	-	0.0579	-	-	-	-	-	-	-	-	-
rs73728894	6:32631435-32631435	C	intron_variant	MODIFIER	HLA-DQA1	ENSG00000196735	Transcript	ENST00000422863.1	protein_coding	-	1/3	-	-	-	-	-	-	-	rs73728894	-	1	cds_end_NF	HGNC	HGNC:4942	-	-	-	-	-	0.0573	-	-	-	-	-	-	-	-	-
rs9273379	6:32659104-32659104	A	downstream_gene_variant	MODIFIER	HLA-DQB1	ENSG00000179344	Transcript	ENST00000374943.8	protein_coding	-	-	-	-	-	-	-	-	-	rs9273379	363	-1	-	HGNC	HGNC:4944	-	-	A2	-	-	-	-	-	1	-	-	-	-	-	-
rs9273379	6:32659104-32659104	G	downstream_gene_variant	MODIFIER	HLA-DQB1	ENSG00000179344	Transcript	ENST00000374943.8	protein_coding	-	-	-	-	-	-	-	-	-	rs9273379	363	-1	-	HGNC	HGNC:4944	-	-	A2	-	-	0.1500	-	-	1	-	-	-	-	-	-
rs9273379	6:32659104-32659104	A	downstream_gene_variant	MODIFIER	HLA-DQB1	ENSG00000179344	Transcript	ENST00000399079.7	protein_coding	-	-	-	-	-	-	-	-	-	rs9273379	363	-1	-	HGNC	HGNC:4944	-	-	-	-	-	-	-	-	1	-	-	-	-	-	-
rs9273379	6:32659104-32659104	G	downstream_gene_variant	MODIFIER	HLA-DQB1	ENSG00000179344	Transcript	ENST00000399079.7	protein_coding	-	-	-	-	-	-	-	-	-	rs9273379	363	-1	-	HGNC	HGNC:4944	-	-	-	-	-	0.1500	-	-	1	-	-	-	-	-	-
rs9273379	6:32659104-32659104	A	downstream_gene_variant	MODIFIER	HLA-DQB1	ENSG00000179344	Transcript	ENST00000399082.7	protein_coding	-	-	-	-	-	-	-	-	-	rs9273379	363	-1	-	HGNC	HGNC:4944	-	-	-	-	-	-	-	-	1	-	-	-	-	-	-
rs9273379	6:32659104-32659104	G	downstream_gene_variant	MODIFIER	HLA-DQB1	ENSG00000179344	Transcript	ENST00000399082.7	protein_coding	-	-	-	-	-	-	-	-	-	rs9273379	363	-1	-	HGNC	HGNC:4944	-	-	-	-	-	0.1500	-	-	1	-	-	-	-	-	-
rs9273379	6:32659104-32659104	A	downstream_gene_variant	MODIFIER	HLA-DQB1	ENSG00000179344	Transcript	ENST00000399084.5	protein_coding	-	-	-	-	-	-	-	-	-	rs9273379	363	-1	-	HGNC	HGNC:4944	-	-	P3	-	-	-	-	-	1	-	-	-	-	-	-
rs9273379	6:32659104-32659104	G	downstream_gene_variant	MODIFIER	HLA-DQB1	ENSG00000179344	Transcript	ENST00000399084.5	protein_coding	-	-	-	-	-	-	-	-	-	rs9273379	363	-1	-	HGNC	HGNC:4944	-	-	P3	-	-	0.1500	-	-	1	-	-	-	-	-	-
rs9273379	6:32659104-32659104	A	upstream_gene_variant	MODIFIER	HLA-DQB1-AS1	ENSG00000223534	Transcript	ENST00000419852.1	lncRNA	-	-	-	-	-	-	-	-	-	rs9273379	776	1	-	HGNC	HGNC:39762	-	-	-	-	-	-	-	-	1	-	-	-	-	-	-
rs9273379	6:32659104-32659104	G	upstream_gene_variant	MODIFIER	HLA-DQB1-AS1	ENSG00000223534	Transcript	ENST00000419852.1	lncRNA	-	-	-	-	-	-	-	-	-	rs9273379	776	1	-	HGNC	HGNC:39762	-	-	-	-	-	0.1500	-	-	1	-	-	-	-	-	-
rs9273379	6:32659104-32659104	A	downstream_gene_variant	MODIFIER	HLA-DQB1	ENSG00000179344	Transcript	ENST00000434651.6	protein_coding	-	-	-	-	-	-	-	-	-	rs9273379	363	-1	-	HGNC	HGNC:4944	-	-	P3	-	-	-	-	-	1	-	-	-	-	-	-
rs9273379	6:32659104-32659104	G	downstream_gene_variant	MODIFIER	HLA-DQB1	ENSG00000179344	Transcript	ENST00000434651.6	protein_coding	-	-	-	-	-	-	-	-	-	rs9273379	363	-1	-	HGNC	HGNC:4944	-	-	P3	-	-	0.1500	-	-	1	-	-	-	-	-	-
rs9273379	6:32659104-32659104	A	downstream_gene_variant	MODIFIER	HLA-DQB1	ENSG00000179344	Transcript	ENST00000443574.1	processed_transcript	-	-	-	-	-	-	-	-	-	rs9273379	782	-1	-	HGNC	HGNC:4944	-	-	-	-	-	-	-	-	1	-	-	-	-	-	-
rs9273379	6:32659104-32659104	G	downstream_gene_variant	MODIFIER	HLA-DQB1	ENSG00000179344	Transcript	ENST00000443574.1	processed_transcript	-	-	-	-	-	-	-	-	-	rs9273379	782	-1	-	HGNC	HGNC:4944	-	-	-	-	-	0.1500	-	-	1	-	-	-	-	-	-
rs9273379	6:32659104-32659104	A	downstream_gene_variant	MODIFIER	HLA-DQB1	ENSG00000179344	Transcript	ENST00000460185.1	processed_transcript	-	-	-	-	-	-	-	-	-	rs9273379	782	-1	-	HGNC	HGNC:4944	-	-	-	-	-	-	-	-	1	-	-	-	-	-	-
rs9273379	6:32659104-32659104	G	downstream_gene_variant	MODIFIER	HLA-DQB1	ENSG00000179344	Transcript	ENST00000460185.1	processed_transcript	-	-	-	-	-	-	-	-	-	rs9273379	782	-1	-	HGNC	HGNC:4944	-	-	-	-	-	0.1500	-	-	1	-	-	-	-	-	-
rs9273379	6:32659104-32659104	A	downstream_gene_variant	MODIFIER	HLA-DQB1	ENSG00000179344	Transcript	ENST00000484729.2	nonsense_mediated_decay	-	-	-	-	-	-	-	-	-	rs9273379	1003	-1	-	HGNC	HGNC:4944	-	-	-	-	-	-	-	-	1	-	-	-	-	-	-
rs9273379	6:32659104-32659104	G	downstream_gene_variant	MODIFIER	HLA-DQB1	ENSG00000179344	Transcript	ENST00000484729.2	nonsense_mediated_decay	-	-	-	-	-	-	-	-	-	rs9273379	1003	-1	-	HGNC	HGNC:4944	-	-	-	-	-	0.1500	-	-	1	-	-	-	-	-	-
rs9273379	6:32659104-32659104	A	downstream_gene_variant	MODIFIER	HLA-DQB1	ENSG00000179344	Transcript	ENST00000487676.1	retained_intron	-	-	-	-	-	-	-	-	-	rs9273379	363	-1	-	HGNC	HGNC:4944	-	-	-	-	-	-	-	-	1	-	-	-	-	-	-
rs9273379	6:32659104-32659104	G	downstream_gene_variant	MODIFIER	HLA-DQB1	ENSG00000179344	Transcript	ENST00000487676.1	retained_intron	-	-	-	-	-	-	-	-	-	rs9273379	363	-1	-	HGNC	HGNC:4944	-	-	-	-	-	0.1500	-	-	1	-	-	-	-	-	-
rs2854275	6:32660651-32660651	A	intron_variant	MODIFIER	HLA-DQB1	ENSG00000179344	Transcript	ENST00000374943.8	protein_coding	-	5/5	-	-	-	-	-	-	-	rs2854275	-	-1	-	HGNC	HGNC:4944	-	-	A2	-	-	0.0649	-	-	1	23326239,27449795,30656477,25052311,26975663,28510587,23378606,29589073,31619474	-	-	-	-	-
rs2854275	6:32660651-32660651	A	intron_variant	MODIFIER	HLA-DQB1	ENSG00000179344	Transcript	ENST00000399079.7	protein_coding	-	3/3	-	-	-	-	-	-	-	rs2854275	-	-1	-	HGNC	HGNC:4944	-	-	-	-	-	0.0649	-	-	1	23326239,27449795,30656477,25052311,26975663,28510587,23378606,29589073,31619474	-	-	-	-	-
rs2854275	6:32660651-32660651	A	intron_variant	MODIFIER	HLA-DQB1	ENSG00000179344	Transcript	ENST00000399082.7	protein_coding	-	2/2	-	-	-	-	-	-	-	rs2854275	-	-1	-	HGNC	HGNC:4944	-	-	-	-	-	0.0649	-	-	1	23326239,27449795,30656477,25052311,26975663,28510587,23378606,29589073,31619474	-	-	-	-	-
rs2854275	6:32660651-32660651	A	intron_variant	MODIFIER	HLA-DQB1	ENSG00000179344	Transcript	ENST00000399084.5	protein_coding	-	5/5	-	-	-	-	-	-	-	rs2854275	-	-1	-	HGNC	HGNC:4944	-	-	P3	-	-	0.0649	-	-	1	23326239,27449795,30656477,25052311,26975663,28510587,23378606,29589073,31619474	-	-	-	-	-
rs2854275	6:32660651-32660651	A	non_coding_transcript_exon_variant	MODIFIER	HLA-DQB1-AS1	ENSG00000223534	Transcript	ENST00000419852.1	lncRNA	2/2	-	-	-	474	-	-	-	-	rs2854275	-	1	-	HGNC	HGNC:39762	-	-	-	-	-	0.0649	-	-	1	23326239,27449795,30656477,25052311,26975663,28510587,23378606,29589073,31619474	-	-	-	-	-
rs2854275	6:32660651-32660651	A	intron_variant	MODIFIER	HLA-DQB1	ENSG00000179344	Transcript	ENST00000434651.6	protein_coding	-	4/4	-	-	-	-	-	-	-	rs2854275	-	-1	-	HGNC	HGNC:4944	-	-	P3	-	-	0.0649	-	-	1	23326239,27449795,30656477,25052311,26975663,28510587,23378606,29589073,31619474	-	-	-	-	-
rs2854275	6:32660651-32660651	A	intron_variant,non_coding_transcript_variant	MODIFIER	HLA-DQB1	ENSG00000179344	Transcript	ENST00000443574.1	processed_transcript	-	1/1	-	-	-	-	-	-	-	rs2854275	-	-1	-	HGNC	HGNC:4944	-	-	-	-	-	0.0649	-	-	1	23326239,27449795,30656477,25052311,26975663,28510587,23378606,29589073,31619474	-	-	-	-	-
rs2854275	6:32660651-32660651	A	upstream_gene_variant	MODIFIER	HLA-DQB1	ENSG00000179344	Transcript	ENST00000460185.1	processed_transcript	-	-	-	-	-	-	-	-	-	rs2854275	211	-1	-	HGNC	HGNC:4944	-	-	-	-	-	0.0649	-	-	1	23326239,27449795,30656477,25052311,26975663,28510587,23378606,29589073,31619474	-	-	-	-	-
rs2854275	6:32660651-32660651	A	intron_variant,NMD_transcript_variant	MODIFIER	HLA-DQB1	ENSG00000179344	Transcript	ENST00000484729.2	nonsense_mediated_decay	-	4/4	-	-	-	-	-	-	-	rs2854275	-	-1	-	HGNC	HGNC:4944	-	-	-	-	-	0.0649	-	-	1	23326239,27449795,30656477,25052311,26975663,28510587,23378606,29589073,31619474	-	-	-	-	-
rs2854275	6:32660651-32660651	A	intron_variant,non_coding_transcript_variant	MODIFIER	HLA-DQB1	ENSG00000179344	Transcript	ENST00000487676.1	retained_intron	-	2/2	-	-	-	-	-	-	-	rs2854275	-	-1	-	HGNC	HGNC:4944	-	-	-	-	-	0.0649	-	-	1	23326239,27449795,30656477,25052311,26975663,28510587,23378606,29589073,31619474	-	-	-	-	-
rs2854275	6:32660651-32660651	A	regulatory_region_variant	MODIFIER	-	-	RegulatoryFeature	ENSR00000787946	promoter_flanking_region	-	-	-	-	-	-	-	-	-	rs2854275	-	-	-	-	-	-	-	-	-	-	0.0649	-	-	1	23326239,27449795,30656477,25052311,26975663,28510587,23378606,29589073,31619474	-	-	-	-	-
rs2647032	6:32662128-32662128	C	missense_variant	MODERATE	HLA-DQB1	ENSG00000179344	Transcript	ENST00000374943.8	protein_coding	3/6	-	-	-	577	500	167	D/G	gAt/gGt	rs2647032	-	-1	-	HGNC	HGNC:4944	-	-	A2	tolerated(1)	benign(0.043)	0.1012	-	-	-	-	-	-	-	-	-
rs2647032	6:32662128-32662128	G	missense_variant	MODERATE	HLA-DQB1	ENSG00000179344	Transcript	ENST00000374943.8	protein_coding	3/6	-	-	-	577	500	167	D/A	gAt/gCt	rs2647032	-	-1	-	HGNC	HGNC:4944	-	-	A2	deleterious(0.02)	possibly_damaging(0.485)	-	-	-	-	-	-	-	-	-	-
rs2647032	6:32662128-32662128	C	missense_variant	MODERATE	HLA-DQB1	ENSG00000179344	Transcript	ENST00000399079.7	protein_coding	3/4	-	-	-	557	500	167	D/G	gAt/gGt	rs2647032	-	-1	-	HGNC	HGNC:4944	-	-	-	tolerated(1)	benign(0.043)	0.1012	-	-	-	-	-	-	-	-	-
rs2647032	6:32662128-32662128	G	missense_variant	MODERATE	HLA-DQB1	ENSG00000179344	Transcript	ENST00000399079.7	protein_coding	3/4	-	-	-	557	500	167	D/A	gAt/gCt	rs2647032	-	-1	-	HGNC	HGNC:4944	-	-	-	deleterious(0.01)	possibly_damaging(0.485)	-	-	-	-	-	-	-	-	-	-
rs2647032	6:32662128-32662128	C	missense_variant	MODERATE	HLA-DQB1	ENSG00000179344	Transcript	ENST00000399082.7	protein_coding	2/3	-	-	-	275	230	77	D/G	gAt/gGt	rs2647032	-	-1	-	HGNC	HGNC:4944	-	-	-	tolerated(1)	benign(0.013)	0.1012	-	-	-	-	-	-	-	-	-
rs2647032	6:32662128-32662128	G	missense_variant	MODERATE	HLA-DQB1	ENSG00000179344	Transcript	ENST00000399082.7	protein_coding	2/3	-	-	-	275	230	77	D/A	gAt/gCt	rs2647032	-	-1	-	HGNC	HGNC:4944	-	-	-	deleterious(0.01)	benign(0.403)	-	-	-	-	-	-	-	-	-	-
rs2647032	6:32662128-32662128	C	missense_variant	MODERATE	HLA-DQB1	ENSG00000179344	Transcript	ENST00000399084.5	protein_coding	4/6	-	-	-	679	500	167	D/G	gAt/gGt	rs2647032	-	-1	-	HGNC	HGNC:4944	-	-	P3	tolerated(1)	benign(0.041)	0.1012	-	-	-	-	-	-	-	-	-
rs2647032	6:32662128-32662128	G	missense_variant	MODERATE	HLA-DQB1	ENSG00000179344	Transcript	ENST00000399084.5	protein_coding	4/6	-	-	-	679	500	167	D/A	gAt/gCt	rs2647032	-	-1	-	HGNC	HGNC:4944	-	-	P3	deleterious(0.02)	possibly_damaging(0.6)	-	-	-	-	-	-	-	-	-	-
rs2647032	6:32662128-32662128	C	downstream_gene_variant	MODIFIER	HLA-DQB1-AS1	ENSG00000223534	Transcript	ENST00000419852.1	lncRNA	-	-	-	-	-	-	-	-	-	rs2647032	1399	1	-	HGNC	HGNC:39762	-	-	-	-	-	0.1012	-	-	-	-	-	-	-	-	-
rs2647032	6:32662128-32662128	G	downstream_gene_variant	MODIFIER	HLA-DQB1-AS1	ENSG00000223534	Transcript	ENST00000419852.1	lncRNA	-	-	-	-	-	-	-	-	-	rs2647032	1399	1	-	HGNC	HGNC:39762	-	-	-	-	-	-	-	-	-	-	-	-	-	-	-
rs2647032	6:32662128-32662128	C	missense_variant	MODERATE	HLA-DQB1	ENSG00000179344	Transcript	ENST00000434651.6	protein_coding	3/5	-	-	-	587	500	167	D/G	gAt/gGt	rs2647032	-	-1	-	HGNC	HGNC:4944	-	-	P3	tolerated(1)	benign(0.041)	0.1012	-	-	-	-	-	-	-	-	-
rs2647032	6:32662128-32662128	G	missense_variant	MODERATE	HLA-DQB1	ENSG00000179344	Transcript	ENST00000434651.6	protein_coding	3/5	-	-	-	587	500	167	D/A	gAt/gCt	rs2647032	-	-1	-	HGNC	HGNC:4944	-	-	P3	deleterious(0.02)	possibly_damaging(0.6)	-	-	-	-	-	-	-	-	-	-
rs2647032	6:32662128-32662128	C	intron_variant,non_coding_transcript_variant	MODIFIER	HLA-DQB1	ENSG00000179344	Transcript	ENST00000443574.1	processed_transcript	-	1/1	-	-	-	-	-	-	-	rs2647032	-	-1	-	HGNC	HGNC:4944	-	-	-	-	-	0.1012	-	-	-	-	-	-	-	-	-
rs2647032	6:32662128-32662128	G	intron_variant,non_coding_transcript_variant	MODIFIER	HLA-DQB1	ENSG00000179344	Transcript	ENST00000443574.1	processed_transcript	-	1/1	-	-	-	-	-	-	-	rs2647032	-	-1	-	HGNC	HGNC:4944	-	-	-	-	-	-	-	-	-	-	-	-	-	-	-
rs2647032	6:32662128-32662128	C	upstream_gene_variant	MODIFIER	HLA-DQB1	ENSG00000179344	Transcript	ENST00000460185.1	processed_transcript	-	-	-	-	-	-	-	-	-	rs2647032	1688	-1	-	HGNC	HGNC:4944	-	-	-	-	-	0.1012	-	-	-	-	-	-	-	-	-
rs2647032	6:32662128-32662128	G	upstream_gene_variant	MODIFIER	HLA-DQB1	ENSG00000179344	Transcript	ENST00000460185.1	processed_transcript	-	-	-	-	-	-	-	-	-	rs2647032	1688	-1	-	HGNC	HGNC:4944	-	-	-	-	-	-	-	-	-	-	-	-	-	-	-
rs2647032	6:32662128-32662128	C	intron_variant,NMD_transcript_variant	MODIFIER	HLA-DQB1	ENSG00000179344	Transcript	ENST00000484729.2	nonsense_mediated_decay	-	2/4	-	-	-	-	-	-	-	rs2647032	-	-1	-	HGNC	HGNC:4944	-	-	-	-	-	0.1012	-	-	-	-	-	-	-	-	-
rs2647032	6:32662128-32662128	G	intron_variant,NMD_transcript_variant	MODIFIER	HLA-DQB1	ENSG00000179344	Transcript	ENST00000484729.2	nonsense_mediated_decay	-	2/4	-	-	-	-	-	-	-	rs2647032	-	-1	-	HGNC	HGNC:4944	-	-	-	-	-	-	-	-	-	-	-	-	-	-	-
rs2647032	6:32662128-32662128	C	non_coding_transcript_exon_variant	MODIFIER	HLA-DQB1	ENSG00000179344	Transcript	ENST00000487676.1	retained_intron	2/3	-	-	-	3080	-	-	-	-	rs2647032	-	-1	-	HGNC	HGNC:4944	-	-	-	-	-	0.1012	-	-	-	-	-	-	-	-	-
rs2647032	6:32662128-32662128	G	non_coding_transcript_exon_variant	MODIFIER	HLA-DQB1	ENSG00000179344	Transcript	ENST00000487676.1	retained_intron	2/3	-	-	-	3080	-	-	-	-	rs2647032	-	-1	-	HGNC	HGNC:4944	-	-	-	-	-	-	-	-	-	-	-	-	-	-	-
rs9274063	6:32662319-32662319	A	intron_variant	MODIFIER	HLA-DQB1	ENSG00000179344	Transcript	ENST00000374943.8	protein_coding	-	2/5	-	-	-	-	-	-	-	rs9274063	-	-1	-	HGNC	HGNC:4944	-	-	A2	-	-	0.0455	-	-	-	-	-	-	-	-	-
rs9274063	6:32662319-32662319	T	intron_variant	MODIFIER	HLA-DQB1	ENSG00000179344	Transcript	ENST00000374943.8	protein_coding	-	2/5	-	-	-	-	-	-	-	rs9274063	-	-1	-	HGNC	HGNC:4944	-	-	A2	-	-	-	-	-	-	-	-	-	-	-	-
rs9274063	6:32662319-32662319	A	intron_variant	MODIFIER	HLA-DQB1	ENSG00000179344	Transcript	ENST00000399079.7	protein_coding	-	2/3	-	-	-	-	-	-	-	rs9274063	-	-1	-	HGNC	HGNC:4944	-	-	-	-	-	0.0455	-	-	-	-	-	-	-	-	-
rs9274063	6:32662319-32662319	T	intron_variant	MODIFIER	HLA-DQB1	ENSG00000179344	Transcript	ENST00000399079.7	protein_coding	-	2/3	-	-	-	-	-	-	-	rs9274063	-	-1	-	HGNC	HGNC:4944	-	-	-	-	-	-	-	-	-	-	-	-	-	-	-
rs9274063	6:32662319-32662319	A	intron_variant	MODIFIER	HLA-DQB1	ENSG00000179344	Transcript	ENST00000399082.7	protein_coding	-	1/2	-	-	-	-	-	-	-	rs9274063	-	-1	-	HGNC	HGNC:4944	-	-	-	-	-	0.0455	-	-	-	-	-	-	-	-	-
rs9274063	6:32662319-32662319	T	intron_variant	MODIFIER	HLA-DQB1	ENSG00000179344	Transcript	ENST00000399082.7	protein_coding	-	1/2	-	-	-	-	-	-	-	rs9274063	-	-1	-	HGNC	HGNC:4944	-	-	-	-	-	-	-	-	-	-	-	-	-	-	-
rs9274063	6:32662319-32662319	A	intron_variant	MODIFIER	HLA-DQB1	ENSG00000179344	Transcript	ENST00000399084.5	protein_coding	-	3/5	-	-	-	-	-	-	-	rs9274063	-	-1	-	HGNC	HGNC:4944	-	-	P3	-	-	0.0455	-	-	-	-	-	-	-	-	-
rs9274063	6:32662319-32662319	T	intron_variant	MODIFIER	HLA-DQB1	ENSG00000179344	Transcript	ENST00000399084.5	protein_coding	-	3/5	-	-	-	-	-	-	-	rs9274063	-	-1	-	HGNC	HGNC:4944	-	-	P3	-	-	-	-	-	-	-	-	-	-	-	-
rs9274063	6:32662319-32662319	A	downstream_gene_variant	MODIFIER	HLA-DQB1-AS1	ENSG00000223534	Transcript	ENST00000419852.1	lncRNA	-	-	-	-	-	-	-	-	-	rs9274063	1590	1	-	HGNC	HGNC:39762	-	-	-	-	-	0.0455	-	-	-	-	-	-	-	-	-
rs9274063	6:32662319-32662319	T	downstream_gene_variant	MODIFIER	HLA-DQB1-AS1	ENSG00000223534	Transcript	ENST00000419852.1	lncRNA	-	-	-	-	-	-	-	-	-	rs9274063	1590	1	-	HGNC	HGNC:39762	-	-	-	-	-	-	-	-	-	-	-	-	-	-	-
rs9274063	6:32662319-32662319	A	intron_variant	MODIFIER	HLA-DQB1	ENSG00000179344	Transcript	ENST00000434651.6	protein_coding	-	2/4	-	-	-	-	-	-	-	rs9274063	-	-1	-	HGNC	HGNC:4944	-	-	P3	-	-	0.0455	-	-	-	-	-	-	-	-	-
rs9274063	6:32662319-32662319	T	intron_variant	MODIFIER	HLA-DQB1	ENSG00000179344	Transcript	ENST00000434651.6	protein_coding	-	2/4	-	-	-	-	-	-	-	rs9274063	-	-1	-	HGNC	HGNC:4944	-	-	P3	-	-	-	-	-	-	-	-	-	-	-	-
rs9274063	6:32662319-32662319	A	intron_variant,non_coding_transcript_variant	MODIFIER	HLA-DQB1	ENSG00000179344	Transcript	ENST00000443574.1	processed_transcript	-	1/1	-	-	-	-	-	-	-	rs9274063	-	-1	-	HGNC	HGNC:4944	-	-	-	-	-	0.0455	-	-	-	-	-	-	-	-	-
rs9274063	6:32662319-32662319	T	intron_variant,non_coding_transcript_variant	MODIFIER	HLA-DQB1	ENSG00000179344	Transcript	ENST00000443574.1	processed_transcript	-	1/1	-	-	-	-	-	-	-	rs9274063	-	-1	-	HGNC	HGNC:4944	-	-	-	-	-	-	-	-	-	-	-	-	-	-	-
rs9274063	6:32662319-32662319	A	upstream_gene_variant	MODIFIER	HLA-DQB1	ENSG00000179344	Transcript	ENST00000460185.1	processed_transcript	-	-	-	-	-	-	-	-	-	rs9274063	1879	-1	-	HGNC	HGNC:4944	-	-	-	-	-	0.0455	-	-	-	-	-	-	-	-	-
rs9274063	6:32662319-32662319	T	upstream_gene_variant	MODIFIER	HLA-DQB1	ENSG00000179344	Transcript	ENST00000460185.1	processed_transcript	-	-	-	-	-	-	-	-	-	rs9274063	1879	-1	-	HGNC	HGNC:4944	-	-	-	-	-	-	-	-	-	-	-	-	-	-	-
rs9274063	6:32662319-32662319	A	intron_variant,NMD_transcript_variant	MODIFIER	HLA-DQB1	ENSG00000179344	Transcript	ENST00000484729.2	nonsense_mediated_decay	-	2/4	-	-	-	-	-	-	-	rs9274063	-	-1	-	HGNC	HGNC:4944	-	-	-	-	-	0.0455	-	-	-	-	-	-	-	-	-
rs9274063	6:32662319-32662319	T	intron_variant,NMD_transcript_variant	MODIFIER	HLA-DQB1	ENSG00000179344	Transcript	ENST00000484729.2	nonsense_mediated_decay	-	2/4	-	-	-	-	-	-	-	rs9274063	-	-1	-	HGNC	HGNC:4944	-	-	-	-	-	-	-	-	-	-	-	-	-	-	-
rs9274063	6:32662319-32662319	A	non_coding_transcript_exon_variant	MODIFIER	HLA-DQB1	ENSG00000179344	Transcript	ENST00000487676.1	retained_intron	2/3	-	-	-	2889	-	-	-	-	rs9274063	-	-1	-	HGNC	HGNC:4944	-	-	-	-	-	0.0455	-	-	-	-	-	-	-	-	-
rs9274063	6:32662319-32662319	T	non_coding_transcript_exon_variant	MODIFIER	HLA-DQB1	ENSG00000179344	Transcript	ENST00000487676.1	retained_intron	2/3	-	-	-	2889	-	-	-	-	rs9274063	-	-1	-	HGNC	HGNC:4944	-	-	-	-	-	-	-	-	-	-	-	-	-	-	-
rs35696625	6:32663475-32663475	A	intron_variant	MODIFIER	HLA-DQB1	ENSG00000179344	Transcript	ENST00000374943.8	protein_coding	-	2/5	-	-	-	-	-	-	-	rs35696625	-	-1	-	HGNC	HGNC:4944	-	-	A2	-	-	-	-	-	-	-	-	-	-	-	-
rs35696625	6:32663475-32663475	C	intron_variant	MODIFIER	HLA-DQB1	ENSG00000179344	Transcript	ENST00000374943.8	protein_coding	-	2/5	-	-	-	-	-	-	-	rs35696625	-	-1	-	HGNC	HGNC:4944	-	-	A2	-	-	0.1366	-	-	-	-	-	-	-	-	-
rs35696625	6:32663475-32663475	A	intron_variant	MODIFIER	HLA-DQB1	ENSG00000179344	Transcript	ENST00000399079.7	protein_coding	-	2/3	-	-	-	-	-	-	-	rs35696625	-	-1	-	HGNC	HGNC:4944	-	-	-	-	-	-	-	-	-	-	-	-	-	-	-
rs35696625	6:32663475-32663475	C	intron_variant	MODIFIER	HLA-DQB1	ENSG00000179344	Transcript	ENST00000399079.7	protein_coding	-	2/3	-	-	-	-	-	-	-	rs35696625	-	-1	-	HGNC	HGNC:4944	-	-	-	-	-	0.1366	-	-	-	-	-	-	-	-	-
rs35696625	6:32663475-32663475	A	intron_variant	MODIFIER	HLA-DQB1	ENSG00000179344	Transcript	ENST00000399082.7	protein_coding	-	1/2	-	-	-	-	-	-	-	rs35696625	-	-1	-	HGNC	HGNC:4944	-	-	-	-	-	-	-	-	-	-	-	-	-	-	-
rs35696625	6:32663475-32663475	C	intron_variant	MODIFIER	HLA-DQB1	ENSG00000179344	Transcript	ENST00000399082.7	protein_coding	-	1/2	-	-	-	-	-	-	-	rs35696625	-	-1	-	HGNC	HGNC:4944	-	-	-	-	-	0.1366	-	-	-	-	-	-	-	-	-
rs35696625	6:32663475-32663475	A	intron_variant	MODIFIER	HLA-DQB1	ENSG00000179344	Transcript	ENST00000399084.5	protein_coding	-	3/5	-	-	-	-	-	-	-	rs35696625	-	-1	-	HGNC	HGNC:4944	-	-	P3	-	-	-	-	-	-	-	-	-	-	-	-
rs35696625	6:32663475-32663475	C	intron_variant	MODIFIER	HLA-DQB1	ENSG00000179344	Transcript	ENST00000399084.5	protein_coding	-	3/5	-	-	-	-	-	-	-	rs35696625	-	-1	-	HGNC	HGNC:4944	-	-	P3	-	-	0.1366	-	-	-	-	-	-	-	-	-
rs35696625	6:32663475-32663475	A	downstream_gene_variant	MODIFIER	HLA-DQB1-AS1	ENSG00000223534	Transcript	ENST00000419852.1	lncRNA	-	-	-	-	-	-	-	-	-	rs35696625	2746	1	-	HGNC	HGNC:39762	-	-	-	-	-	-	-	-	-	-	-	-	-	-	-
rs35696625	6:32663475-32663475	C	downstream_gene_variant	MODIFIER	HLA-DQB1-AS1	ENSG00000223534	Transcript	ENST00000419852.1	lncRNA	-	-	-	-	-	-	-	-	-	rs35696625	2746	1	-	HGNC	HGNC:39762	-	-	-	-	-	0.1366	-	-	-	-	-	-	-	-	-
rs35696625	6:32663475-32663475	A	intron_variant	MODIFIER	HLA-DQB1	ENSG00000179344	Transcript	ENST00000434651.6	protein_coding	-	2/4	-	-	-	-	-	-	-	rs35696625	-	-1	-	HGNC	HGNC:4944	-	-	P3	-	-	-	-	-	-	-	-	-	-	-	-
rs35696625	6:32663475-32663475	C	intron_variant	MODIFIER	HLA-DQB1	ENSG00000179344	Transcript	ENST00000434651.6	protein_coding	-	2/4	-	-	-	-	-	-	-	rs35696625	-	-1	-	HGNC	HGNC:4944	-	-	P3	-	-	0.1366	-	-	-	-	-	-	-	-	-
rs35696625	6:32663475-32663475	A	upstream_gene_variant	MODIFIER	HLA-DQB1	ENSG00000179344	Transcript	ENST00000443574.1	processed_transcript	-	-	-	-	-	-	-	-	-	rs35696625	1025	-1	-	HGNC	HGNC:4944	-	-	-	-	-	-	-	-	-	-	-	-	-	-	-
rs35696625	6:32663475-32663475	C	upstream_gene_variant	MODIFIER	HLA-DQB1	ENSG00000179344	Transcript	ENST00000443574.1	processed_transcript	-	-	-	-	-	-	-	-	-	rs35696625	1025	-1	-	HGNC	HGNC:4944	-	-	-	-	-	0.1366	-	-	-	-	-	-	-	-	-
rs35696625	6:32663475-32663475	A	upstream_gene_variant	MODIFIER	HLA-DQB1	ENSG00000179344	Transcript	ENST00000460185.1	processed_transcript	-	-	-	-	-	-	-	-	-	rs35696625	3035	-1	-	HGNC	HGNC:4944	-	-	-	-	-	-	-	-	-	-	-	-	-	-	-
rs35696625	6:32663475-32663475	C	upstream_gene_variant	MODIFIER	HLA-DQB1	ENSG00000179344	Transcript	ENST00000460185.1	processed_transcript	-	-	-	-	-	-	-	-	-	rs35696625	3035	-1	-	HGNC	HGNC:4944	-	-	-	-	-	0.1366	-	-	-	-	-	-	-	-	-
rs35696625	6:32663475-32663475	A	intron_variant,NMD_transcript_variant	MODIFIER	HLA-DQB1	ENSG00000179344	Transcript	ENST00000484729.2	nonsense_mediated_decay	-	2/4	-	-	-	-	-	-	-	rs35696625	-	-1	-	HGNC	HGNC:4944	-	-	-	-	-	-	-	-	-	-	-	-	-	-	-
rs35696625	6:32663475-32663475	C	intron_variant,NMD_transcript_variant	MODIFIER	HLA-DQB1	ENSG00000179344	Transcript	ENST00000484729.2	nonsense_mediated_decay	-	2/4	-	-	-	-	-	-	-	rs35696625	-	-1	-	HGNC	HGNC:4944	-	-	-	-	-	0.1366	-	-	-	-	-	-	-	-	-
rs35696625	6:32663475-32663475	A	non_coding_transcript_exon_variant	MODIFIER	HLA-DQB1	ENSG00000179344	Transcript	ENST00000487676.1	retained_intron	2/3	-	-	-	1733	-	-	-	-	rs35696625	-	-1	-	HGNC	HGNC:4944	-	-	-	-	-	-	-	-	-	-	-	-	-	-	-
rs35696625	6:32663475-32663475	C	non_coding_transcript_exon_variant	MODIFIER	HLA-DQB1	ENSG00000179344	Transcript	ENST00000487676.1	retained_intron	2/3	-	-	-	1733	-	-	-	-	rs35696625	-	-1	-	HGNC	HGNC:4944	-	-	-	-	-	0.1366	-	-	-	-	-	-	-	-	-
rs28746771	6:32664368-32664368	A	intron_variant	MODIFIER	HLA-DQB1	ENSG00000179344	Transcript	ENST00000374943.8	protein_coding	-	2/5	-	-	-	-	-	-	-	rs28746771	-	-1	-	HGNC	HGNC:4944	-	-	A2	-	-	-	-	-	-	-	-	-	-	-	-
rs28746771	6:32664368-32664368	G	intron_variant	MODIFIER	HLA-DQB1	ENSG00000179344	Transcript	ENST00000374943.8	protein_coding	-	2/5	-	-	-	-	-	-	-	rs28746771	-	-1	-	HGNC	HGNC:4944	-	-	A2	-	-	-	-	-	-	-	-	-	-	-	-
rs28746771	6:32664368-32664368	T	intron_variant	MODIFIER	HLA-DQB1	ENSG00000179344	Transcript	ENST00000374943.8	protein_coding	-	2/5	-	-	-	-	-	-	-	rs28746771	-	-1	-	HGNC	HGNC:4944	-	-	A2	-	-	-	-	-	-	-	-	-	-	-	-
rs28746771	6:32664368-32664368	A	intron_variant	MODIFIER	HLA-DQB1	ENSG00000179344	Transcript	ENST00000399079.7	protein_coding	-	2/3	-	-	-	-	-	-	-	rs28746771	-	-1	-	HGNC	HGNC:4944	-	-	-	-	-	-	-	-	-	-	-	-	-	-	-
rs28746771	6:32664368-32664368	G	intron_variant	MODIFIER	HLA-DQB1	ENSG00000179344	Transcript	ENST00000399079.7	protein_coding	-	2/3	-	-	-	-	-	-	-	rs28746771	-	-1	-	HGNC	HGNC:4944	-	-	-	-	-	-	-	-	-	-	-	-	-	-	-
rs28746771	6:32664368-32664368	T	intron_variant	MODIFIER	HLA-DQB1	ENSG00000179344	Transcript	ENST00000399079.7	protein_coding	-	2/3	-	-	-	-	-	-	-	rs28746771	-	-1	-	HGNC	HGNC:4944	-	-	-	-	-	-	-	-	-	-	-	-	-	-	-
rs28746771	6:32664368-32664368	A	intron_variant	MODIFIER	HLA-DQB1	ENSG00000179344	Transcript	ENST00000399082.7	protein_coding	-	1/2	-	-	-	-	-	-	-	rs28746771	-	-1	-	HGNC	HGNC:4944	-	-	-	-	-	-	-	-	-	-	-	-	-	-	-
rs28746771	6:32664368-32664368	G	intron_variant	MODIFIER	HLA-DQB1	ENSG00000179344	Transcript	ENST00000399082.7	protein_coding	-	1/2	-	-	-	-	-	-	-	rs28746771	-	-1	-	HGNC	HGNC:4944	-	-	-	-	-	-	-	-	-	-	-	-	-	-	-
rs28746771	6:32664368-32664368	T	intron_variant	MODIFIER	HLA-DQB1	ENSG00000179344	Transcript	ENST00000399082.7	protein_coding	-	1/2	-	-	-	-	-	-	-	rs28746771	-	-1	-	HGNC	HGNC:4944	-	-	-	-	-	-	-	-	-	-	-	-	-	-	-
rs28746771	6:32664368-32664368	A	intron_variant	MODIFIER	HLA-DQB1	ENSG00000179344	Transcript	ENST00000399084.5	protein_coding	-	3/5	-	-	-	-	-	-	-	rs28746771	-	-1	-	HGNC	HGNC:4944	-	-	P3	-	-	-	-	-	-	-	-	-	-	-	-
rs28746771	6:32664368-32664368	G	intron_variant	MODIFIER	HLA-DQB1	ENSG00000179344	Transcript	ENST00000399084.5	protein_coding	-	3/5	-	-	-	-	-	-	-	rs28746771	-	-1	-	HGNC	HGNC:4944	-	-	P3	-	-	-	-	-	-	-	-	-	-	-	-
rs28746771	6:32664368-32664368	T	intron_variant	MODIFIER	HLA-DQB1	ENSG00000179344	Transcript	ENST00000399084.5	protein_coding	-	3/5	-	-	-	-	-	-	-	rs28746771	-	-1	-	HGNC	HGNC:4944	-	-	P3	-	-	-	-	-	-	-	-	-	-	-	-
rs28746771	6:32664368-32664368	A	downstream_gene_variant	MODIFIER	HLA-DQB1-AS1	ENSG00000223534	Transcript	ENST00000419852.1	lncRNA	-	-	-	-	-	-	-	-	-	rs28746771	3639	1	-	HGNC	HGNC:39762	-	-	-	-	-	-	-	-	-	-	-	-	-	-	-
rs28746771	6:32664368-32664368	G	downstream_gene_variant	MODIFIER	HLA-DQB1-AS1	ENSG00000223534	Transcript	ENST00000419852.1	lncRNA	-	-	-	-	-	-	-	-	-	rs28746771	3639	1	-	HGNC	HGNC:39762	-	-	-	-	-	-	-	-	-	-	-	-	-	-	-
rs28746771	6:32664368-32664368	T	downstream_gene_variant	MODIFIER	HLA-DQB1-AS1	ENSG00000223534	Transcript	ENST00000419852.1	lncRNA	-	-	-	-	-	-	-	-	-	rs28746771	3639	1	-	HGNC	HGNC:39762	-	-	-	-	-	-	-	-	-	-	-	-	-	-	-
rs28746771	6:32664368-32664368	A	intron_variant	MODIFIER	HLA-DQB1	ENSG00000179344	Transcript	ENST00000434651.6	protein_coding	-	2/4	-	-	-	-	-	-	-	rs28746771	-	-1	-	HGNC	HGNC:4944	-	-	P3	-	-	-	-	-	-	-	-	-	-	-	-
rs28746771	6:32664368-32664368	G	intron_variant	MODIFIER	HLA-DQB1	ENSG00000179344	Transcript	ENST00000434651.6	protein_coding	-	2/4	-	-	-	-	-	-	-	rs28746771	-	-1	-	HGNC	HGNC:4944	-	-	P3	-	-	-	-	-	-	-	-	-	-	-	-
rs28746771	6:32664368-32664368	T	intron_variant	MODIFIER	HLA-DQB1	ENSG00000179344	Transcript	ENST00000434651.6	protein_coding	-	2/4	-	-	-	-	-	-	-	rs28746771	-	-1	-	HGNC	HGNC:4944	-	-	P3	-	-	-	-	-	-	-	-	-	-	-	-
rs28746771	6:32664368-32664368	A	upstream_gene_variant	MODIFIER	HLA-DQB1	ENSG00000179344	Transcript	ENST00000443574.1	processed_transcript	-	-	-	-	-	-	-	-	-	rs28746771	1918	-1	-	HGNC	HGNC:4944	-	-	-	-	-	-	-	-	-	-	-	-	-	-	-
rs28746771	6:32664368-32664368	G	upstream_gene_variant	MODIFIER	HLA-DQB1	ENSG00000179344	Transcript	ENST00000443574.1	processed_transcript	-	-	-	-	-	-	-	-	-	rs28746771	1918	-1	-	HGNC	HGNC:4944	-	-	-	-	-	-	-	-	-	-	-	-	-	-	-
rs28746771	6:32664368-32664368	T	upstream_gene_variant	MODIFIER	HLA-DQB1	ENSG00000179344	Transcript	ENST00000443574.1	processed_transcript	-	-	-	-	-	-	-	-	-	rs28746771	1918	-1	-	HGNC	HGNC:4944	-	-	-	-	-	-	-	-	-	-	-	-	-	-	-
rs28746771	6:32664368-32664368	A	upstream_gene_variant	MODIFIER	HLA-DQB1	ENSG00000179344	Transcript	ENST00000460185.1	processed_transcript	-	-	-	-	-	-	-	-	-	rs28746771	3928	-1	-	HGNC	HGNC:4944	-	-	-	-	-	-	-	-	-	-	-	-	-	-	-
rs28746771	6:32664368-32664368	G	upstream_gene_variant	MODIFIER	HLA-DQB1	ENSG00000179344	Transcript	ENST00000460185.1	processed_transcript	-	-	-	-	-	-	-	-	-	rs28746771	3928	-1	-	HGNC	HGNC:4944	-	-	-	-	-	-	-	-	-	-	-	-	-	-	-
rs28746771	6:32664368-32664368	T	upstream_gene_variant	MODIFIER	HLA-DQB1	ENSG00000179344	Transcript	ENST00000460185.1	processed_transcript	-	-	-	-	-	-	-	-	-	rs28746771	3928	-1	-	HGNC	HGNC:4944	-	-	-	-	-	-	-	-	-	-	-	-	-	-	-
rs28746771	6:32664368-32664368	A	intron_variant,NMD_transcript_variant	MODIFIER	HLA-DQB1	ENSG00000179344	Transcript	ENST00000484729.2	nonsense_mediated_decay	-	2/4	-	-	-	-	-	-	-	rs28746771	-	-1	-	HGNC	HGNC:4944	-	-	-	-	-	-	-	-	-	-	-	-	-	-	-
rs28746771	6:32664368-32664368	G	intron_variant,NMD_transcript_variant	MODIFIER	HLA-DQB1	ENSG00000179344	Transcript	ENST00000484729.2	nonsense_mediated_decay	-	2/4	-	-	-	-	-	-	-	rs28746771	-	-1	-	HGNC	HGNC:4944	-	-	-	-	-	-	-	-	-	-	-	-	-	-	-
rs28746771	6:32664368-32664368	T	intron_variant,NMD_transcript_variant	MODIFIER	HLA-DQB1	ENSG00000179344	Transcript	ENST00000484729.2	nonsense_mediated_decay	-	2/4	-	-	-	-	-	-	-	rs28746771	-	-1	-	HGNC	HGNC:4944	-	-	-	-	-	-	-	-	-	-	-	-	-	-	-
rs28746771	6:32664368-32664368	A	non_coding_transcript_exon_variant	MODIFIER	HLA-DQB1	ENSG00000179344	Transcript	ENST00000487676.1	retained_intron	2/3	-	-	-	840	-	-	-	-	rs28746771	-	-1	-	HGNC	HGNC:4944	-	-	-	-	-	-	-	-	-	-	-	-	-	-	-
rs28746771	6:32664368-32664368	G	non_coding_transcript_exon_variant	MODIFIER	HLA-DQB1	ENSG00000179344	Transcript	ENST00000487676.1	retained_intron	2/3	-	-	-	840	-	-	-	-	rs28746771	-	-1	-	HGNC	HGNC:4944	-	-	-	-	-	-	-	-	-	-	-	-	-	-	-
rs28746771	6:32664368-32664368	T	non_coding_transcript_exon_variant	MODIFIER	HLA-DQB1	ENSG00000179344	Transcript	ENST00000487676.1	retained_intron	2/3	-	-	-	840	-	-	-	-	rs28746771	-	-1	-	HGNC	HGNC:4944	-	-	-	-	-	-	-	-	-	-	-	-	-	-	-
rs28746771	6:32664368-32664368	A	regulatory_region_variant	MODIFIER	-	-	RegulatoryFeature	ENSR00000195701	promoter	-	-	-	-	-	-	-	-	-	rs28746771	-	-	-	-	-	-	-	-	-	-	-	-	-	-	-	-	-	-	-	-
rs28746771	6:32664368-32664368	G	regulatory_region_variant	MODIFIER	-	-	RegulatoryFeature	ENSR00000195701	promoter	-	-	-	-	-	-	-	-	-	rs28746771	-	-	-	-	-	-	-	-	-	-	-	-	-	-	-	-	-	-	-	-
rs28746771	6:32664368-32664368	T	regulatory_region_variant	MODIFIER	-	-	RegulatoryFeature	ENSR00000195701	promoter	-	-	-	-	-	-	-	-	-	rs28746771	-	-	-	-	-	-	-	-	-	-	-	-	-	-	-	-	-	-	-	-
rs28746828	6:32665891-32665891	G	intron_variant	MODIFIER	HLA-DQB1	ENSG00000179344	Transcript	ENST00000374943.8	protein_coding	-	1/5	-	-	-	-	-	-	-	rs28746828	-	-1	-	HGNC	HGNC:4944	-	-	A2	-	-	-	-	-	-	-	-	-	-	-	-
rs28746828	6:32665891-32665891	T	intron_variant	MODIFIER	HLA-DQB1	ENSG00000179344	Transcript	ENST00000374943.8	protein_coding	-	1/5	-	-	-	-	-	-	-	rs28746828	-	-1	-	HGNC	HGNC:4944	-	-	A2	-	-	-	-	-	-	-	-	-	-	-	-
rs28746828	6:32665891-32665891	G	intron_variant	MODIFIER	HLA-DQB1	ENSG00000179344	Transcript	ENST00000399079.7	protein_coding	-	1/3	-	-	-	-	-	-	-	rs28746828	-	-1	-	HGNC	HGNC:4944	-	-	-	-	-	-	-	-	-	-	-	-	-	-	-
rs28746828	6:32665891-32665891	T	intron_variant	MODIFIER	HLA-DQB1	ENSG00000179344	Transcript	ENST00000399079.7	protein_coding	-	1/3	-	-	-	-	-	-	-	rs28746828	-	-1	-	HGNC	HGNC:4944	-	-	-	-	-	-	-	-	-	-	-	-	-	-	-
rs28746828	6:32665891-32665891	G	intron_variant	MODIFIER	HLA-DQB1	ENSG00000179344	Transcript	ENST00000399082.7	protein_coding	-	1/2	-	-	-	-	-	-	-	rs28746828	-	-1	-	HGNC	HGNC:4944	-	-	-	-	-	-	-	-	-	-	-	-	-	-	-
rs28746828	6:32665891-32665891	T	intron_variant	MODIFIER	HLA-DQB1	ENSG00000179344	Transcript	ENST00000399082.7	protein_coding	-	1/2	-	-	-	-	-	-	-	rs28746828	-	-1	-	HGNC	HGNC:4944	-	-	-	-	-	-	-	-	-	-	-	-	-	-	-
rs28746828	6:32665891-32665891	G	intron_variant	MODIFIER	HLA-DQB1	ENSG00000179344	Transcript	ENST00000399084.5	protein_coding	-	2/5	-	-	-	-	-	-	-	rs28746828	-	-1	-	HGNC	HGNC:4944	-	-	P3	-	-	-	-	-	-	-	-	-	-	-	-
rs28746828	6:32665891-32665891	T	intron_variant	MODIFIER	HLA-DQB1	ENSG00000179344	Transcript	ENST00000399084.5	protein_coding	-	2/5	-	-	-	-	-	-	-	rs28746828	-	-1	-	HGNC	HGNC:4944	-	-	P3	-	-	-	-	-	-	-	-	-	-	-	-
rs28746828	6:32665891-32665891	G	intron_variant	MODIFIER	HLA-DQB1	ENSG00000179344	Transcript	ENST00000434651.6	protein_coding	-	1/4	-	-	-	-	-	-	-	rs28746828	-	-1	-	HGNC	HGNC:4944	-	-	P3	-	-	-	-	-	-	-	-	-	-	-	-
rs28746828	6:32665891-32665891	T	intron_variant	MODIFIER	HLA-DQB1	ENSG00000179344	Transcript	ENST00000434651.6	protein_coding	-	1/4	-	-	-	-	-	-	-	rs28746828	-	-1	-	HGNC	HGNC:4944	-	-	P3	-	-	-	-	-	-	-	-	-	-	-	-
rs28746828	6:32665891-32665891	G	upstream_gene_variant	MODIFIER	HLA-DQB1	ENSG00000179344	Transcript	ENST00000443574.1	processed_transcript	-	-	-	-	-	-	-	-	-	rs28746828	3441	-1	-	HGNC	HGNC:4944	-	-	-	-	-	-	-	-	-	-	-	-	-	-	-
rs28746828	6:32665891-32665891	T	upstream_gene_variant	MODIFIER	HLA-DQB1	ENSG00000179344	Transcript	ENST00000443574.1	processed_transcript	-	-	-	-	-	-	-	-	-	rs28746828	3441	-1	-	HGNC	HGNC:4944	-	-	-	-	-	-	-	-	-	-	-	-	-	-	-
rs28746828	6:32665891-32665891	G	intron_variant,NMD_transcript_variant	MODIFIER	HLA-DQB1	ENSG00000179344	Transcript	ENST00000484729.2	nonsense_mediated_decay	-	1/4	-	-	-	-	-	-	-	rs28746828	-	-1	-	HGNC	HGNC:4944	-	-	-	-	-	-	-	-	-	-	-	-	-	-	-
rs28746828	6:32665891-32665891	T	intron_variant,NMD_transcript_variant	MODIFIER	HLA-DQB1	ENSG00000179344	Transcript	ENST00000484729.2	nonsense_mediated_decay	-	1/4	-	-	-	-	-	-	-	rs28746828	-	-1	-	HGNC	HGNC:4944	-	-	-	-	-	-	-	-	-	-	-	-	-	-	-
rs28746828	6:32665891-32665891	G	intron_variant,non_coding_transcript_variant	MODIFIER	HLA-DQB1	ENSG00000179344	Transcript	ENST00000487676.1	retained_intron	-	1/2	-	-	-	-	-	-	-	rs28746828	-	-1	-	HGNC	HGNC:4944	-	-	-	-	-	-	-	-	-	-	-	-	-	-	-
rs28746828	6:32665891-32665891	T	intron_variant,non_coding_transcript_variant	MODIFIER	HLA-DQB1	ENSG00000179344	Transcript	ENST00000487676.1	retained_intron	-	1/2	-	-	-	-	-	-	-	rs28746828	-	-1	-	HGNC	HGNC:4944	-	-	-	-	-	-	-	-	-	-	-	-	-	-	-
rs28746828	6:32665891-32665891	G	regulatory_region_variant	MODIFIER	-	-	RegulatoryFeature	ENSR00000195701	promoter	-	-	-	-	-	-	-	-	-	rs28746828	-	-	-	-	-	-	-	-	-	-	-	-	-	-	-	-	-	-	-	-
rs28746828	6:32665891-32665891	T	regulatory_region_variant	MODIFIER	-	-	RegulatoryFeature	ENSR00000195701	promoter	-	-	-	-	-	-	-	-	-	rs28746828	-	-	-	-	-	-	-	-	-	-	-	-	-	-	-	-	-	-	-	-
rs6908943	6:32667519-32667519	T	upstream_gene_variant	MODIFIER	HLA-DQB1	ENSG00000179344	Transcript	ENST00000374943.8	protein_coding	-	-	-	-	-	-	-	-	-	rs6908943	835	-1	-	HGNC	HGNC:4944	-	-	A2	-	-	0.2069	-	-	1	20018019,30285260	-	-	-	-	-
rs6908943	6:32667519-32667519	T	upstream_gene_variant	MODIFIER	HLA-DQB1	ENSG00000179344	Transcript	ENST00000399079.7	protein_coding	-	-	-	-	-	-	-	-	-	rs6908943	855	-1	-	HGNC	HGNC:4944	-	-	-	-	-	0.2069	-	-	1	20018019,30285260	-	-	-	-	-
rs6908943	6:32667519-32667519	T	upstream_gene_variant	MODIFIER	HLA-DQB1	ENSG00000179344	Transcript	ENST00000399082.7	protein_coding	-	-	-	-	-	-	-	-	-	rs6908943	867	-1	-	HGNC	HGNC:4944	-	-	-	-	-	0.2069	-	-	1	20018019,30285260	-	-	-	-	-
rs6908943	6:32667519-32667519	T	intron_variant	MODIFIER	HLA-DQB1	ENSG00000179344	Transcript	ENST00000399084.5	protein_coding	-	1/5	-	-	-	-	-	-	-	rs6908943	-	-1	-	HGNC	HGNC:4944	-	-	P3	-	-	0.2069	-	-	1	20018019,30285260	-	-	-	-	-
rs6908943	6:32667519-32667519	T	upstream_gene_variant	MODIFIER	HLA-DQB1	ENSG00000179344	Transcript	ENST00000434651.6	protein_coding	-	-	-	-	-	-	-	-	-	rs6908943	825	-1	-	HGNC	HGNC:4944	-	-	P3	-	-	0.2069	-	-	1	20018019,30285260	-	-	-	-	-
rs6908943	6:32667519-32667519	T	upstream_gene_variant	MODIFIER	HLA-DQB1	ENSG00000179344	Transcript	ENST00000484729.2	nonsense_mediated_decay	-	-	-	-	-	-	-	-	-	rs6908943	881	-1	-	HGNC	HGNC:4944	-	-	-	-	-	0.2069	-	-	1	20018019,30285260	-	-	-	-	-
rs6908943	6:32667519-32667519	T	upstream_gene_variant	MODIFIER	HLA-DQB1	ENSG00000179344	Transcript	ENST00000487676.1	retained_intron	-	-	-	-	-	-	-	-	-	rs6908943	881	-1	-	HGNC	HGNC:4944	-	-	-	-	-	0.2069	-	-	1	20018019,30285260	-	-	-	-	-
rs3828805	6:32668343-32668343	A	upstream_gene_variant	MODIFIER	HLA-DQB1	ENSG00000179344	Transcript	ENST00000374943.8	protein_coding	-	-	-	-	-	-	-	-	-	rs3828805	1659	-1	-	HGNC	HGNC:4944	-	-	A2	-	-	-	-	-	1	27749845	-	-	-	-	-
rs3828805	6:32668343-32668343	C	upstream_gene_variant	MODIFIER	HLA-DQB1	ENSG00000179344	Transcript	ENST00000374943.8	protein_coding	-	-	-	-	-	-	-	-	-	rs3828805	1659	-1	-	HGNC	HGNC:4944	-	-	A2	-	-	-	-	-	1	27749845	-	-	-	-	-
rs3828805	6:32668343-32668343	A	upstream_gene_variant	MODIFIER	HLA-DQB1	ENSG00000179344	Transcript	ENST00000399079.7	protein_coding	-	-	-	-	-	-	-	-	-	rs3828805	1679	-1	-	HGNC	HGNC:4944	-	-	-	-	-	-	-	-	1	27749845	-	-	-	-	-
rs3828805	6:32668343-32668343	C	upstream_gene_variant	MODIFIER	HLA-DQB1	ENSG00000179344	Transcript	ENST00000399079.7	protein_coding	-	-	-	-	-	-	-	-	-	rs3828805	1679	-1	-	HGNC	HGNC:4944	-	-	-	-	-	-	-	-	1	27749845	-	-	-	-	-
rs3828805	6:32668343-32668343	A	upstream_gene_variant	MODIFIER	HLA-DQB1	ENSG00000179344	Transcript	ENST00000399082.7	protein_coding	-	-	-	-	-	-	-	-	-	rs3828805	1691	-1	-	HGNC	HGNC:4944	-	-	-	-	-	-	-	-	1	27749845	-	-	-	-	-
rs3828805	6:32668343-32668343	C	upstream_gene_variant	MODIFIER	HLA-DQB1	ENSG00000179344	Transcript	ENST00000399082.7	protein_coding	-	-	-	-	-	-	-	-	-	rs3828805	1691	-1	-	HGNC	HGNC:4944	-	-	-	-	-	-	-	-	1	27749845	-	-	-	-	-
rs3828805	6:32668343-32668343	A	5_prime_UTR_variant	MODIFIER	HLA-DQB1	ENSG00000179344	Transcript	ENST00000399084.5	protein_coding	1/6	-	-	-	41	-	-	-	-	rs3828805	-	-1	-	HGNC	HGNC:4944	-	-	P3	-	-	-	-	-	1	27749845	-	-	-	-	-
rs3828805	6:32668343-32668343	C	5_prime_UTR_variant	MODIFIER	HLA-DQB1	ENSG00000179344	Transcript	ENST00000399084.5	protein_coding	1/6	-	-	-	41	-	-	-	-	rs3828805	-	-1	-	HGNC	HGNC:4944	-	-	P3	-	-	-	-	-	1	27749845	-	-	-	-	-
rs3828805	6:32668343-32668343	A	upstream_gene_variant	MODIFIER	HLA-DQB1	ENSG00000179344	Transcript	ENST00000434651.6	protein_coding	-	-	-	-	-	-	-	-	-	rs3828805	1649	-1	-	HGNC	HGNC:4944	-	-	P3	-	-	-	-	-	1	27749845	-	-	-	-	-
rs3828805	6:32668343-32668343	C	upstream_gene_variant	MODIFIER	HLA-DQB1	ENSG00000179344	Transcript	ENST00000434651.6	protein_coding	-	-	-	-	-	-	-	-	-	rs3828805	1649	-1	-	HGNC	HGNC:4944	-	-	P3	-	-	-	-	-	1	27749845	-	-	-	-	-
rs3828805	6:32668343-32668343	A	upstream_gene_variant	MODIFIER	HLA-DQB1	ENSG00000179344	Transcript	ENST00000484729.2	nonsense_mediated_decay	-	-	-	-	-	-	-	-	-	rs3828805	1705	-1	-	HGNC	HGNC:4944	-	-	-	-	-	-	-	-	1	27749845	-	-	-	-	-
rs3828805	6:32668343-32668343	C	upstream_gene_variant	MODIFIER	HLA-DQB1	ENSG00000179344	Transcript	ENST00000484729.2	nonsense_mediated_decay	-	-	-	-	-	-	-	-	-	rs3828805	1705	-1	-	HGNC	HGNC:4944	-	-	-	-	-	-	-	-	1	27749845	-	-	-	-	-
rs3828805	6:32668343-32668343	A	upstream_gene_variant	MODIFIER	HLA-DQB1	ENSG00000179344	Transcript	ENST00000487676.1	retained_intron	-	-	-	-	-	-	-	-	-	rs3828805	1705	-1	-	HGNC	HGNC:4944	-	-	-	-	-	-	-	-	1	27749845	-	-	-	-	-
rs3828805	6:32668343-32668343	C	upstream_gene_variant	MODIFIER	HLA-DQB1	ENSG00000179344	Transcript	ENST00000487676.1	retained_intron	-	-	-	-	-	-	-	-	-	rs3828805	1705	-1	-	HGNC	HGNC:4944	-	-	-	-	-	-	-	-	1	27749845	-	-	-	-	-
rs6457621	6:32696340-32696340	G	intergenic_variant	MODIFIER	-	-	-	-	-	-	-	-	-	-	-	-	-	-	rs6457621	-	-	-	-	-	-	-	-	-	-	-	-	-	-	-	-	-	-	-	-
rs6457621	6:32696340-32696340	T	intergenic_variant	MODIFIER	-	-	-	-	-	-	-	-	-	-	-	-	-	-	rs6457621	-	-	-	-	-	-	-	-	-	-	-	-	-	-	-	-	-	-	-	-
rs6932517	6:32710405-32710405	G	upstream_gene_variant	MODIFIER	MTCO3P1	ENSG00000235040	Transcript	ENST00000422088.1	unprocessed_pseudogene	-	-	-	-	-	-	-	-	-	rs6932517	3450	-1	-	HGNC	HGNC:31342	-	-	-	-	-	-	-	-	-	29374629,29158528	-	-	-	-	-
rs6932517	6:32710405-32710405	T	upstream_gene_variant	MODIFIER	MTCO3P1	ENSG00000235040	Transcript	ENST00000422088.1	unprocessed_pseudogene	-	-	-	-	-	-	-	-	-	rs6932517	3450	-1	-	HGNC	HGNC:31342	-	-	-	-	-	-	-	-	-	29374629,29158528	-	-	-	-	-
rs9276016	6:32727007-32727007	C	downstream_gene_variant	MODIFIER	HLA-DQB3	ENSG00000226030	Transcript	ENST00000425319.1	unprocessed_pseudogene	-	-	-	-	-	-	-	-	-	rs9276016	3751	-1	-	HGNC	HGNC:4946	-	-	-	-	-	-	-	-	-	-	-	-	-	-	-
rs9276016	6:32727007-32727007	T	downstream_gene_variant	MODIFIER	HLA-DQB3	ENSG00000226030	Transcript	ENST00000425319.1	unprocessed_pseudogene	-	-	-	-	-	-	-	-	-	rs9276016	3751	-1	-	HGNC	HGNC:4946	-	-	-	-	-	-	-	-	-	-	-	-	-	-	-
rs9276084	6:32728889-32728889	A	downstream_gene_variant	MODIFIER	HLA-DQB3	ENSG00000226030	Transcript	ENST00000425319.1	unprocessed_pseudogene	-	-	-	-	-	-	-	-	-	rs9276084	1869	-1	-	HGNC	HGNC:4946	-	-	-	-	-	0.1923	-	-	-	-	-	-	-	-	-
rs5014415	6:32751662-32751662	T	downstream_gene_variant	MODIFIER	HLA-DQA2	ENSG00000237541	Transcript	ENST00000374940.4	protein_coding	-	-	-	-	-	-	-	-	-	rs5014415	4464	1	-	HGNC	HGNC:4943	NM_020056.5	-	P1	-	-	0.1096	-	-	-	-	-	-	-	-	-
rs5014415	6:32751662-32751662	T	downstream_gene_variant	MODIFIER	HLA-DQB2	ENSG00000232629	Transcript	ENST00000411527.5	protein_coding	-	-	-	-	-	-	-	-	-	rs5014415	4436	-1	-	HGNC	HGNC:4945	-	-	-	-	-	0.1096	-	-	-	-	-	-	-	-	-
rs5014415	6:32751662-32751662	T	downstream_gene_variant	MODIFIER	HLA-DQB2	ENSG00000232629	Transcript	ENST00000427449.1	protein_coding	-	-	-	-	-	-	-	-	-	rs5014415	4726	-1	cds_start_NF	HGNC	HGNC:4945	-	-	-	-	-	0.1096	-	-	-	-	-	-	-	-	-
rs5014415	6:32751662-32751662	T	downstream_gene_variant	MODIFIER	HLA-DQB2	ENSG00000232629	Transcript	ENST00000435145.6	protein_coding	-	-	-	-	-	-	-	-	-	rs5014415	4436	-1	-	HGNC	HGNC:4945	-	-	A2	-	-	0.1096	-	-	-	-	-	-	-	-	-
rs5014415	6:32751662-32751662	T	downstream_gene_variant	MODIFIER	HLA-DQB2	ENSG00000232629	Transcript	ENST00000437316.7	protein_coding	-	-	-	-	-	-	-	-	-	rs5014415	4436	-1	-	HGNC	HGNC:4945	NM_001300790.2	-	P2	-	-	0.1096	-	-	-	-	-	-	-	-	-
rs5014415	6:32751662-32751662	T	upstream_gene_variant	MODIFIER	MIR3135B	ENSG00000263649	Transcript	ENST00000581098.1	miRNA	-	-	-	-	-	-	-	-	-	rs5014415	1683	-1	-	HGNC	HGNC:41783	-	-	-	-	-	0.1096	-	-	-	-	-	-	-	-	-
rs1042169	6:33080909-33080909	A	missense_variant	MODERATE	HLA-DPB1	ENSG00000223865	Transcript	ENST00000416804.1	protein_coding	1/5	-	-	-	238	239	80	G/D	gGc/gAc	rs1042169	-	1	cds_start_NF	HGNC	HGNC:4940	-	-	-	tolerated(0.29)	benign(0)	0.4802	-	-	-	28029757	-	-	-	-	-
rs1042169	6:33080909-33080909	T	missense_variant	MODERATE	HLA-DPB1	ENSG00000223865	Transcript	ENST00000416804.1	protein_coding	1/5	-	-	-	238	239	80	G/V	gGc/gTc	rs1042169	-	1	cds_start_NF	HGNC	HGNC:4940	-	-	-	tolerated(0.55)	benign(0.001)	-	-	-	-	28029757	-	-	-	-	-
rs1042169	6:33080909-33080909	A	upstream_gene_variant	MODIFIER	HLA-DPA1	ENSG00000231389	Transcript	ENST00000417724.1	protein_coding	-	-	-	-	-	-	-	-	-	rs1042169	134	-1	cds_end_NF	HGNC	HGNC:4938	-	-	-	-	-	0.4802	-	-	-	28029757	-	-	-	-	-
rs1042169	6:33080909-33080909	T	upstream_gene_variant	MODIFIER	HLA-DPA1	ENSG00000231389	Transcript	ENST00000417724.1	protein_coding	-	-	-	-	-	-	-	-	-	rs1042169	134	-1	cds_end_NF	HGNC	HGNC:4938	-	-	-	-	-	-	-	-	-	28029757	-	-	-	-	-
rs1042169	6:33080909-33080909	A	missense_variant	MODERATE	HLA-DPB1	ENSG00000223865	Transcript	ENST00000418931.7	protein_coding	2/6	-	-	-	390	338	113	G/D	gGc/gAc	rs1042169	-	1	-	HGNC	HGNC:4940	NM_002121.6	-	P2	tolerated(0.28)	benign(0.013)	0.4802	-	-	-	28029757	-	-	-	-	-
rs1042169	6:33080909-33080909	T	missense_variant	MODERATE	HLA-DPB1	ENSG00000223865	Transcript	ENST00000418931.7	protein_coding	2/6	-	-	-	390	338	113	G/V	gGc/gTc	rs1042169	-	1	-	HGNC	HGNC:4940	NM_002121.6	-	P2	tolerated(0.55)	benign(0.118)	-	-	-	-	28029757	-	-	-	-	-
rs1042169	6:33080909-33080909	A	upstream_gene_variant	MODIFIER	HLA-DPA1	ENSG00000231389	Transcript	ENST00000419277.5	protein_coding	-	-	-	-	-	-	-	-	-	rs1042169	199	-1	-	HGNC	HGNC:4938	-	-	P1	-	-	0.4802	-	-	-	28029757	-	-	-	-	-
rs1042169	6:33080909-33080909	T	upstream_gene_variant	MODIFIER	HLA-DPA1	ENSG00000231389	Transcript	ENST00000419277.5	protein_coding	-	-	-	-	-	-	-	-	-	rs1042169	199	-1	-	HGNC	HGNC:4938	-	-	P1	-	-	-	-	-	-	28029757	-	-	-	-	-
rs1042169	6:33080909-33080909	A	missense_variant	MODERATE	HLA-DPB1	ENSG00000223865	Transcript	ENST00000428835.5	protein_coding	2/4	-	-	-	269	269	90	G/D	gGc/gAc	rs1042169	-	1	cds_start_NF,cds_end_NF	HGNC	HGNC:4940	-	-	A2	tolerated(0.28)	benign(0.026)	0.4802	-	-	-	28029757	-	-	-	-	-
rs1042169	6:33080909-33080909	T	missense_variant	MODERATE	HLA-DPB1	ENSG00000223865	Transcript	ENST00000428835.5	protein_coding	2/4	-	-	-	269	269	90	G/V	gGc/gTc	rs1042169	-	1	cds_start_NF,cds_end_NF	HGNC	HGNC:4940	-	-	A2	tolerated(0.55)	benign(0.123)	-	-	-	-	28029757	-	-	-	-	-
rs1042169	6:33080909-33080909	A	downstream_gene_variant	MODIFIER	RPL32P1	ENSG00000224796	Transcript	ENST00000439737.1	processed_pseudogene	-	-	-	-	-	-	-	-	-	rs1042169	1049	1	-	HGNC	HGNC:10339	-	-	-	-	-	0.4802	-	-	-	28029757	-	-	-	-	-
rs1042169	6:33080909-33080909	T	downstream_gene_variant	MODIFIER	RPL32P1	ENSG00000224796	Transcript	ENST00000439737.1	processed_pseudogene	-	-	-	-	-	-	-	-	-	rs1042169	1049	1	-	HGNC	HGNC:10339	-	-	-	-	-	-	-	-	-	28029757	-	-	-	-	-
rs1042169	6:33080909-33080909	A	upstream_gene_variant	MODIFIER	HLA-DPA1	ENSG00000231389	Transcript	ENST00000453337.1	protein_coding	-	-	-	-	-	-	-	-	-	rs1042169	142	-1	cds_end_NF	HGNC	HGNC:4938	-	-	-	-	-	0.4802	-	-	-	28029757	-	-	-	-	-
rs1042169	6:33080909-33080909	T	upstream_gene_variant	MODIFIER	HLA-DPA1	ENSG00000231389	Transcript	ENST00000453337.1	protein_coding	-	-	-	-	-	-	-	-	-	rs1042169	142	-1	cds_end_NF	HGNC	HGNC:4938	-	-	-	-	-	-	-	-	-	28029757	-	-	-	-	-
rs1042169	6:33080909-33080909	A	non_coding_transcript_exon_variant	MODIFIER	HLA-DPB1	ENSG00000223865	Transcript	ENST00000469120.1	retained_intron	2/2	-	-	-	370	-	-	-	-	rs1042169	-	1	-	HGNC	HGNC:4940	-	-	-	-	-	0.4802	-	-	-	28029757	-	-	-	-	-
rs1042169	6:33080909-33080909	T	non_coding_transcript_exon_variant	MODIFIER	HLA-DPB1	ENSG00000223865	Transcript	ENST00000469120.1	retained_intron	2/2	-	-	-	370	-	-	-	-	rs1042169	-	1	-	HGNC	HGNC:4940	-	-	-	-	-	-	-	-	-	28029757	-	-	-	-	-
rs1042169	6:33080909-33080909	A	non_coding_transcript_exon_variant	MODIFIER	HLA-DPB1	ENSG00000223865	Transcript	ENST00000471184.5	processed_transcript	2/3	-	-	-	387	-	-	-	-	rs1042169	-	1	-	HGNC	HGNC:4940	-	-	-	-	-	0.4802	-	-	-	28029757	-	-	-	-	-
rs1042169	6:33080909-33080909	T	non_coding_transcript_exon_variant	MODIFIER	HLA-DPB1	ENSG00000223865	Transcript	ENST00000471184.5	processed_transcript	2/3	-	-	-	387	-	-	-	-	rs1042169	-	1	-	HGNC	HGNC:4940	-	-	-	-	-	-	-	-	-	28029757	-	-	-	-	-
rs1042169	6:33080909-33080909	A	upstream_gene_variant	MODIFIER	HLA-DPA1	ENSG00000231389	Transcript	ENST00000476642.5	processed_transcript	-	-	-	-	-	-	-	-	-	rs1042169	154	-1	-	HGNC	HGNC:4938	-	-	-	-	-	0.4802	-	-	-	28029757	-	-	-	-	-
rs1042169	6:33080909-33080909	T	upstream_gene_variant	MODIFIER	HLA-DPA1	ENSG00000231389	Transcript	ENST00000476642.5	processed_transcript	-	-	-	-	-	-	-	-	-	rs1042169	154	-1	-	HGNC	HGNC:4938	-	-	-	-	-	-	-	-	-	28029757	-	-	-	-	-
rs1042169	6:33080909-33080909	A	upstream_gene_variant	MODIFIER	HLA-DPB1	ENSG00000223865	Transcript	ENST00000478189.1	processed_transcript	-	-	-	-	-	-	-	-	-	rs1042169	32	1	-	HGNC	HGNC:4940	-	-	-	-	-	0.4802	-	-	-	28029757	-	-	-	-	-
rs1042169	6:33080909-33080909	T	upstream_gene_variant	MODIFIER	HLA-DPB1	ENSG00000223865	Transcript	ENST00000478189.1	processed_transcript	-	-	-	-	-	-	-	-	-	rs1042169	32	1	-	HGNC	HGNC:4940	-	-	-	-	-	-	-	-	-	28029757	-	-	-	-	-
rs1042169	6:33080909-33080909	A	non_coding_transcript_exon_variant	MODIFIER	HLA-DPB1	ENSG00000223865	Transcript	ENST00000488575.1	processed_transcript	2/3	-	-	-	387	-	-	-	-	rs1042169	-	1	-	HGNC	HGNC:4940	-	-	-	-	-	0.4802	-	-	-	28029757	-	-	-	-	-
rs1042169	6:33080909-33080909	T	non_coding_transcript_exon_variant	MODIFIER	HLA-DPB1	ENSG00000223865	Transcript	ENST00000488575.1	processed_transcript	2/3	-	-	-	387	-	-	-	-	rs1042169	-	1	-	HGNC	HGNC:4940	-	-	-	-	-	-	-	-	-	28029757	-	-	-	-	-
rs1042169	6:33080909-33080909	A	non_coding_transcript_exon_variant	MODIFIER	HLA-DPB1	ENSG00000223865	Transcript	ENST00000498038.1	processed_transcript	1/2	-	-	-	467	-	-	-	-	rs1042169	-	1	-	HGNC	HGNC:4940	-	-	-	-	-	0.4802	-	-	-	28029757	-	-	-	-	-
rs1042169	6:33080909-33080909	T	non_coding_transcript_exon_variant	MODIFIER	HLA-DPB1	ENSG00000223865	Transcript	ENST00000498038.1	processed_transcript	1/2	-	-	-	467	-	-	-	-	rs1042169	-	1	-	HGNC	HGNC:4940	-	-	-	-	-	-	-	-	-	28029757	-	-	-	-	-
rs1042169	6:33080909-33080909	A	regulatory_region_variant	MODIFIER	-	-	RegulatoryFeature	ENSR00001109204	promoter	-	-	-	-	-	-	-	-	-	rs1042169	-	-	-	-	-	-	-	-	-	-	0.4802	-	-	-	28029757	-	-	-	-	-
rs1042169	6:33080909-33080909	T	regulatory_region_variant	MODIFIER	-	-	RegulatoryFeature	ENSR00001109204	promoter	-	-	-	-	-	-	-	-	-	rs1042169	-	-	-	-	-	-	-	-	-	-	-	-	-	-	28029757	-	-	-	-	-
rs9475868	6:57353638-57353638	C	intron_variant,non_coding_transcript_variant	MODIFIER	PRIM2	ENSG00000146143	Transcript	ENST00000419977.4	retained_intron	-	5/6	-	-	-	-	-	-	-	rs9475868	-	1	-	HGNC	HGNC:9370	-	2	-	-	-	-	-	-	-	-	-	-	-	-	-
rs9475868	6:57353638-57353638	C	intron_variant	MODIFIER	PRIM2	ENSG00000146143	Transcript	ENST00000615550.5	protein_coding	-	5/13	-	-	-	-	-	-	-	rs9475868	-	1	-	HGNC	HGNC:9370	NM_000947.5	1	P1	-	-	-	-	-	-	-	-	-	-	-	-
rs9475868	6:57353638-57353638	C	intron_variant	MODIFIER	PRIM2	ENSG00000146143	Transcript	ENST00000671770.1	protein_coding	-	5/5	-	-	-	-	-	-	-	rs9475868	-	1	-	HGNC	HGNC:9370	-	-	-	-	-	-	-	-	-	-	-	-	-	-	-
rs9475868	6:57353638-57353638	C	intron_variant	MODIFIER	PRIM2	ENSG00000146143	Transcript	ENST00000672107.1	protein_coding	-	5/15	-	-	-	-	-	-	-	rs9475868	-	1	-	HGNC	HGNC:9370	-	-	-	-	-	-	-	-	-	-	-	-	-	-	-
rs9475868	6:57353638-57353638	C	regulatory_region_variant	MODIFIER	-	-	RegulatoryFeature	ENSR00001111761	enhancer	-	-	-	-	-	-	-	-	-	rs9475868	-	-	-	-	-	-	-	-	-	-	-	-	-	-	-	-	-	-	-	-
rs2208350	6:57354415-57354415	G	intron_variant,non_coding_transcript_variant	MODIFIER	PRIM2	ENSG00000146143	Transcript	ENST00000419977.4	retained_intron	-	5/6	-	-	-	-	-	-	-	rs2208350	-	1	-	HGNC	HGNC:9370	-	2	-	-	-	-	-	-	-	-	-	-	-	-	-
rs2208350	6:57354415-57354415	G	intron_variant	MODIFIER	PRIM2	ENSG00000146143	Transcript	ENST00000615550.5	protein_coding	-	5/13	-	-	-	-	-	-	-	rs2208350	-	1	-	HGNC	HGNC:9370	NM_000947.5	1	P1	-	-	-	-	-	-	-	-	-	-	-	-
rs2208350	6:57354415-57354415	G	intron_variant	MODIFIER	PRIM2	ENSG00000146143	Transcript	ENST00000671770.1	protein_coding	-	5/5	-	-	-	-	-	-	-	rs2208350	-	1	-	HGNC	HGNC:9370	-	-	-	-	-	-	-	-	-	-	-	-	-	-	-
rs2208350	6:57354415-57354415	G	intron_variant	MODIFIER	PRIM2	ENSG00000146143	Transcript	ENST00000672107.1	protein_coding	-	5/15	-	-	-	-	-	-	-	rs2208350	-	1	-	HGNC	HGNC:9370	-	-	-	-	-	-	-	-	-	-	-	-	-	-	-
rs2208350	6:57354415-57354415	G	regulatory_region_variant	MODIFIER	-	-	RegulatoryFeature	ENSR00001111761	enhancer	-	-	-	-	-	-	-	-	-	rs2208350	-	-	-	-	-	-	-	-	-	-	-	-	-	-	-	-	-	-	-	-
rs75594878	6:57367628-57367628	A	intron_variant,non_coding_transcript_variant	MODIFIER	PRIM2	ENSG00000146143	Transcript	ENST00000419977.4	retained_intron	-	5/6	-	-	-	-	-	-	-	rs75594878	-	1	-	HGNC	HGNC:9370	-	2	-	-	-	-	-	-	-	-	-	-	-	-	-
rs75594878	6:57367628-57367628	A	intron_variant	MODIFIER	PRIM2	ENSG00000146143	Transcript	ENST00000615550.5	protein_coding	-	5/13	-	-	-	-	-	-	-	rs75594878	-	1	-	HGNC	HGNC:9370	NM_000947.5	1	P1	-	-	-	-	-	-	-	-	-	-	-	-
rs75594878	6:57367628-57367628	A	intron_variant	MODIFIER	PRIM2	ENSG00000146143	Transcript	ENST00000671770.1	protein_coding	-	5/5	-	-	-	-	-	-	-	rs75594878	-	1	-	HGNC	HGNC:9370	-	-	-	-	-	-	-	-	-	-	-	-	-	-	-
rs75594878	6:57367628-57367628	A	intron_variant	MODIFIER	PRIM2	ENSG00000146143	Transcript	ENST00000672107.1	protein_coding	-	5/15	-	-	-	-	-	-	-	rs75594878	-	1	-	HGNC	HGNC:9370	-	-	-	-	-	-	-	-	-	-	-	-	-	-	-
rs73752496	6:60389991-60389991	G	intron_variant,non_coding_transcript_variant	MODIFIER	AC244258.1	ENSG00000283453	Transcript	ENST00000637553.1	transcribed_unprocessed_pseudogene	-	2/8	-	-	-	-	-	-	-	rs73752496	-	1	-	Clone_based_ensembl_gene	-	-	-	-	-	-	-	-	-	-	-	-	-	-	-	-
rs73752496	6:60389991-60389991	G	intron_variant,non_coding_transcript_variant	MODIFIER	AC244258.1	ENSG00000283453	Transcript	ENST00000649835.1	processed_transcript	-	1/6	-	-	-	-	-	-	-	rs73752496	-	1	-	Clone_based_ensembl_gene	-	-	-	-	-	-	-	-	-	-	-	-	-	-	-	-
rs9396318	6:60418962-60418962	T	intron_variant,non_coding_transcript_variant	MODIFIER	AC244258.1	ENSG00000283453	Transcript	ENST00000637553.1	transcribed_unprocessed_pseudogene	-	3/8	-	-	-	-	-	-	-	rs9396318	-	1	-	Clone_based_ensembl_gene	-	-	-	-	-	-	-	-	-	-	-	-	-	-	-	-
rs9396318	6:60418962-60418962	T	intron_variant,non_coding_transcript_variant	MODIFIER	AC244258.1	ENSG00000283453	Transcript	ENST00000649835.1	processed_transcript	-	2/6	-	-	-	-	-	-	-	rs9396318	-	1	-	Clone_based_ensembl_gene	-	-	-	-	-	-	-	-	-	-	-	-	-	-	-	-
rs80081867	6:60430409-60430409	C	non_coding_transcript_exon_variant	MODIFIER	AC244258.1	ENSG00000283453	Transcript	ENST00000637553.1	transcribed_unprocessed_pseudogene	5/9	-	-	-	398	-	-	-	-	rs80081867	-	1	-	Clone_based_ensembl_gene	-	-	-	-	-	-	-	-	-	-	-	-	-	-	-	-
rs80081867	6:60430409-60430409	C	non_coding_transcript_exon_variant	MODIFIER	AC244258.1	ENSG00000283453	Transcript	ENST00000649835.1	processed_transcript	3/7	-	-	-	333	-	-	-	-	rs80081867	-	1	-	Clone_based_ensembl_gene	-	-	-	-	-	-	-	-	-	-	-	-	-	-	-	-
rs115027829	CHR_HSCHR6_8_CTG1:32411495-32411495	T	intron_variant	MODIFIER	AC226007.1	ENSG00000275798	Transcript	ENST00000613156.4	protein_coding	-	2/5	-	-	-	-	-	-	-	rs115027829	-	-1	-	Clone_based_ensembl_gene	-	-	5	-	-	-	-	-	-	-	-	-	-	-	-	-
rs115027829	CHR_HSCHR6_8_CTG1:32411495-32411495	T	intron_variant	MODIFIER	AC226007.1	ENSG00000275798	Transcript	ENST00000618142.1	protein_coding	-	2/4	-	-	-	-	-	-	-	rs115027829	-	-1	-	Clone_based_ensembl_gene	-	-	1	-	-	-	-	-	-	-	-	-	-	-	-	-
rs2428518	CHR_HSCHR6_MHC_APD_CTG1:31113746-31113746	A	intergenic_variant	MODIFIER	-	-	-	-	-	-	-	-	-	-	-	-	-	-	rs2428518	-	-	-	-	-	-	-	-	-	-	-	-	-	-	-	-	-	-	-	-
rs2428518	CHR_HSCHR6_MHC_APD_CTG1:31113746-31113746	C	intergenic_variant	MODIFIER	-	-	-	-	-	-	-	-	-	-	-	-	-	-	rs2428518	-	-	-	-	-	-	-	-	-	-	-	-	-	-	-	-	-	-	-	-
rs2428518	CHR_HSCHR6_MHC_APD_CTG1:31113746-31113746	G	intergenic_variant	MODIFIER	-	-	-	-	-	-	-	-	-	-	-	-	-	-	rs2428518	-	-	-	-	-	-	-	-	-	-	-	-	-	-	-	-	-	-	-	-
rs115027829	CHR_HSCHR6_MHC_APD_CTG1:32470282-32470282	T	downstream_gene_variant	MODIFIER	BTNL2	ENSG00000226127	Transcript	ENST00000425482.1	protein_coding	-	-	-	-	-	-	-	-	-	rs115027829	1391	-1	cds_end_NF	HGNC	HGNC:1142	-	1	-	-	-	-	-	-	-	-	-	-	-	-	-
rs115027829	CHR_HSCHR6_MHC_APD_CTG1:32470282-32470282	T	intron_variant	MODIFIER	BTNL2	ENSG00000226127	Transcript	ENST00000445928.5	protein_coding	-	2/6	-	-	-	-	-	-	-	rs115027829	-	-1	-	HGNC	HGNC:1142	-	5	-	-	-	-	-	-	-	-	-	-	-	-	-
rs115027829	CHR_HSCHR6_MHC_APD_CTG1:32470282-32470282	T	intron_variant,NMD_transcript_variant	MODIFIER	BTNL2	ENSG00000226127	Transcript	ENST00000452747.4	nonsense_mediated_decay	-	2/4	-	-	-	-	-	-	-	rs115027829	-	-1	-	HGNC	HGNC:1142	-	1	-	-	-	-	-	-	-	-	-	-	-	-	-
rs115027829	CHR_HSCHR6_MHC_APD_CTG1:32470282-32470282	T	intron_variant	MODIFIER	BTNL2	ENSG00000226127	Transcript	ENST00000549560.2	protein_coding	-	2/4	-	-	-	-	-	-	-	rs115027829	-	-1	-	HGNC	HGNC:1142	-	1	-	-	-	-	-	-	-	-	-	-	-	-	-
rs115027829	CHR_HSCHR6_MHC_APD_CTG1:32470282-32470282	T	intron_variant	MODIFIER	BTNL2	ENSG00000226127	Transcript	ENST00000550327.5	protein_coding	-	2/5	-	-	-	-	-	-	-	rs115027829	-	-1	-	HGNC	HGNC:1142	-	5	-	-	-	-	-	-	-	-	-	-	-	-	-
rs9276016	CHR_HSCHR6_MHC_APD_CTG1:32767251-32767251	C	downstream_gene_variant	MODIFIER	HLA-DQB3	ENSG00000226343	Transcript	ENST00000440418.1	unprocessed_pseudogene	-	-	-	-	-	-	-	-	-	rs9276016	3735	-1	-	HGNC	HGNC:4946	-	-	-	-	-	-	-	-	-	-	-	-	-	-	-
rs9276016	CHR_HSCHR6_MHC_APD_CTG1:32767251-32767251	T	downstream_gene_variant	MODIFIER	HLA-DQB3	ENSG00000226343	Transcript	ENST00000440418.1	unprocessed_pseudogene	-	-	-	-	-	-	-	-	-	rs9276016	3735	-1	-	HGNC	HGNC:4946	-	-	-	-	-	-	-	-	-	-	-	-	-	-	-
rs9276084	CHR_HSCHR6_MHC_APD_CTG1:32769130-32769130	C	downstream_gene_variant	MODIFIER	HLA-DQB3	ENSG00000226343	Transcript	ENST00000440418.1	unprocessed_pseudogene	-	-	-	-	-	-	-	-	-	rs9276084	1856	-1	-	HGNC	HGNC:4946	-	-	-	-	-	0.8077	-	-	-	-	-	-	-	-	-
rs5014415	CHR_HSCHR6_MHC_APD_CTG1:32792209-32792209	T	downstream_gene_variant	MODIFIER	HLA-DQB2	ENSG00000230675	Transcript	ENST00000418419.5	protein_coding	-	-	-	-	-	-	-	-	-	rs5014415	4725	-1	cds_start_NF	HGNC	HGNC:4945	-	-	-	-	-	0.1096	-	-	-	-	-	-	-	-	-
rs5014415	CHR_HSCHR6_MHC_APD_CTG1:32792209-32792209	T	downstream_gene_variant	MODIFIER	HLA-DQB2	ENSG00000230675	Transcript	ENST00000419685.6	protein_coding	-	-	-	-	-	-	-	-	-	rs5014415	4435	-1	-	HGNC	HGNC:4945	-	-	-	-	-	0.1096	-	-	-	-	-	-	-	-	-
rs5014415	CHR_HSCHR6_MHC_APD_CTG1:32792209-32792209	T	downstream_gene_variant	MODIFIER	HLA-DQA2	ENSG00000233192	Transcript	ENST00000449560.5	protein_coding	-	-	-	-	-	-	-	-	-	rs5014415	4451	1	-	HGNC	HGNC:4943	-	-	-	-	-	0.1096	-	-	-	-	-	-	-	-	-
rs5014415	CHR_HSCHR6_MHC_APD_CTG1:32792209-32792209	T	downstream_gene_variant	MODIFIER	HLA-DQB2	ENSG00000230675	Transcript	ENST00000455520.6	protein_coding	-	-	-	-	-	-	-	-	-	rs5014415	4435	-1	-	HGNC	HGNC:4945	-	-	-	-	-	0.1096	-	-	-	-	-	-	-	-	-
rs5014415	CHR_HSCHR6_MHC_APD_CTG1:32792209-32792209	T	downstream_gene_variant	MODIFIER	HLA-DQB2	ENSG00000230675	Transcript	ENST00000456529.1	protein_coding	-	-	-	-	-	-	-	-	-	rs5014415	4435	-1	-	HGNC	HGNC:4945	-	-	-	-	-	0.1096	-	-	-	-	-	-	-	-	-
rs5014415	CHR_HSCHR6_MHC_APD_CTG1:32792209-32792209	T	downstream_gene_variant	MODIFIER	HLA-DQA2	ENSG00000233192	Transcript	ENST00000546801.2	protein_coding	-	-	-	-	-	-	-	-	-	rs5014415	4776	1	-	HGNC	HGNC:4943	-	-	-	-	-	0.1096	-	-	-	-	-	-	-	-	-
rs1042169	CHR_HSCHR6_MHC_APD_CTG1:33119984-33119984	A	missense_variant	MODERATE	HLA-DPB1	ENSG00000236693	Transcript	ENST00000411722.1	protein_coding	1/5	-	-	-	238	239	80	G/D	gGc/gAc	rs1042169	-	1	cds_start_NF	HGNC	HGNC:4940	-	-	-	tolerated(0.28)	benign(0.015)	0.4802	-	-	-	28029757	-	-	-	-	-
rs1042169	CHR_HSCHR6_MHC_APD_CTG1:33119984-33119984	T	missense_variant	MODERATE	HLA-DPB1	ENSG00000236693	Transcript	ENST00000411722.1	protein_coding	1/5	-	-	-	238	239	80	G/V	gGc/gTc	rs1042169	-	1	cds_start_NF	HGNC	HGNC:4940	-	-	-	tolerated(0.55)	benign(0.045)	-	-	-	-	28029757	-	-	-	-	-
rs1042169	CHR_HSCHR6_MHC_APD_CTG1:33119984-33119984	A	missense_variant	MODERATE	HLA-DPB1	ENSG00000236693	Transcript	ENST00000411749.6	protein_coding	2/6	-	-	-	454	338	113	G/D	gGc/gAc	rs1042169	-	1	-	HGNC	HGNC:4940	-	-	-	tolerated(0.25)	benign(0.007)	0.4802	-	-	-	28029757	-	-	-	-	-
rs1042169	CHR_HSCHR6_MHC_APD_CTG1:33119984-33119984	T	missense_variant	MODERATE	HLA-DPB1	ENSG00000236693	Transcript	ENST00000411749.6	protein_coding	2/6	-	-	-	454	338	113	G/V	gGc/gTc	rs1042169	-	1	-	HGNC	HGNC:4940	-	-	-	tolerated(0.53)	benign(0.024)	-	-	-	-	28029757	-	-	-	-	-
rs1042169	CHR_HSCHR6_MHC_APD_CTG1:33119984-33119984	A	upstream_gene_variant	MODIFIER	HLA-DPA1	ENSG00000235844	Transcript	ENST00000413109.1	protein_coding	-	-	-	-	-	-	-	-	-	rs1042169	134	-1	cds_end_NF	HGNC	HGNC:4938	-	-	-	-	-	0.4802	-	-	-	28029757	-	-	-	-	-
rs1042169	CHR_HSCHR6_MHC_APD_CTG1:33119984-33119984	T	upstream_gene_variant	MODIFIER	HLA-DPA1	ENSG00000235844	Transcript	ENST00000413109.1	protein_coding	-	-	-	-	-	-	-	-	-	rs1042169	134	-1	cds_end_NF	HGNC	HGNC:4938	-	-	-	-	-	-	-	-	-	28029757	-	-	-	-	-
rs1042169	CHR_HSCHR6_MHC_APD_CTG1:33119984-33119984	A	downstream_gene_variant	MODIFIER	RPL32P1	ENSG00000231580	Transcript	ENST00000425426.1	processed_pseudogene	-	-	-	-	-	-	-	-	-	rs1042169	1049	1	-	HGNC	HGNC:10339	-	-	-	-	-	0.4802	-	-	-	28029757	-	-	-	-	-
rs1042169	CHR_HSCHR6_MHC_APD_CTG1:33119984-33119984	T	downstream_gene_variant	MODIFIER	RPL32P1	ENSG00000231580	Transcript	ENST00000425426.1	processed_pseudogene	-	-	-	-	-	-	-	-	-	rs1042169	1049	1	-	HGNC	HGNC:10339	-	-	-	-	-	-	-	-	-	28029757	-	-	-	-	-
rs1042169	CHR_HSCHR6_MHC_APD_CTG1:33119984-33119984	A	upstream_gene_variant	MODIFIER	HLA-DPA1	ENSG00000235844	Transcript	ENST00000439571.1	protein_coding	-	-	-	-	-	-	-	-	-	rs1042169	142	-1	cds_end_NF	HGNC	HGNC:4938	-	-	-	-	-	0.4802	-	-	-	28029757	-	-	-	-	-
rs1042169	CHR_HSCHR6_MHC_APD_CTG1:33119984-33119984	T	upstream_gene_variant	MODIFIER	HLA-DPA1	ENSG00000235844	Transcript	ENST00000439571.1	protein_coding	-	-	-	-	-	-	-	-	-	rs1042169	142	-1	cds_end_NF	HGNC	HGNC:4938	-	-	-	-	-	-	-	-	-	28029757	-	-	-	-	-
rs1042169	CHR_HSCHR6_MHC_APD_CTG1:33119984-33119984	A	missense_variant	MODERATE	HLA-DPB1	ENSG00000236693	Transcript	ENST00000441678.5	protein_coding	2/4	-	-	-	269	269	90	G/D	gGc/gAc	rs1042169	-	1	cds_start_NF,cds_end_NF	HGNC	HGNC:4940	-	-	-	tolerated(0.26)	benign(0.026)	0.4802	-	-	-	28029757	-	-	-	-	-
rs1042169	CHR_HSCHR6_MHC_APD_CTG1:33119984-33119984	T	missense_variant	MODERATE	HLA-DPB1	ENSG00000236693	Transcript	ENST00000441678.5	protein_coding	2/4	-	-	-	269	269	90	G/V	gGc/gTc	rs1042169	-	1	cds_start_NF,cds_end_NF	HGNC	HGNC:4940	-	-	-	tolerated(0.53)	benign(0.123)	-	-	-	-	28029757	-	-	-	-	-
rs1042169	CHR_HSCHR6_MHC_APD_CTG1:33119984-33119984	A	missense_variant	MODERATE	HLA-DPB1	ENSG00000236693	Transcript	ENST00000441981.6	protein_coding	2/6	-	-	-	408	338	113	G/D	gGc/gAc	rs1042169	-	1	-	HGNC	HGNC:4940	-	-	-	tolerated(0.33)	benign(0)	0.4802	-	-	-	28029757	-	-	-	-	-
rs1042169	CHR_HSCHR6_MHC_APD_CTG1:33119984-33119984	T	missense_variant	MODERATE	HLA-DPB1	ENSG00000236693	Transcript	ENST00000441981.6	protein_coding	2/6	-	-	-	408	338	113	G/V	gGc/gTc	rs1042169	-	1	-	HGNC	HGNC:4940	-	-	-	tolerated(0.58)	benign(0.034)	-	-	-	-	28029757	-	-	-	-	-
rs1042169	CHR_HSCHR6_MHC_APD_CTG1:33119984-33119984	A	upstream_gene_variant	MODIFIER	HLA-DPA1	ENSG00000235844	Transcript	ENST00000443117.5	protein_coding	-	-	-	-	-	-	-	-	-	rs1042169	199	-1	-	HGNC	HGNC:4938	-	-	-	-	-	0.4802	-	-	-	28029757	-	-	-	-	-
rs1042169	CHR_HSCHR6_MHC_APD_CTG1:33119984-33119984	T	upstream_gene_variant	MODIFIER	HLA-DPA1	ENSG00000235844	Transcript	ENST00000443117.5	protein_coding	-	-	-	-	-	-	-	-	-	rs1042169	199	-1	-	HGNC	HGNC:4938	-	-	-	-	-	-	-	-	-	28029757	-	-	-	-	-
rs1042169	CHR_HSCHR6_MHC_APD_CTG1:33119984-33119984	A	upstream_gene_variant	MODIFIER	HLA-DPA1	ENSG00000235844	Transcript	ENST00000463243.5	processed_transcript	-	-	-	-	-	-	-	-	-	rs1042169	154	-1	-	HGNC	HGNC:4938	-	-	-	-	-	0.4802	-	-	-	28029757	-	-	-	-	-
rs1042169	CHR_HSCHR6_MHC_APD_CTG1:33119984-33119984	T	upstream_gene_variant	MODIFIER	HLA-DPA1	ENSG00000235844	Transcript	ENST00000463243.5	processed_transcript	-	-	-	-	-	-	-	-	-	rs1042169	154	-1	-	HGNC	HGNC:4938	-	-	-	-	-	-	-	-	-	28029757	-	-	-	-	-
rs1042169	CHR_HSCHR6_MHC_APD_CTG1:33119984-33119984	A	non_coding_transcript_exon_variant	MODIFIER	HLA-DPB1	ENSG00000236693	Transcript	ENST00000466949.1	processed_transcript	2/3	-	-	-	387	-	-	-	-	rs1042169	-	1	-	HGNC	HGNC:4940	-	-	-	-	-	0.4802	-	-	-	28029757	-	-	-	-	-
rs1042169	CHR_HSCHR6_MHC_APD_CTG1:33119984-33119984	T	non_coding_transcript_exon_variant	MODIFIER	HLA-DPB1	ENSG00000236693	Transcript	ENST00000466949.1	processed_transcript	2/3	-	-	-	387	-	-	-	-	rs1042169	-	1	-	HGNC	HGNC:4940	-	-	-	-	-	-	-	-	-	28029757	-	-	-	-	-
rs1042169	CHR_HSCHR6_MHC_APD_CTG1:33119984-33119984	A	upstream_gene_variant	MODIFIER	HLA-DPB1	ENSG00000236693	Transcript	ENST00000468054.1	processed_transcript	-	-	-	-	-	-	-	-	-	rs1042169	32	1	-	HGNC	HGNC:4940	-	-	-	-	-	0.4802	-	-	-	28029757	-	-	-	-	-
rs1042169	CHR_HSCHR6_MHC_APD_CTG1:33119984-33119984	T	upstream_gene_variant	MODIFIER	HLA-DPB1	ENSG00000236693	Transcript	ENST00000468054.1	processed_transcript	-	-	-	-	-	-	-	-	-	rs1042169	32	1	-	HGNC	HGNC:4940	-	-	-	-	-	-	-	-	-	28029757	-	-	-	-	-
rs1042169	CHR_HSCHR6_MHC_APD_CTG1:33119984-33119984	A	non_coding_transcript_exon_variant	MODIFIER	HLA-DPB1	ENSG00000236693	Transcript	ENST00000471170.1	processed_transcript	1/2	-	-	-	467	-	-	-	-	rs1042169	-	1	-	HGNC	HGNC:4940	-	-	-	-	-	0.4802	-	-	-	28029757	-	-	-	-	-
rs1042169	CHR_HSCHR6_MHC_APD_CTG1:33119984-33119984	T	non_coding_transcript_exon_variant	MODIFIER	HLA-DPB1	ENSG00000236693	Transcript	ENST00000471170.1	processed_transcript	1/2	-	-	-	467	-	-	-	-	rs1042169	-	1	-	HGNC	HGNC:4940	-	-	-	-	-	-	-	-	-	28029757	-	-	-	-	-
rs1042169	CHR_HSCHR6_MHC_APD_CTG1:33119984-33119984	A	non_coding_transcript_exon_variant	MODIFIER	HLA-DPB1	ENSG00000236693	Transcript	ENST00000474044.5	processed_transcript	2/3	-	-	-	387	-	-	-	-	rs1042169	-	1	-	HGNC	HGNC:4940	-	-	-	-	-	0.4802	-	-	-	28029757	-	-	-	-	-
rs1042169	CHR_HSCHR6_MHC_APD_CTG1:33119984-33119984	T	non_coding_transcript_exon_variant	MODIFIER	HLA-DPB1	ENSG00000236693	Transcript	ENST00000474044.5	processed_transcript	2/3	-	-	-	387	-	-	-	-	rs1042169	-	1	-	HGNC	HGNC:4940	-	-	-	-	-	-	-	-	-	28029757	-	-	-	-	-
rs1042169	CHR_HSCHR6_MHC_APD_CTG1:33119984-33119984	A	non_coding_transcript_exon_variant	MODIFIER	HLA-DPB1	ENSG00000236693	Transcript	ENST00000478718.1	retained_intron	2/2	-	-	-	370	-	-	-	-	rs1042169	-	1	-	HGNC	HGNC:4940	-	-	-	-	-	0.4802	-	-	-	28029757	-	-	-	-	-
rs1042169	CHR_HSCHR6_MHC_APD_CTG1:33119984-33119984	T	non_coding_transcript_exon_variant	MODIFIER	HLA-DPB1	ENSG00000236693	Transcript	ENST00000478718.1	retained_intron	2/2	-	-	-	370	-	-	-	-	rs1042169	-	1	-	HGNC	HGNC:4940	-	-	-	-	-	-	-	-	-	28029757	-	-	-	-	-
rs2428518	CHR_HSCHR6_MHC_COX_CTG1:31039308-31039308	A	intergenic_variant	MODIFIER	-	-	-	-	-	-	-	-	-	-	-	-	-	-	rs2428518	-	-	-	-	-	-	-	-	-	-	-	-	-	-	-	-	-	-	-	-
rs2428518	CHR_HSCHR6_MHC_COX_CTG1:31039308-31039308	C	intergenic_variant	MODIFIER	-	-	-	-	-	-	-	-	-	-	-	-	-	-	rs2428518	-	-	-	-	-	-	-	-	-	-	-	-	-	-	-	-	-	-	-	-
rs2428518	CHR_HSCHR6_MHC_COX_CTG1:31039308-31039308	G	intergenic_variant	MODIFIER	-	-	-	-	-	-	-	-	-	-	-	-	-	-	rs2428518	-	-	-	-	-	-	-	-	-	-	-	-	-	-	-	-	-	-	-	-
rs6929464	CHR_HSCHR6_MHC_COX_CTG1:31122650-31122650	C	intron_variant	MODIFIER	PSORS1C1	ENSG00000235487	Transcript	ENST00000448455.6	protein_coding	-	3/5	-	-	-	-	-	-	-	rs6929464	-	1	-	HGNC	HGNC:17202	-	1	-	-	-	0.2484	-	-	1	16642438	-	-	-	-	-
rs6929464	CHR_HSCHR6_MHC_COX_CTG1:31122650-31122650	C	intron_variant,non_coding_transcript_variant	MODIFIER	PSORS1C1	ENSG00000235487	Transcript	ENST00000470522.1	processed_transcript	-	1/1	-	-	-	-	-	-	-	rs6929464	-	1	-	HGNC	HGNC:17202	-	1	-	-	-	0.2484	-	-	1	16642438	-	-	-	-	-
rs9264391	CHR_HSCHR6_MHC_COX_CTG1:31252454-31252454	A	intergenic_variant	MODIFIER	-	-	-	-	-	-	-	-	-	-	-	-	-	-	rs9264391	-	-	-	-	-	-	-	-	-	-	0.0889	-	-	-	-	-	-	-	-	-
rs2507994	CHR_HSCHR6_MHC_COX_CTG1:31258101-31258101	T	downstream_gene_variant	MODIFIER	HLA-C	ENSG00000233841	Transcript	ENST00000422726.6	protein_coding	-	-	-	-	-	-	-	-	-	rs2507994	1693	-1	-	HGNC	HGNC:4933	-	-	-	-	-	0.0595	-	-	-	-	-	-	-	-	-
rs2507994	CHR_HSCHR6_MHC_COX_CTG1:31258101-31258101	T	downstream_gene_variant	MODIFIER	HLA-C	ENSG00000233841	Transcript	ENST00000423509.6	protein_coding	-	-	-	-	-	-	-	-	-	rs2507994	1693	-1	-	HGNC	HGNC:4933	-	-	-	-	-	0.0595	-	-	-	-	-	-	-	-	-
rs2507994	CHR_HSCHR6_MHC_COX_CTG1:31258101-31258101	T	downstream_gene_variant	MODIFIER	HLA-C	ENSG00000233841	Transcript	ENST00000424832.6	protein_coding	-	-	-	-	-	-	-	-	-	rs2507994	1693	-1	-	HGNC	HGNC:4933	-	-	-	-	-	0.0595	-	-	-	-	-	-	-	-	-
rs2507994	CHR_HSCHR6_MHC_COX_CTG1:31258101-31258101	T	downstream_gene_variant	MODIFIER	HLA-C	ENSG00000233841	Transcript	ENST00000430940.6	protein_coding	-	-	-	-	-	-	-	-	-	rs2507994	1693	-1	-	HGNC	HGNC:4933	-	-	-	-	-	0.0595	-	-	-	-	-	-	-	-	-
rs2507994	CHR_HSCHR6_MHC_COX_CTG1:31258101-31258101	T	downstream_gene_variant	MODIFIER	HLA-C	ENSG00000233841	Transcript	ENST00000457806.1	protein_coding	-	-	-	-	-	-	-	-	-	rs2507994	3158	-1	cds_start_NF,cds_end_NF	HGNC	HGNC:4933	-	-	-	-	-	0.0595	-	-	-	-	-	-	-	-	-
rs2507994	CHR_HSCHR6_MHC_COX_CTG1:31258101-31258101	T	downstream_gene_variant	MODIFIER	HLA-C	ENSG00000233841	Transcript	ENST00000462851.1	retained_intron	-	-	-	-	-	-	-	-	-	rs2507994	3165	-1	-	HGNC	HGNC:4933	-	-	-	-	-	0.0595	-	-	-	-	-	-	-	-	-
rs2507994	CHR_HSCHR6_MHC_COX_CTG1:31258101-31258101	T	downstream_gene_variant	MODIFIER	HLA-C	ENSG00000233841	Transcript	ENST00000464914.5	nonsense_mediated_decay	-	-	-	-	-	-	-	-	-	rs2507994	3154	-1	-	HGNC	HGNC:4933	-	-	-	-	-	0.0595	-	-	-	-	-	-	-	-	-
rs2507994	CHR_HSCHR6_MHC_COX_CTG1:31258101-31258101	T	downstream_gene_variant	MODIFIER	HLA-C	ENSG00000233841	Transcript	ENST00000476248.5	nonsense_mediated_decay	-	-	-	-	-	-	-	-	-	rs2507994	1693	-1	-	HGNC	HGNC:4933	-	-	-	-	-	0.0595	-	-	-	-	-	-	-	-	-
rs2507994	CHR_HSCHR6_MHC_COX_CTG1:31258101-31258101	T	downstream_gene_variant	MODIFIER	HLA-C	ENSG00000233841	Transcript	ENST00000486266.5	retained_intron	-	-	-	-	-	-	-	-	-	rs2507994	1693	-1	-	HGNC	HGNC:4933	-	-	-	-	-	0.0595	-	-	-	-	-	-	-	-	-
rs2507994	CHR_HSCHR6_MHC_COX_CTG1:31258101-31258101	T	downstream_gene_variant	MODIFIER	HLA-C	ENSG00000233841	Transcript	ENST00000494158.5	retained_intron	-	-	-	-	-	-	-	-	-	rs2507994	1693	-1	-	HGNC	HGNC:4933	-	-	-	-	-	0.0595	-	-	-	-	-	-	-	-	-
rs2507994	CHR_HSCHR6_MHC_COX_CTG1:31258101-31258101	T	downstream_gene_variant	MODIFIER	HLA-C	ENSG00000233841	Transcript	ENST00000496419.5	retained_intron	-	-	-	-	-	-	-	-	-	rs2507994	1693	-1	-	HGNC	HGNC:4933	-	-	-	-	-	0.0595	-	-	-	-	-	-	-	-	-
rs2507994	CHR_HSCHR6_MHC_COX_CTG1:31258101-31258101	T	downstream_gene_variant	MODIFIER	HLA-C	ENSG00000233841	Transcript	ENST00000497204.1	retained_intron	-	-	-	-	-	-	-	-	-	rs2507994	4043	-1	-	HGNC	HGNC:4933	-	-	-	-	-	0.0595	-	-	-	-	-	-	-	-	-
rs2507994	CHR_HSCHR6_MHC_COX_CTG1:31258101-31258101	T	downstream_gene_variant	MODIFIER	HLA-C	ENSG00000233841	Transcript	ENST00000621261.1	protein_coding	-	-	-	-	-	-	-	-	-	rs2507994	2304	-1	-	HGNC	HGNC:4933	-	-	-	-	-	0.0595	-	-	-	-	-	-	-	-	-
rs2507994	CHR_HSCHR6_MHC_COX_CTG1:31258101-31258101	T	downstream_gene_variant	MODIFIER	HLA-B	ENSG00000223532	Transcript	ENST00000640223.1	protein_coding	-	-	-	-	-	-	-	-	-	rs2507994	2435	-1	-	HGNC	HGNC:4932	-	-	-	-	-	0.0595	-	-	-	-	-	-	-	-	-
rs28380782	CHR_HSCHR6_MHC_COX_CTG1:31332318-31332318	A	intron_variant	MODIFIER	HLA-B	ENSG00000223532	Transcript	ENST00000640223.1	protein_coding	-	2/2	-	-	-	-	-	-	-	rs28380782	-	-1	-	HGNC	HGNC:4932	-	-	-	-	-	-	-	-	-	-	-	-	-	-	-
rs2596490	CHR_HSCHR6_MHC_COX_CTG1:31347697-31347697	G	upstream_gene_variant	MODIFIER	HLA-B	ENSG00000223532	Transcript	ENST00000416726.5	protein_coding	-	-	-	-	-	-	-	-	-	rs2596490	817	-1	cds_start_NF	HGNC	HGNC:4932	-	-	-	-	-	0.1528	-	-	-	-	-	-	-	-	-
rs2596490	CHR_HSCHR6_MHC_COX_CTG1:31347697-31347697	A	upstream_gene_variant	MODIFIER	HLA-B	ENSG00000223532	Transcript	ENST00000416726.5	protein_coding	-	-	-	-	-	-	-	-	-	rs2596490	817	-1	cds_start_NF	HGNC	HGNC:4932	-	-	-	-	-	-	-	-	-	-	-	-	-	-	-
rs2596490	CHR_HSCHR6_MHC_COX_CTG1:31347697-31347697	G	5_prime_UTR_variant	MODIFIER	HLA-B	ENSG00000223532	Transcript	ENST00000425848.6	protein_coding	1/8	-	-	-	27	-	-	-	-	rs2596490	-	-1	-	HGNC	HGNC:4932	-	-	-	-	-	0.1528	-	-	-	-	-	-	-	-	-
rs2596490	CHR_HSCHR6_MHC_COX_CTG1:31347697-31347697	A	5_prime_UTR_variant	MODIFIER	HLA-B	ENSG00000223532	Transcript	ENST00000425848.6	protein_coding	1/8	-	-	-	27	-	-	-	-	rs2596490	-	-1	-	HGNC	HGNC:4932	-	-	-	-	-	-	-	-	-	-	-	-	-	-	-
rs2596490	CHR_HSCHR6_MHC_COX_CTG1:31347697-31347697	G	upstream_gene_variant	MODIFIER	HLA-B	ENSG00000223532	Transcript	ENST00000445222.1	protein_coding	-	-	-	-	-	-	-	-	-	rs2596490	31	-1	cds_end_NF	HGNC	HGNC:4932	-	-	-	-	-	0.1528	-	-	-	-	-	-	-	-	-
rs2596490	CHR_HSCHR6_MHC_COX_CTG1:31347697-31347697	A	upstream_gene_variant	MODIFIER	HLA-B	ENSG00000223532	Transcript	ENST00000445222.1	protein_coding	-	-	-	-	-	-	-	-	-	rs2596490	31	-1	cds_end_NF	HGNC	HGNC:4932	-	-	-	-	-	-	-	-	-	-	-	-	-	-	-
rs2596490	CHR_HSCHR6_MHC_COX_CTG1:31347697-31347697	G	upstream_gene_variant	MODIFIER	HLA-B	ENSG00000223532	Transcript	ENST00000461583.5	nonsense_mediated_decay	-	-	-	-	-	-	-	-	-	rs2596490	59	-1	-	HGNC	HGNC:4932	-	-	-	-	-	0.1528	-	-	-	-	-	-	-	-	-
rs2596490	CHR_HSCHR6_MHC_COX_CTG1:31347697-31347697	A	upstream_gene_variant	MODIFIER	HLA-B	ENSG00000223532	Transcript	ENST00000461583.5	nonsense_mediated_decay	-	-	-	-	-	-	-	-	-	rs2596490	59	-1	-	HGNC	HGNC:4932	-	-	-	-	-	-	-	-	-	-	-	-	-	-	-
rs2596490	CHR_HSCHR6_MHC_COX_CTG1:31347697-31347697	G	upstream_gene_variant	MODIFIER	HLA-B	ENSG00000223532	Transcript	ENST00000470915.1	retained_intron	-	-	-	-	-	-	-	-	-	rs2596490	40	-1	-	HGNC	HGNC:4932	-	-	-	-	-	0.1528	-	-	-	-	-	-	-	-	-
rs2596490	CHR_HSCHR6_MHC_COX_CTG1:31347697-31347697	A	upstream_gene_variant	MODIFIER	HLA-B	ENSG00000223532	Transcript	ENST00000470915.1	retained_intron	-	-	-	-	-	-	-	-	-	rs2596490	40	-1	-	HGNC	HGNC:4932	-	-	-	-	-	-	-	-	-	-	-	-	-	-	-
rs2596490	CHR_HSCHR6_MHC_COX_CTG1:31347697-31347697	G	upstream_gene_variant	MODIFIER	HLA-B	ENSG00000223532	Transcript	ENST00000472294.5	retained_intron	-	-	-	-	-	-	-	-	-	rs2596490	2412	-1	-	HGNC	HGNC:4932	-	-	-	-	-	0.1528	-	-	-	-	-	-	-	-	-
rs2596490	CHR_HSCHR6_MHC_COX_CTG1:31347697-31347697	A	upstream_gene_variant	MODIFIER	HLA-B	ENSG00000223532	Transcript	ENST00000472294.5	retained_intron	-	-	-	-	-	-	-	-	-	rs2596490	2412	-1	-	HGNC	HGNC:4932	-	-	-	-	-	-	-	-	-	-	-	-	-	-	-
rs2596490	CHR_HSCHR6_MHC_COX_CTG1:31347697-31347697	G	upstream_gene_variant	MODIFIER	HLA-B	ENSG00000223532	Transcript	ENST00000473379.5	retained_intron	-	-	-	-	-	-	-	-	-	rs2596490	2142	-1	-	HGNC	HGNC:4932	-	-	-	-	-	0.1528	-	-	-	-	-	-	-	-	-
rs2596490	CHR_HSCHR6_MHC_COX_CTG1:31347697-31347697	A	upstream_gene_variant	MODIFIER	HLA-B	ENSG00000223532	Transcript	ENST00000473379.5	retained_intron	-	-	-	-	-	-	-	-	-	rs2596490	2142	-1	-	HGNC	HGNC:4932	-	-	-	-	-	-	-	-	-	-	-	-	-	-	-
rs2596490	CHR_HSCHR6_MHC_COX_CTG1:31347697-31347697	G	upstream_gene_variant	MODIFIER	HLA-B	ENSG00000223532	Transcript	ENST00000490676.1	retained_intron	-	-	-	-	-	-	-	-	-	rs2596490	1418	-1	-	HGNC	HGNC:4932	-	-	-	-	-	0.1528	-	-	-	-	-	-	-	-	-
rs2596490	CHR_HSCHR6_MHC_COX_CTG1:31347697-31347697	A	upstream_gene_variant	MODIFIER	HLA-B	ENSG00000223532	Transcript	ENST00000490676.1	retained_intron	-	-	-	-	-	-	-	-	-	rs2596490	1418	-1	-	HGNC	HGNC:4932	-	-	-	-	-	-	-	-	-	-	-	-	-	-	-
rs2596490	CHR_HSCHR6_MHC_COX_CTG1:31347697-31347697	G	upstream_gene_variant	MODIFIER	HLA-B	ENSG00000223532	Transcript	ENST00000640223.1	protein_coding	-	-	-	-	-	-	-	-	-	rs2596490	1814	-1	-	HGNC	HGNC:4932	-	-	-	-	-	0.1528	-	-	-	-	-	-	-	-	-
rs2596490	CHR_HSCHR6_MHC_COX_CTG1:31347697-31347697	A	upstream_gene_variant	MODIFIER	HLA-B	ENSG00000223532	Transcript	ENST00000640223.1	protein_coding	-	-	-	-	-	-	-	-	-	rs2596490	1814	-1	-	HGNC	HGNC:4932	-	-	-	-	-	-	-	-	-	-	-	-	-	-	-
rs9266636	CHR_HSCHR6_MHC_COX_CTG1:31369707-31369707	G	downstream_gene_variant	MODIFIER	HLA-S	ENSG00000225145	Transcript	ENST00000417754.1	unprocessed_pseudogene	-	-	-	-	-	-	-	-	-	rs9266636	2834	-1	-	HGNC	HGNC:19395	-	-	-	-	-	0.5172	-	-	-	-	-	-	-	-	-
rs9266636	CHR_HSCHR6_MHC_COX_CTG1:31369707-31369707	G	downstream_gene_variant	MODIFIER	AL669854.1	ENSG00000223971	Transcript	ENST00000434840.1	processed_pseudogene	-	-	-	-	-	-	-	-	-	rs9266636	1239	1	-	Clone_based_ensembl_gene	-	-	-	-	-	-	0.5172	-	-	-	-	-	-	-	-	-
rs9266636	CHR_HSCHR6_MHC_COX_CTG1:31369707-31369707	G	upstream_gene_variant	MODIFIER	ZDHHC20P2	ENSG00000232659	Transcript	ENST00000449890.1	processed_pseudogene	-	-	-	-	-	-	-	-	-	rs9266636	1164	1	-	HGNC	HGNC:33457	-	-	-	-	-	0.5172	-	-	-	-	-	-	-	-	-
rs115027829	CHR_HSCHR6_MHC_COX_CTG1:32351842-32351842	T	intron_variant	MODIFIER	BTNL2	ENSG00000224770	Transcript	ENST00000416597.5	protein_coding	-	2/6	-	-	-	-	-	-	-	rs115027829	-	-1	-	HGNC	HGNC:1142	-	5	-	-	-	-	-	-	-	-	-	-	-	-	-
rs115027829	CHR_HSCHR6_MHC_COX_CTG1:32351842-32351842	T	intron_variant,NMD_transcript_variant	MODIFIER	BTNL2	ENSG00000224770	Transcript	ENST00000418649.4	nonsense_mediated_decay	-	2/4	-	-	-	-	-	-	-	rs115027829	-	-1	-	HGNC	HGNC:1142	-	1	-	-	-	-	-	-	-	-	-	-	-	-	-
rs115027829	CHR_HSCHR6_MHC_COX_CTG1:32351842-32351842	T	downstream_gene_variant	MODIFIER	BTNL2	ENSG00000224770	Transcript	ENST00000433988.1	protein_coding	-	-	-	-	-	-	-	-	-	rs115027829	1391	-1	cds_end_NF	HGNC	HGNC:1142	-	1	-	-	-	-	-	-	-	-	-	-	-	-	-
rs115027829	CHR_HSCHR6_MHC_COX_CTG1:32351842-32351842	T	intron_variant	MODIFIER	BTNL2	ENSG00000224770	Transcript	ENST00000549943.2	protein_coding	-	2/4	-	-	-	-	-	-	-	rs115027829	-	-1	-	HGNC	HGNC:1142	-	1	-	-	-	-	-	-	-	-	-	-	-	-	-
rs115027829	CHR_HSCHR6_MHC_COX_CTG1:32351842-32351842	T	intron_variant	MODIFIER	BTNL2	ENSG00000224770	Transcript	ENST00000552479.5	protein_coding	-	2/5	-	-	-	-	-	-	-	rs115027829	-	-1	-	HGNC	HGNC:1142	-	5	-	-	-	-	-	-	-	-	-	-	-	-	-
rs113201561	CHR_HSCHR6_MHC_COX_CTG1:32440542-32440542	C	downstream_gene_variant	MODIFIER	HLA-DRB3	ENSG00000231679	Transcript	ENST00000383126.7	protein_coding	-	-	-	-	-	-	-	-	-	rs113201561	3586	-1	-	HGNC	HGNC:4951	-	-	-	-	-	0.6907	-	-	-	-	-	-	-	-	-
rs113201561	CHR_HSCHR6_MHC_COX_CTG1:32440542-32440542	C	downstream_gene_variant	MODIFIER	RNU1-79P	ENSG00000265223	Transcript	ENST00000579167.1	snRNA	-	-	-	-	-	-	-	-	-	rs113201561	1009	-1	-	HGNC	HGNC:48421	-	-	-	-	-	0.6907	-	-	-	-	-	-	-	-	-
rs111544474	CHR_HSCHR6_MHC_COX_CTG1:32491960-32491960	T	intron_variant,non_coding_transcript_variant	MODIFIER	AL662842.1	ENSG00000232156	Transcript	ENST00000452263.1	unprocessed_pseudogene	-	1/3	-	-	-	-	-	-	-	rs111544474	-	-1	-	Clone_based_ensembl_gene	-	-	-	-	-	-	0.0729	-	-	-	-	-	-	-	-	-
rs111865864	CHR_HSCHR6_MHC_COX_CTG1:32493724-32493724	G	intron_variant,non_coding_transcript_variant	MODIFIER	AL662842.1	ENSG00000232156	Transcript	ENST00000452263.1	unprocessed_pseudogene	-	1/3	-	-	-	-	-	-	-	rs111865864	-	-1	-	Clone_based_ensembl_gene	-	-	-	-	-	-	0.1150	-	-	-	-	-	-	-	-	-
rs6934354	CHR_HSCHR6_MHC_COX_CTG1:32494512-32494512	C	intron_variant,non_coding_transcript_variant	MODIFIER	AL662842.1	ENSG00000232156	Transcript	ENST00000452263.1	unprocessed_pseudogene	-	1/3	-	-	-	-	-	-	-	rs6934354	-	-1	-	Clone_based_ensembl_gene	-	-	-	-	-	-	0.1516	-	-	-	-	-	-	-	-	-
rs113690616	CHR_HSCHR6_MHC_COX_CTG1:32526697-32526697	T	intron_variant	MODIFIER	HLA-DRB1	ENSG00000206240	Transcript	ENST00000428566.5	protein_coding	-	2/3	-	-	-	-	-	-	-	rs113690616	-	-1	cds_start_NF,cds_end_NF	HGNC	HGNC:4948	-	-	-	-	-	0.0615	-	-	-	-	-	-	-	-	-
rs7450706	CHR_HSCHR6_MHC_COX_CTG1:32529122-32529122	G	intron_variant	MODIFIER	HLA-DRB1	ENSG00000206240	Transcript	ENST00000428566.5	protein_coding	-	2/3	-	-	-	-	-	-	-	rs7450706	-	-1	cds_start_NF,cds_end_NF	HGNC	HGNC:4948	-	-	-	-	-	-	-	-	-	-	-	-	-	-	-
rs7450706	CHR_HSCHR6_MHC_COX_CTG1:32529122-32529122	T	intron_variant	MODIFIER	HLA-DRB1	ENSG00000206240	Transcript	ENST00000428566.5	protein_coding	-	2/3	-	-	-	-	-	-	-	rs7450706	-	-1	cds_start_NF,cds_end_NF	HGNC	HGNC:4948	-	-	-	-	-	0.0857	-	-	-	-	-	-	-	-	-
rs113742050	CHR_HSCHR6_MHC_COX_CTG1:32536155-32536155	A	intron_variant	MODIFIER	HLA-DRB1	ENSG00000206240	Transcript	ENST00000428566.5	protein_coding	-	2/3	-	-	-	-	-	-	-	rs113742050	-	-1	cds_start_NF,cds_end_NF	HGNC	HGNC:4948	-	-	-	-	-	-	-	-	-	-	-	-	-	-	-
rs113742050	CHR_HSCHR6_MHC_COX_CTG1:32536155-32536155	T	intron_variant	MODIFIER	HLA-DRB1	ENSG00000206240	Transcript	ENST00000428566.5	protein_coding	-	2/3	-	-	-	-	-	-	-	rs113742050	-	-1	cds_start_NF,cds_end_NF	HGNC	HGNC:4948	-	-	-	-	-	0.0184	-	-	-	-	-	-	-	-	-
rs34304006	CHR_HSCHR6_MHC_COX_CTG1:32548743-32548743	C	intergenic_variant	MODIFIER	-	-	-	-	-	-	-	-	-	-	-	-	-	-	rs34304006	-	-	-	-	-	-	-	-	-	-	0.1294	-	-	-	-	-	-	-	-	-
rs200991817	CHR_HSCHR6_MHC_COX_CTG1:32548840-32548840	A	intergenic_variant	MODIFIER	-	-	-	-	-	-	-	-	-	-	-	-	-	-	rs200991817	-	-	-	-	-	-	-	-	-	-	-	-	-	-	-	-	-	-	-	-
rs200991817	CHR_HSCHR6_MHC_COX_CTG1:32548840-32548840	T	intergenic_variant	MODIFIER	-	-	-	-	-	-	-	-	-	-	-	-	-	-	rs200991817	-	-	-	-	-	-	-	-	-	-	0.0371	-	-	-	-	-	-	-	-	-
rs73728611	CHR_HSCHR6_MHC_COX_CTG1:32550100-32550100	G	intergenic_variant	MODIFIER	-	-	-	-	-	-	-	-	-	-	-	-	-	-	rs73728611	-	-	-	-	-	-	-	-	-	-	0.0601	-	-	1	-	-	-	-	-	-
rs566952760	CHR_HSCHR6_MHC_COX_CTG1:32553402-32553402	T	intergenic_variant	MODIFIER	-	-	-	-	-	-	-	-	-	-	-	-	-	-	rs566952760	-	-	-	-	-	-	-	-	-	-	0.0427	-	-	-	-	-	-	-	-	-
rs116189786	CHR_HSCHR6_MHC_COX_CTG1:32554285-32554285	G	intergenic_variant	MODIFIER	-	-	-	-	-	-	-	-	-	-	-	-	-	-	rs116189786	-	-	-	-	-	-	-	-	-	-	0.0431	-	-	1	-	-	-	-	-	-
rs114741460	CHR_HSCHR6_MHC_COX_CTG1:32554678-32554678	A	intergenic_variant	MODIFIER	-	-	-	-	-	-	-	-	-	-	-	-	-	-	rs114741460	-	-	-	-	-	-	-	-	-	-	-	-	-	-	-	-	-	-	-	-
rs114741460	CHR_HSCHR6_MHC_COX_CTG1:32554678-32554678	T	intergenic_variant	MODIFIER	-	-	-	-	-	-	-	-	-	-	-	-	-	-	rs114741460	-	-	-	-	-	-	-	-	-	-	0.0090	-	-	-	-	-	-	-	-	-
rs114786106	CHR_HSCHR6_MHC_COX_CTG1:32557274-32557274	G	intergenic_variant	MODIFIER	-	-	-	-	-	-	-	-	-	-	-	-	-	-	rs114786106	-	-	-	-	-	-	-	-	-	-	0.0962	-	-	-	-	-	-	-	-	-
rs114655816	CHR_HSCHR6_MHC_COX_CTG1:32557864-32557864	A	intergenic_variant	MODIFIER	-	-	-	-	-	-	-	-	-	-	-	-	-	-	rs114655816	-	-	-	-	-	-	-	-	-	-	-	-	-	-	-	-	-	-	-	-
rs11754883	CHR_HSCHR6_MHC_COX_CTG1:32558382-32558382	A	intergenic_variant	MODIFIER	-	-	-	-	-	-	-	-	-	-	-	-	-	-	rs11754883	-	-	-	-	-	-	-	-	-	-	0.0579	-	-	-	-	-	-	-	-	-
rs73728894	CHR_HSCHR6_MHC_COX_CTG1:32559621-32559621	C	intergenic_variant	MODIFIER	-	-	-	-	-	-	-	-	-	-	-	-	-	-	rs73728894	-	-	-	-	-	-	-	-	-	-	0.0573	-	-	-	-	-	-	-	-	-
rs9273379	CHR_HSCHR6_MHC_COX_CTG1:32582168-32582168	C	downstream_gene_variant	MODIFIER	HLA-DQB1	ENSG00000206237	Transcript	ENST00000383121.2	protein_coding	-	-	-	-	-	-	-	-	-	rs9273379	322	-1	-	HGNC	HGNC:4944	-	-	-	-	-	-	-	-	1	-	-	-	-	-	-
rs9273379	CHR_HSCHR6_MHC_COX_CTG1:32582168-32582168	A	downstream_gene_variant	MODIFIER	HLA-DQB1	ENSG00000206237	Transcript	ENST00000383121.2	protein_coding	-	-	-	-	-	-	-	-	-	rs9273379	322	-1	-	HGNC	HGNC:4944	-	-	-	-	-	-	-	-	1	-	-	-	-	-	-
rs9273379	CHR_HSCHR6_MHC_COX_CTG1:32582168-32582168	C	upstream_gene_variant	MODIFIER	HLA-DQB1-AS1	ENSG00000231677	Transcript	ENST00000440290.1	lncRNA	-	-	-	-	-	-	-	-	-	rs9273379	772	1	-	HGNC	HGNC:39762	-	-	-	-	-	-	-	-	1	-	-	-	-	-	-
rs9273379	CHR_HSCHR6_MHC_COX_CTG1:32582168-32582168	A	upstream_gene_variant	MODIFIER	HLA-DQB1-AS1	ENSG00000231677	Transcript	ENST00000440290.1	lncRNA	-	-	-	-	-	-	-	-	-	rs9273379	772	1	-	HGNC	HGNC:39762	-	-	-	-	-	-	-	-	1	-	-	-	-	-	-
rs9273379	CHR_HSCHR6_MHC_COX_CTG1:32582168-32582168	C	downstream_gene_variant	MODIFIER	AL731683.2	ENSG00000243252	Transcript	ENST00000446630.1	lncRNA	-	-	-	-	-	-	-	-	-	rs9273379	778	-1	-	Clone_based_ensembl_gene	-	-	5	-	-	-	-	-	-	1	-	-	-	-	-	-
rs9273379	CHR_HSCHR6_MHC_COX_CTG1:32582168-32582168	A	downstream_gene_variant	MODIFIER	AL731683.2	ENSG00000243252	Transcript	ENST00000446630.1	lncRNA	-	-	-	-	-	-	-	-	-	rs9273379	778	-1	-	Clone_based_ensembl_gene	-	-	5	-	-	-	-	-	-	1	-	-	-	-	-	-
rs2854275	CHR_HSCHR6_MHC_COX_CTG1:32583713-32583713	C	intron_variant	MODIFIER	HLA-DQB1	ENSG00000206237	Transcript	ENST00000383121.2	protein_coding	-	4/4	-	-	-	-	-	-	-	rs2854275	-	-1	-	HGNC	HGNC:4944	-	-	-	-	-	0.9351	-	-	1	23326239,27449795,30656477,25052311,26975663,28510587,23378606,29589073,31619474	-	-	-	-	-
rs2854275	CHR_HSCHR6_MHC_COX_CTG1:32583713-32583713	C	non_coding_transcript_exon_variant	MODIFIER	HLA-DQB1-AS1	ENSG00000231677	Transcript	ENST00000440290.1	lncRNA	2/2	-	-	-	475	-	-	-	-	rs2854275	-	1	-	HGNC	HGNC:39762	-	-	-	-	-	0.9351	-	-	1	23326239,27449795,30656477,25052311,26975663,28510587,23378606,29589073,31619474	-	-	-	-	-
rs2854275	CHR_HSCHR6_MHC_COX_CTG1:32583713-32583713	C	intron_variant,non_coding_transcript_variant	MODIFIER	AL731683.2	ENSG00000243252	Transcript	ENST00000446630.1	lncRNA	-	1/1	-	-	-	-	-	-	-	rs2854275	-	-1	-	Clone_based_ensembl_gene	-	-	5	-	-	-	0.9351	-	-	1	23326239,27449795,30656477,25052311,26975663,28510587,23378606,29589073,31619474	-	-	-	-	-
rs2647032	CHR_HSCHR6_MHC_COX_CTG1:32585219-32585219	C	missense_variant	MODERATE	HLA-DQB1	ENSG00000206237	Transcript	ENST00000383121.2	protein_coding	3/5	-	-	-	556	500	167	D/G	gAc/gGc	rs2647032	-	-1	-	HGNC	HGNC:4944	-	-	-	tolerated(1)	benign(0.044)	0.1012	-	-	-	-	-	-	-	-	-
rs2647032	CHR_HSCHR6_MHC_COX_CTG1:32585219-32585219	G	missense_variant	MODERATE	HLA-DQB1	ENSG00000206237	Transcript	ENST00000383121.2	protein_coding	3/5	-	-	-	556	500	167	D/A	gAc/gCc	rs2647032	-	-1	-	HGNC	HGNC:4944	-	-	-	deleterious(0.02)	benign(0.413)	-	-	-	-	-	-	-	-	-	-
rs2647032	CHR_HSCHR6_MHC_COX_CTG1:32585219-32585219	C	downstream_gene_variant	MODIFIER	HLA-DQB1-AS1	ENSG00000231677	Transcript	ENST00000440290.1	lncRNA	-	-	-	-	-	-	-	-	-	rs2647032	1430	1	-	HGNC	HGNC:39762	-	-	-	-	-	0.1012	-	-	-	-	-	-	-	-	-
rs2647032	CHR_HSCHR6_MHC_COX_CTG1:32585219-32585219	G	downstream_gene_variant	MODIFIER	HLA-DQB1-AS1	ENSG00000231677	Transcript	ENST00000440290.1	lncRNA	-	-	-	-	-	-	-	-	-	rs2647032	1430	1	-	HGNC	HGNC:39762	-	-	-	-	-	-	-	-	-	-	-	-	-	-	-
rs2647032	CHR_HSCHR6_MHC_COX_CTG1:32585219-32585219	C	intron_variant,non_coding_transcript_variant	MODIFIER	AL731683.2	ENSG00000243252	Transcript	ENST00000446630.1	lncRNA	-	1/1	-	-	-	-	-	-	-	rs2647032	-	-1	-	Clone_based_ensembl_gene	-	-	5	-	-	-	0.1012	-	-	-	-	-	-	-	-	-
rs2647032	CHR_HSCHR6_MHC_COX_CTG1:32585219-32585219	G	intron_variant,non_coding_transcript_variant	MODIFIER	AL731683.2	ENSG00000243252	Transcript	ENST00000446630.1	lncRNA	-	1/1	-	-	-	-	-	-	-	rs2647032	-	-1	-	Clone_based_ensembl_gene	-	-	5	-	-	-	-	-	-	-	-	-	-	-	-	-
rs9274063	CHR_HSCHR6_MHC_COX_CTG1:32585410-32585410	A	intron_variant	MODIFIER	HLA-DQB1	ENSG00000206237	Transcript	ENST00000383121.2	protein_coding	-	2/4	-	-	-	-	-	-	-	rs9274063	-	-1	-	HGNC	HGNC:4944	-	-	-	-	-	0.0455	-	-	-	-	-	-	-	-	-
rs9274063	CHR_HSCHR6_MHC_COX_CTG1:32585410-32585410	T	intron_variant	MODIFIER	HLA-DQB1	ENSG00000206237	Transcript	ENST00000383121.2	protein_coding	-	2/4	-	-	-	-	-	-	-	rs9274063	-	-1	-	HGNC	HGNC:4944	-	-	-	-	-	-	-	-	-	-	-	-	-	-	-
rs9274063	CHR_HSCHR6_MHC_COX_CTG1:32585410-32585410	A	downstream_gene_variant	MODIFIER	HLA-DQB1-AS1	ENSG00000231677	Transcript	ENST00000440290.1	lncRNA	-	-	-	-	-	-	-	-	-	rs9274063	1621	1	-	HGNC	HGNC:39762	-	-	-	-	-	0.0455	-	-	-	-	-	-	-	-	-
rs9274063	CHR_HSCHR6_MHC_COX_CTG1:32585410-32585410	T	downstream_gene_variant	MODIFIER	HLA-DQB1-AS1	ENSG00000231677	Transcript	ENST00000440290.1	lncRNA	-	-	-	-	-	-	-	-	-	rs9274063	1621	1	-	HGNC	HGNC:39762	-	-	-	-	-	-	-	-	-	-	-	-	-	-	-
rs9274063	CHR_HSCHR6_MHC_COX_CTG1:32585410-32585410	A	intron_variant,non_coding_transcript_variant	MODIFIER	AL731683.2	ENSG00000243252	Transcript	ENST00000446630.1	lncRNA	-	1/1	-	-	-	-	-	-	-	rs9274063	-	-1	-	Clone_based_ensembl_gene	-	-	5	-	-	-	0.0455	-	-	-	-	-	-	-	-	-
rs9274063	CHR_HSCHR6_MHC_COX_CTG1:32585410-32585410	T	intron_variant,non_coding_transcript_variant	MODIFIER	AL731683.2	ENSG00000243252	Transcript	ENST00000446630.1	lncRNA	-	1/1	-	-	-	-	-	-	-	rs9274063	-	-1	-	Clone_based_ensembl_gene	-	-	5	-	-	-	-	-	-	-	-	-	-	-	-	-
rs35696625	CHR_HSCHR6_MHC_COX_CTG1:32586528-32586528	A	intron_variant	MODIFIER	HLA-DQB1	ENSG00000206237	Transcript	ENST00000383121.2	protein_coding	-	2/4	-	-	-	-	-	-	-	rs35696625	-	-1	-	HGNC	HGNC:4944	-	-	-	-	-	-	-	-	-	-	-	-	-	-	-
rs35696625	CHR_HSCHR6_MHC_COX_CTG1:32586528-32586528	C	intron_variant	MODIFIER	HLA-DQB1	ENSG00000206237	Transcript	ENST00000383121.2	protein_coding	-	2/4	-	-	-	-	-	-	-	rs35696625	-	-1	-	HGNC	HGNC:4944	-	-	-	-	-	0.1366	-	-	-	-	-	-	-	-	-
rs35696625	CHR_HSCHR6_MHC_COX_CTG1:32586528-32586528	A	downstream_gene_variant	MODIFIER	HLA-DQB1-AS1	ENSG00000231677	Transcript	ENST00000440290.1	lncRNA	-	-	-	-	-	-	-	-	-	rs35696625	2739	1	-	HGNC	HGNC:39762	-	-	-	-	-	-	-	-	-	-	-	-	-	-	-
rs35696625	CHR_HSCHR6_MHC_COX_CTG1:32586528-32586528	C	downstream_gene_variant	MODIFIER	HLA-DQB1-AS1	ENSG00000231677	Transcript	ENST00000440290.1	lncRNA	-	-	-	-	-	-	-	-	-	rs35696625	2739	1	-	HGNC	HGNC:39762	-	-	-	-	-	0.1366	-	-	-	-	-	-	-	-	-
rs35696625	CHR_HSCHR6_MHC_COX_CTG1:32586528-32586528	A	upstream_gene_variant	MODIFIER	AL731683.2	ENSG00000243252	Transcript	ENST00000446630.1	lncRNA	-	-	-	-	-	-	-	-	-	rs35696625	987	-1	-	Clone_based_ensembl_gene	-	-	5	-	-	-	-	-	-	-	-	-	-	-	-	-
rs35696625	CHR_HSCHR6_MHC_COX_CTG1:32586528-32586528	C	upstream_gene_variant	MODIFIER	AL731683.2	ENSG00000243252	Transcript	ENST00000446630.1	lncRNA	-	-	-	-	-	-	-	-	-	rs35696625	987	-1	-	Clone_based_ensembl_gene	-	-	5	-	-	-	0.1366	-	-	-	-	-	-	-	-	-
rs28746771	CHR_HSCHR6_MHC_COX_CTG1:32587803-32587803	A	intron_variant	MODIFIER	HLA-DQB1	ENSG00000206237	Transcript	ENST00000383121.2	protein_coding	-	2/4	-	-	-	-	-	-	-	rs28746771	-	-1	-	HGNC	HGNC:4944	-	-	-	-	-	-	-	-	-	-	-	-	-	-	-
rs28746771	CHR_HSCHR6_MHC_COX_CTG1:32587803-32587803	G	intron_variant	MODIFIER	HLA-DQB1	ENSG00000206237	Transcript	ENST00000383121.2	protein_coding	-	2/4	-	-	-	-	-	-	-	rs28746771	-	-1	-	HGNC	HGNC:4944	-	-	-	-	-	-	-	-	-	-	-	-	-	-	-
rs28746771	CHR_HSCHR6_MHC_COX_CTG1:32587803-32587803	T	intron_variant	MODIFIER	HLA-DQB1	ENSG00000206237	Transcript	ENST00000383121.2	protein_coding	-	2/4	-	-	-	-	-	-	-	rs28746771	-	-1	-	HGNC	HGNC:4944	-	-	-	-	-	-	-	-	-	-	-	-	-	-	-
rs28746771	CHR_HSCHR6_MHC_COX_CTG1:32587803-32587803	A	downstream_gene_variant	MODIFIER	HLA-DQB1-AS1	ENSG00000231677	Transcript	ENST00000440290.1	lncRNA	-	-	-	-	-	-	-	-	-	rs28746771	4014	1	-	HGNC	HGNC:39762	-	-	-	-	-	-	-	-	-	-	-	-	-	-	-
rs28746771	CHR_HSCHR6_MHC_COX_CTG1:32587803-32587803	G	downstream_gene_variant	MODIFIER	HLA-DQB1-AS1	ENSG00000231677	Transcript	ENST00000440290.1	lncRNA	-	-	-	-	-	-	-	-	-	rs28746771	4014	1	-	HGNC	HGNC:39762	-	-	-	-	-	-	-	-	-	-	-	-	-	-	-
rs28746771	CHR_HSCHR6_MHC_COX_CTG1:32587803-32587803	T	downstream_gene_variant	MODIFIER	HLA-DQB1-AS1	ENSG00000231677	Transcript	ENST00000440290.1	lncRNA	-	-	-	-	-	-	-	-	-	rs28746771	4014	1	-	HGNC	HGNC:39762	-	-	-	-	-	-	-	-	-	-	-	-	-	-	-
rs28746771	CHR_HSCHR6_MHC_COX_CTG1:32587803-32587803	A	upstream_gene_variant	MODIFIER	AL731683.2	ENSG00000243252	Transcript	ENST00000446630.1	lncRNA	-	-	-	-	-	-	-	-	-	rs28746771	2262	-1	-	Clone_based_ensembl_gene	-	-	5	-	-	-	-	-	-	-	-	-	-	-	-	-
rs28746771	CHR_HSCHR6_MHC_COX_CTG1:32587803-32587803	G	upstream_gene_variant	MODIFIER	AL731683.2	ENSG00000243252	Transcript	ENST00000446630.1	lncRNA	-	-	-	-	-	-	-	-	-	rs28746771	2262	-1	-	Clone_based_ensembl_gene	-	-	5	-	-	-	-	-	-	-	-	-	-	-	-	-
rs28746771	CHR_HSCHR6_MHC_COX_CTG1:32587803-32587803	T	upstream_gene_variant	MODIFIER	AL731683.2	ENSG00000243252	Transcript	ENST00000446630.1	lncRNA	-	-	-	-	-	-	-	-	-	rs28746771	2262	-1	-	Clone_based_ensembl_gene	-	-	5	-	-	-	-	-	-	-	-	-	-	-	-	-
rs28746828	CHR_HSCHR6_MHC_COX_CTG1:32589329-32589329	G	intron_variant	MODIFIER	HLA-DQB1	ENSG00000206237	Transcript	ENST00000383121.2	protein_coding	-	1/4	-	-	-	-	-	-	-	rs28746828	-	-1	-	HGNC	HGNC:4944	-	-	-	-	-	-	-	-	-	-	-	-	-	-	-
rs28746828	CHR_HSCHR6_MHC_COX_CTG1:32589329-32589329	T	intron_variant	MODIFIER	HLA-DQB1	ENSG00000206237	Transcript	ENST00000383121.2	protein_coding	-	1/4	-	-	-	-	-	-	-	rs28746828	-	-1	-	HGNC	HGNC:4944	-	-	-	-	-	-	-	-	-	-	-	-	-	-	-
rs28746828	CHR_HSCHR6_MHC_COX_CTG1:32589329-32589329	G	upstream_gene_variant	MODIFIER	AL731683.2	ENSG00000243252	Transcript	ENST00000446630.1	lncRNA	-	-	-	-	-	-	-	-	-	rs28746828	3788	-1	-	Clone_based_ensembl_gene	-	-	5	-	-	-	-	-	-	-	-	-	-	-	-	-
rs28746828	CHR_HSCHR6_MHC_COX_CTG1:32589329-32589329	T	upstream_gene_variant	MODIFIER	AL731683.2	ENSG00000243252	Transcript	ENST00000446630.1	lncRNA	-	-	-	-	-	-	-	-	-	rs28746828	3788	-1	-	Clone_based_ensembl_gene	-	-	5	-	-	-	-	-	-	-	-	-	-	-	-	-
rs6908943	CHR_HSCHR6_MHC_COX_CTG1:32590953-32590953	C	upstream_gene_variant	MODIFIER	HLA-DQB1	ENSG00000206237	Transcript	ENST00000383121.2	protein_coding	-	-	-	-	-	-	-	-	-	rs6908943	852	-1	-	HGNC	HGNC:4944	-	-	-	-	-	0.7931	-	-	1	20018019,30285260	-	-	-	-	-
rs3828805	CHR_HSCHR6_MHC_COX_CTG1:32591784-32591784	T	upstream_gene_variant	MODIFIER	HLA-DQB1	ENSG00000206237	Transcript	ENST00000383121.2	protein_coding	-	-	-	-	-	-	-	-	-	rs3828805	1683	-1	-	HGNC	HGNC:4944	-	-	-	-	-	0.1803	-	-	1	27749845	-	-	-	-	-
rs3828805	CHR_HSCHR6_MHC_COX_CTG1:32591784-32591784	A	upstream_gene_variant	MODIFIER	HLA-DQB1	ENSG00000206237	Transcript	ENST00000383121.2	protein_coding	-	-	-	-	-	-	-	-	-	rs3828805	1683	-1	-	HGNC	HGNC:4944	-	-	-	-	-	-	-	-	1	27749845	-	-	-	-	-
rs6457621	CHR_HSCHR6_MHC_COX_CTG1:32619785-32619785	G	intergenic_variant	MODIFIER	-	-	-	-	-	-	-	-	-	-	-	-	-	-	rs6457621	-	-	-	-	-	-	-	-	-	-	-	-	-	-	-	-	-	-	-	-
rs6457621	CHR_HSCHR6_MHC_COX_CTG1:32619785-32619785	T	intergenic_variant	MODIFIER	-	-	-	-	-	-	-	-	-	-	-	-	-	-	rs6457621	-	-	-	-	-	-	-	-	-	-	-	-	-	-	-	-	-	-	-	-
rs6932517	CHR_HSCHR6_MHC_COX_CTG1:32633810-32633810	G	upstream_gene_variant	MODIFIER	MTCO3P1	ENSG00000228845	Transcript	ENST00000427564.1	unprocessed_pseudogene	-	-	-	-	-	-	-	-	-	rs6932517	3425	-1	-	HGNC	HGNC:31342	-	-	-	-	-	-	-	-	-	29374629,29158528	-	-	-	-	-
rs6932517	CHR_HSCHR6_MHC_COX_CTG1:32633810-32633810	T	upstream_gene_variant	MODIFIER	MTCO3P1	ENSG00000228845	Transcript	ENST00000427564.1	unprocessed_pseudogene	-	-	-	-	-	-	-	-	-	rs6932517	3425	-1	-	HGNC	HGNC:31342	-	-	-	-	-	-	-	-	-	29374629,29158528	-	-	-	-	-
rs9276016	CHR_HSCHR6_MHC_COX_CTG1:32650397-32650397	C	downstream_gene_variant	MODIFIER	HLA-DQB3	ENSG00000224793	Transcript	ENST00000438853.1	unprocessed_pseudogene	-	-	-	-	-	-	-	-	-	rs9276016	3735	-1	-	HGNC	HGNC:4946	-	-	-	-	-	-	-	-	-	-	-	-	-	-	-
rs9276016	CHR_HSCHR6_MHC_COX_CTG1:32650397-32650397	T	downstream_gene_variant	MODIFIER	HLA-DQB3	ENSG00000224793	Transcript	ENST00000438853.1	unprocessed_pseudogene	-	-	-	-	-	-	-	-	-	rs9276016	3735	-1	-	HGNC	HGNC:4946	-	-	-	-	-	-	-	-	-	-	-	-	-	-	-
rs9276084	CHR_HSCHR6_MHC_COX_CTG1:32652276-32652276	C	downstream_gene_variant	MODIFIER	HLA-DQB3	ENSG00000224793	Transcript	ENST00000438853.1	unprocessed_pseudogene	-	-	-	-	-	-	-	-	-	rs9276084	1856	-1	-	HGNC	HGNC:4946	-	-	-	-	-	0.8077	-	-	-	-	-	-	-	-	-
rs5014415	CHR_HSCHR6_MHC_COX_CTG1:32675355-32675355	T	downstream_gene_variant	MODIFIER	HLA-DQB2	ENSG00000224305	Transcript	ENST00000415137.6	protein_coding	-	-	-	-	-	-	-	-	-	rs5014415	4435	-1	-	HGNC	HGNC:4945	-	-	-	-	-	0.1096	-	-	-	-	-	-	-	-	-
rs5014415	CHR_HSCHR6_MHC_COX_CTG1:32675355-32675355	T	downstream_gene_variant	MODIFIER	HLA-DQB2	ENSG00000224305	Transcript	ENST00000421468.5	protein_coding	-	-	-	-	-	-	-	-	-	rs5014415	4725	-1	cds_start_NF	HGNC	HGNC:4945	-	-	-	-	-	0.1096	-	-	-	-	-	-	-	-	-
rs5014415	CHR_HSCHR6_MHC_COX_CTG1:32675355-32675355	T	downstream_gene_variant	MODIFIER	HLA-DQB2	ENSG00000224305	Transcript	ENST00000429783.6	protein_coding	-	-	-	-	-	-	-	-	-	rs5014415	4435	-1	-	HGNC	HGNC:4945	-	-	-	-	-	0.1096	-	-	-	-	-	-	-	-	-
rs5014415	CHR_HSCHR6_MHC_COX_CTG1:32675355-32675355	T	downstream_gene_variant	MODIFIER	HLA-DQB2	ENSG00000224305	Transcript	ENST00000438757.1	protein_coding	-	-	-	-	-	-	-	-	-	rs5014415	4435	-1	-	HGNC	HGNC:4945	-	-	-	-	-	0.1096	-	-	-	-	-	-	-	-	-
rs5014415	CHR_HSCHR6_MHC_COX_CTG1:32675355-32675355	T	downstream_gene_variant	MODIFIER	HLA-DQA2	ENSG00000257473	Transcript	ENST00000443184.2	protein_coding	-	-	-	-	-	-	-	-	-	rs5014415	4247	1	-	HGNC	HGNC:4943	-	-	-	-	-	0.1096	-	-	-	-	-	-	-	-	-
rs1042169	CHR_HSCHR6_MHC_COX_CTG1:33002878-33002878	G	missense_variant	MODERATE	HLA-DPB1	ENSG00000230708	Transcript	ENST00000383102.6	protein_coding	2/6	-	-	-	454	338	113	D/G	gAc/gGc	rs1042169	-	1	-	HGNC	HGNC:4940	-	-	-	tolerated(0.38)	benign(0)	-	-	-	-	28029757	-	-	-	-	-
rs1042169	CHR_HSCHR6_MHC_COX_CTG1:33002878-33002878	T	missense_variant	MODERATE	HLA-DPB1	ENSG00000230708	Transcript	ENST00000383102.6	protein_coding	2/6	-	-	-	454	338	113	D/V	gAc/gTc	rs1042169	-	1	-	HGNC	HGNC:4940	-	-	-	tolerated(0.53)	benign(0)	-	-	-	-	28029757	-	-	-	-	-
rs1042169	CHR_HSCHR6_MHC_COX_CTG1:33002878-33002878	G	upstream_gene_variant	MODIFIER	HLA-DPA1	ENSG00000224103	Transcript	ENST00000425105.5	protein_coding	-	-	-	-	-	-	-	-	-	rs1042169	142	-1	cds_end_NF	HGNC	HGNC:4938	-	-	-	-	-	-	-	-	-	28029757	-	-	-	-	-
rs1042169	CHR_HSCHR6_MHC_COX_CTG1:33002878-33002878	T	upstream_gene_variant	MODIFIER	HLA-DPA1	ENSG00000224103	Transcript	ENST00000425105.5	protein_coding	-	-	-	-	-	-	-	-	-	rs1042169	142	-1	cds_end_NF	HGNC	HGNC:4938	-	-	-	-	-	-	-	-	-	28029757	-	-	-	-	-
rs1042169	CHR_HSCHR6_MHC_COX_CTG1:33002878-33002878	G	missense_variant	MODERATE	HLA-DPB1	ENSG00000230708	Transcript	ENST00000434121.1	protein_coding	1/5	-	-	-	238	239	80	D/G	gAc/gGc	rs1042169	-	1	cds_start_NF	HGNC	HGNC:4940	-	-	-	tolerated(0.41)	benign(0)	-	-	-	-	28029757	-	-	-	-	-
rs1042169	CHR_HSCHR6_MHC_COX_CTG1:33002878-33002878	T	missense_variant	MODERATE	HLA-DPB1	ENSG00000230708	Transcript	ENST00000434121.1	protein_coding	1/5	-	-	-	238	239	80	D/V	gAc/gTc	rs1042169	-	1	cds_start_NF	HGNC	HGNC:4940	-	-	-	tolerated(0.54)	benign(0.001)	-	-	-	-	28029757	-	-	-	-	-
rs1042169	CHR_HSCHR6_MHC_COX_CTG1:33002878-33002878	G	downstream_gene_variant	MODIFIER	RPL32P1	ENSG00000228579	Transcript	ENST00000436201.1	processed_pseudogene	-	-	-	-	-	-	-	-	-	rs1042169	1049	1	-	HGNC	HGNC:10339	-	-	-	-	-	-	-	-	-	28029757	-	-	-	-	-
rs1042169	CHR_HSCHR6_MHC_COX_CTG1:33002878-33002878	T	downstream_gene_variant	MODIFIER	RPL32P1	ENSG00000228579	Transcript	ENST00000436201.1	processed_pseudogene	-	-	-	-	-	-	-	-	-	rs1042169	1049	1	-	HGNC	HGNC:10339	-	-	-	-	-	-	-	-	-	28029757	-	-	-	-	-
rs1042169	CHR_HSCHR6_MHC_COX_CTG1:33002878-33002878	G	missense_variant	MODERATE	HLA-DPB1	ENSG00000230708	Transcript	ENST00000441857.6	protein_coding	2/6	-	-	-	408	338	113	D/G	gAc/gGc	rs1042169	-	1	-	HGNC	HGNC:4940	-	-	-	tolerated(0.43)	benign(0)	-	-	-	-	28029757	-	-	-	-	-
rs1042169	CHR_HSCHR6_MHC_COX_CTG1:33002878-33002878	T	missense_variant	MODERATE	HLA-DPB1	ENSG00000230708	Transcript	ENST00000441857.6	protein_coding	2/6	-	-	-	408	338	113	D/V	gAc/gTc	rs1042169	-	1	-	HGNC	HGNC:4940	-	-	-	tolerated(0.55)	benign(0.005)	-	-	-	-	28029757	-	-	-	-	-
rs1042169	CHR_HSCHR6_MHC_COX_CTG1:33002878-33002878	G	upstream_gene_variant	MODIFIER	HLA-DPA1	ENSG00000224103	Transcript	ENST00000448742.1	protein_coding	-	-	-	-	-	-	-	-	-	rs1042169	134	-1	cds_end_NF	HGNC	HGNC:4938	-	-	-	-	-	-	-	-	-	28029757	-	-	-	-	-
rs1042169	CHR_HSCHR6_MHC_COX_CTG1:33002878-33002878	T	upstream_gene_variant	MODIFIER	HLA-DPA1	ENSG00000224103	Transcript	ENST00000448742.1	protein_coding	-	-	-	-	-	-	-	-	-	rs1042169	134	-1	cds_end_NF	HGNC	HGNC:4938	-	-	-	-	-	-	-	-	-	28029757	-	-	-	-	-
rs1042169	CHR_HSCHR6_MHC_COX_CTG1:33002878-33002878	G	missense_variant	MODERATE	HLA-DPB1	ENSG00000230708	Transcript	ENST00000450474.5	protein_coding	2/4	-	-	-	269	269	90	D/G	gAc/gGc	rs1042169	-	1	cds_start_NF,cds_end_NF	HGNC	HGNC:4940	-	-	-	tolerated(0.38)	benign(0)	-	-	-	-	28029757	-	-	-	-	-
rs1042169	CHR_HSCHR6_MHC_COX_CTG1:33002878-33002878	T	missense_variant	MODERATE	HLA-DPB1	ENSG00000230708	Transcript	ENST00000450474.5	protein_coding	2/4	-	-	-	269	269	90	D/V	gAc/gTc	rs1042169	-	1	cds_start_NF,cds_end_NF	HGNC	HGNC:4940	-	-	-	tolerated(0.53)	benign(0.001)	-	-	-	-	28029757	-	-	-	-	-
rs1042169	CHR_HSCHR6_MHC_COX_CTG1:33002878-33002878	G	non_coding_transcript_exon_variant	MODIFIER	HLA-DPB1	ENSG00000230708	Transcript	ENST00000476677.1	retained_intron	2/2	-	-	-	370	-	-	-	-	rs1042169	-	1	-	HGNC	HGNC:4940	-	-	-	-	-	-	-	-	-	28029757	-	-	-	-	-
rs1042169	CHR_HSCHR6_MHC_COX_CTG1:33002878-33002878	T	non_coding_transcript_exon_variant	MODIFIER	HLA-DPB1	ENSG00000230708	Transcript	ENST00000476677.1	retained_intron	2/2	-	-	-	370	-	-	-	-	rs1042169	-	1	-	HGNC	HGNC:4940	-	-	-	-	-	-	-	-	-	28029757	-	-	-	-	-
rs1042169	CHR_HSCHR6_MHC_COX_CTG1:33002878-33002878	G	upstream_gene_variant	MODIFIER	HLA-DPB1	ENSG00000230708	Transcript	ENST00000478786.1	processed_transcript	-	-	-	-	-	-	-	-	-	rs1042169	32	1	-	HGNC	HGNC:4940	-	-	-	-	-	-	-	-	-	28029757	-	-	-	-	-
rs1042169	CHR_HSCHR6_MHC_COX_CTG1:33002878-33002878	T	upstream_gene_variant	MODIFIER	HLA-DPB1	ENSG00000230708	Transcript	ENST00000478786.1	processed_transcript	-	-	-	-	-	-	-	-	-	rs1042169	32	1	-	HGNC	HGNC:4940	-	-	-	-	-	-	-	-	-	28029757	-	-	-	-	-
rs1042169	CHR_HSCHR6_MHC_COX_CTG1:33002878-33002878	G	non_coding_transcript_exon_variant	MODIFIER	HLA-DPB1	ENSG00000230708	Transcript	ENST00000487685.1	processed_transcript	2/3	-	-	-	387	-	-	-	-	rs1042169	-	1	-	HGNC	HGNC:4940	-	-	-	-	-	-	-	-	-	28029757	-	-	-	-	-
rs1042169	CHR_HSCHR6_MHC_COX_CTG1:33002878-33002878	T	non_coding_transcript_exon_variant	MODIFIER	HLA-DPB1	ENSG00000230708	Transcript	ENST00000487685.1	processed_transcript	2/3	-	-	-	387	-	-	-	-	rs1042169	-	1	-	HGNC	HGNC:4940	-	-	-	-	-	-	-	-	-	28029757	-	-	-	-	-
rs1042169	CHR_HSCHR6_MHC_COX_CTG1:33002878-33002878	G	non_coding_transcript_exon_variant	MODIFIER	HLA-DPB1	ENSG00000230708	Transcript	ENST00000488413.1	processed_transcript	1/2	-	-	-	467	-	-	-	-	rs1042169	-	1	-	HGNC	HGNC:4940	-	-	-	-	-	-	-	-	-	28029757	-	-	-	-	-
rs1042169	CHR_HSCHR6_MHC_COX_CTG1:33002878-33002878	T	non_coding_transcript_exon_variant	MODIFIER	HLA-DPB1	ENSG00000230708	Transcript	ENST00000488413.1	processed_transcript	1/2	-	-	-	467	-	-	-	-	rs1042169	-	1	-	HGNC	HGNC:4940	-	-	-	-	-	-	-	-	-	28029757	-	-	-	-	-
rs1042169	CHR_HSCHR6_MHC_COX_CTG1:33002878-33002878	G	non_coding_transcript_exon_variant	MODIFIER	HLA-DPB1	ENSG00000230708	Transcript	ENST00000492916.5	processed_transcript	2/3	-	-	-	387	-	-	-	-	rs1042169	-	1	-	HGNC	HGNC:4940	-	-	-	-	-	-	-	-	-	28029757	-	-	-	-	-
rs1042169	CHR_HSCHR6_MHC_COX_CTG1:33002878-33002878	T	non_coding_transcript_exon_variant	MODIFIER	HLA-DPB1	ENSG00000230708	Transcript	ENST00000492916.5	processed_transcript	2/3	-	-	-	387	-	-	-	-	rs1042169	-	1	-	HGNC	HGNC:4940	-	-	-	-	-	-	-	-	-	28029757	-	-	-	-	-
rs1042169	CHR_HSCHR6_MHC_COX_CTG1:33002878-33002878	G	upstream_gene_variant	MODIFIER	HLA-DPA1	ENSG00000224103	Transcript	ENST00000497834.5	processed_transcript	-	-	-	-	-	-	-	-	-	rs1042169	154	-1	-	HGNC	HGNC:4938	-	-	-	-	-	-	-	-	-	28029757	-	-	-	-	-
rs1042169	CHR_HSCHR6_MHC_COX_CTG1:33002878-33002878	T	upstream_gene_variant	MODIFIER	HLA-DPA1	ENSG00000224103	Transcript	ENST00000497834.5	processed_transcript	-	-	-	-	-	-	-	-	-	rs1042169	154	-1	-	HGNC	HGNC:4938	-	-	-	-	-	-	-	-	-	28029757	-	-	-	-	-
rs2428518	CHR_HSCHR6_MHC_DBB_CTG1:31040551-31040551	A	intergenic_variant	MODIFIER	-	-	-	-	-	-	-	-	-	-	-	-	-	-	rs2428518	-	-	-	-	-	-	-	-	-	-	-	-	-	-	-	-	-	-	-	-
rs2428518	CHR_HSCHR6_MHC_DBB_CTG1:31040551-31040551	C	intergenic_variant	MODIFIER	-	-	-	-	-	-	-	-	-	-	-	-	-	-	rs2428518	-	-	-	-	-	-	-	-	-	-	-	-	-	-	-	-	-	-	-	-
rs2428518	CHR_HSCHR6_MHC_DBB_CTG1:31040551-31040551	G	intergenic_variant	MODIFIER	-	-	-	-	-	-	-	-	-	-	-	-	-	-	rs2428518	-	-	-	-	-	-	-	-	-	-	-	-	-	-	-	-	-	-	-	-
rs6929464	CHR_HSCHR6_MHC_DBB_CTG1:31123906-31123906	T	intron_variant	MODIFIER	PSORS1C1	ENSG00000233439	Transcript	ENST00000420214.6	protein_coding	-	3/5	-	-	-	-	-	-	-	rs139885914,rs6929464	-	1	-	HGNC	HGNC:17202	-	1	-	-	-	0.7516	-	-	0,1	16642438	-	-	-	-	-
rs6929464	CHR_HSCHR6_MHC_DBB_CTG1:31123906-31123906	T	intron_variant,non_coding_transcript_variant	MODIFIER	PSORS1C1	ENSG00000233439	Transcript	ENST00000470382.1	processed_transcript	-	1/1	-	-	-	-	-	-	-	rs139885914,rs6929464	-	1	-	HGNC	HGNC:17202	-	1	-	-	-	0.7516	-	-	0,1	16642438	-	-	-	-	-
rs9264391	CHR_HSCHR6_MHC_DBB_CTG1:31253616-31253616	A	intergenic_variant	MODIFIER	-	-	-	-	-	-	-	-	-	-	-	-	-	-	rs9264391	-	-	-	-	-	-	-	-	-	-	0.0889	-	-	-	-	-	-	-	-	-
rs2507994	CHR_HSCHR6_MHC_DBB_CTG1:31259263-31259263	T	downstream_gene_variant	MODIFIER	HLA-C	ENSG00000228299	Transcript	ENST00000420206.5	protein_coding	-	-	-	-	-	-	-	-	-	rs2507994	1693	-1	-	HGNC	HGNC:4933	-	-	-	-	-	0.0595	-	-	-	-	-	-	-	-	-
rs2507994	CHR_HSCHR6_MHC_DBB_CTG1:31259263-31259263	T	downstream_gene_variant	MODIFIER	HLA-C	ENSG00000228299	Transcript	ENST00000422921.6	protein_coding	-	-	-	-	-	-	-	-	-	rs2507994	1693	-1	-	HGNC	HGNC:4933	-	-	-	-	-	0.0595	-	-	-	-	-	-	-	-	-
rs2507994	CHR_HSCHR6_MHC_DBB_CTG1:31259263-31259263	T	downstream_gene_variant	MODIFIER	HLA-C	ENSG00000228299	Transcript	ENST00000454033.1	protein_coding	-	-	-	-	-	-	-	-	-	rs2507994	3152	-1	cds_start_NF,cds_end_NF	HGNC	HGNC:4933	-	-	-	-	-	0.0595	-	-	-	-	-	-	-	-	-
rs2507994	CHR_HSCHR6_MHC_DBB_CTG1:31259263-31259263	T	downstream_gene_variant	MODIFIER	HLA-C	ENSG00000228299	Transcript	ENST00000456487.6	protein_coding	-	-	-	-	-	-	-	-	-	rs2507994	1693	-1	-	HGNC	HGNC:4933	-	-	-	-	-	0.0595	-	-	-	-	-	-	-	-	-
rs2507994	CHR_HSCHR6_MHC_DBB_CTG1:31259263-31259263	T	downstream_gene_variant	MODIFIER	HLA-C	ENSG00000228299	Transcript	ENST00000458192.6	protein_coding	-	-	-	-	-	-	-	-	-	rs2507994	1693	-1	-	HGNC	HGNC:4933	-	-	-	-	-	0.0595	-	-	-	-	-	-	-	-	-
rs2507994	CHR_HSCHR6_MHC_DBB_CTG1:31259263-31259263	T	downstream_gene_variant	MODIFIER	HLA-C	ENSG00000228299	Transcript	ENST00000468663.5	retained_intron	-	-	-	-	-	-	-	-	-	rs2507994	1693	-1	-	HGNC	HGNC:4933	-	-	-	-	-	0.0595	-	-	-	-	-	-	-	-	-
rs2507994	CHR_HSCHR6_MHC_DBB_CTG1:31259263-31259263	T	downstream_gene_variant	MODIFIER	HLA-C	ENSG00000228299	Transcript	ENST00000474724.5	retained_intron	-	-	-	-	-	-	-	-	-	rs2507994	1693	-1	-	HGNC	HGNC:4933	-	-	-	-	-	0.0595	-	-	-	-	-	-	-	-	-
rs2507994	CHR_HSCHR6_MHC_DBB_CTG1:31259263-31259263	T	downstream_gene_variant	MODIFIER	HLA-C	ENSG00000228299	Transcript	ENST00000479595.5	nonsense_mediated_decay	-	-	-	-	-	-	-	-	-	rs2507994	1693	-1	-	HGNC	HGNC:4933	-	-	-	-	-	0.0595	-	-	-	-	-	-	-	-	-
rs2507994	CHR_HSCHR6_MHC_DBB_CTG1:31259263-31259263	T	downstream_gene_variant	MODIFIER	HLA-C	ENSG00000228299	Transcript	ENST00000482179.1	retained_intron	-	-	-	-	-	-	-	-	-	rs2507994	4037	-1	-	HGNC	HGNC:4933	-	-	-	-	-	0.0595	-	-	-	-	-	-	-	-	-
rs2507994	CHR_HSCHR6_MHC_DBB_CTG1:31259263-31259263	T	downstream_gene_variant	MODIFIER	HLA-C	ENSG00000228299	Transcript	ENST00000494823.1	retained_intron	-	-	-	-	-	-	-	-	-	rs2507994	3159	-1	-	HGNC	HGNC:4933	-	-	-	-	-	0.0595	-	-	-	-	-	-	-	-	-
rs2507994	CHR_HSCHR6_MHC_DBB_CTG1:31259263-31259263	T	downstream_gene_variant	MODIFIER	HLA-C	ENSG00000228299	Transcript	ENST00000495635.5	retained_intron	-	-	-	-	-	-	-	-	-	rs2507994	1693	-1	-	HGNC	HGNC:4933	-	-	-	-	-	0.0595	-	-	-	-	-	-	-	-	-
rs2507994	CHR_HSCHR6_MHC_DBB_CTG1:31259263-31259263	T	downstream_gene_variant	MODIFIER	HLA-C	ENSG00000228299	Transcript	ENST00000495725.5	processed_transcript	-	-	-	-	-	-	-	-	-	rs2507994	3148	-1	-	HGNC	HGNC:4933	-	-	-	-	-	0.0595	-	-	-	-	-	-	-	-	-
rs2507994	CHR_HSCHR6_MHC_DBB_CTG1:31259263-31259263	T	downstream_gene_variant	MODIFIER	HLA-C	ENSG00000228299	Transcript	ENST00000639331.1	protein_coding	-	-	-	-	-	-	-	-	-	rs2507994	2281	-1	-	HGNC	HGNC:4933	-	-	-	-	-	0.0595	-	-	-	-	-	-	-	-	-
rs2507994	CHR_HSCHR6_MHC_DBB_CTG1:31259263-31259263	T	downstream_gene_variant	MODIFIER	HLA-C	ENSG00000228299	Transcript	ENST00000640467.1	protein_coding	-	-	-	-	-	-	-	-	-	rs2507994	2281	-1	-	HGNC	HGNC:4933	-	-	-	-	-	0.0595	-	-	-	-	-	-	-	-	-
rs28380782	CHR_HSCHR6_MHC_DBB_CTG1:31323750-31323750	A	intergenic_variant	MODIFIER	-	-	-	-	-	-	-	-	-	-	-	-	-	-	rs28380782	-	-	-	-	-	-	-	-	-	-	-	-	-	-	-	-	-	-	-	-
rs115027829	CHR_HSCHR6_MHC_DBB_CTG1:32379130-32379130	T	downstream_gene_variant	MODIFIER	BTNL2	ENSG00000229741	Transcript	ENST00000415239.1	protein_coding	-	-	-	-	-	-	-	-	-	rs115027829	1391	-1	cds_end_NF	HGNC	HGNC:1142	-	1	-	-	-	-	-	-	-	-	-	-	-	-	-
rs115027829	CHR_HSCHR6_MHC_DBB_CTG1:32379130-32379130	T	intron_variant	MODIFIER	BTNL2	ENSG00000229741	Transcript	ENST00000447918.5	protein_coding	-	2/6	-	-	-	-	-	-	-	rs115027829	-	-1	-	HGNC	HGNC:1142	-	5	-	-	-	-	-	-	-	-	-	-	-	-	-
rs115027829	CHR_HSCHR6_MHC_DBB_CTG1:32379130-32379130	T	intron_variant,NMD_transcript_variant	MODIFIER	BTNL2	ENSG00000229741	Transcript	ENST00000457589.4	nonsense_mediated_decay	-	2/4	-	-	-	-	-	-	-	rs115027829	-	-1	-	HGNC	HGNC:1142	-	1	-	-	-	-	-	-	-	-	-	-	-	-	-
rs115027829	CHR_HSCHR6_MHC_DBB_CTG1:32379130-32379130	T	intron_variant	MODIFIER	BTNL2	ENSG00000229741	Transcript	ENST00000548832.5	protein_coding	-	1/3	-	-	-	-	-	-	-	rs115027829	-	-1	-	HGNC	HGNC:1142	-	1	-	-	-	-	-	-	-	-	-	-	-	-	-
rs115027829	CHR_HSCHR6_MHC_DBB_CTG1:32379130-32379130	T	intron_variant	MODIFIER	BTNL2	ENSG00000229741	Transcript	ENST00000551095.2	protein_coding	-	2/5	-	-	-	-	-	-	-	rs115027829	-	-1	-	HGNC	HGNC:1142	-	5	-	-	-	-	-	-	-	-	-	-	-	-	-
rs115027829	CHR_HSCHR6_MHC_DBB_CTG1:32379130-32379130	T	intron_variant	MODIFIER	BTNL2	ENSG00000229741	Transcript	ENST00000553032.5	protein_coding	-	2/4	-	-	-	-	-	-	-	rs115027829	-	-1	-	HGNC	HGNC:1142	-	1	-	-	-	-	-	-	-	-	-	-	-	-	-
rs113690616	CHR_HSCHR6_MHC_DBB_CTG1:32571031-32571031	T	intron_variant,non_coding_transcript_variant	MODIFIER	HLA-DRB1	ENSG00000236884	Transcript	ENST00000460546.1	processed_transcript	-	2/3	-	-	-	-	-	-	-	rs113690616	-	-1	-	HGNC	HGNC:4948	-	-	-	-	-	0.0615	-	-	-	-	-	-	-	-	-
rs7450706	CHR_HSCHR6_MHC_DBB_CTG1:32573449-32573449	G	intron_variant,non_coding_transcript_variant	MODIFIER	HLA-DRB1	ENSG00000236884	Transcript	ENST00000460546.1	processed_transcript	-	2/3	-	-	-	-	-	-	-	rs7450706	-	-1	-	HGNC	HGNC:4948	-	-	-	-	-	-	-	-	-	-	-	-	-	-	-
rs7450706	CHR_HSCHR6_MHC_DBB_CTG1:32573449-32573449	T	intron_variant,non_coding_transcript_variant	MODIFIER	HLA-DRB1	ENSG00000236884	Transcript	ENST00000460546.1	processed_transcript	-	2/3	-	-	-	-	-	-	-	rs7450706	-	-1	-	HGNC	HGNC:4948	-	-	-	-	-	0.0857	-	-	-	-	-	-	-	-	-
rs113742050	CHR_HSCHR6_MHC_DBB_CTG1:32580436-32580436	A	intron_variant,non_coding_transcript_variant	MODIFIER	HLA-DRB1	ENSG00000236884	Transcript	ENST00000460546.1	processed_transcript	-	2/3	-	-	-	-	-	-	-	rs113742050	-	-1	-	HGNC	HGNC:4948	-	-	-	-	-	-	-	-	-	-	-	-	-	-	-
rs113742050	CHR_HSCHR6_MHC_DBB_CTG1:32580436-32580436	T	intron_variant,non_coding_transcript_variant	MODIFIER	HLA-DRB1	ENSG00000236884	Transcript	ENST00000460546.1	processed_transcript	-	2/3	-	-	-	-	-	-	-	rs113742050	-	-1	-	HGNC	HGNC:4948	-	-	-	-	-	0.0184	-	-	-	-	-	-	-	-	-
rs34304006	CHR_HSCHR6_MHC_DBB_CTG1:32592647-32592647	C	intergenic_variant	MODIFIER	-	-	-	-	-	-	-	-	-	-	-	-	-	-	rs34304006	-	-	-	-	-	-	-	-	-	-	0.1294	-	-	-	-	-	-	-	-	-
rs200991817	CHR_HSCHR6_MHC_DBB_CTG1:32592744-32592744	A	intergenic_variant	MODIFIER	-	-	-	-	-	-	-	-	-	-	-	-	-	-	rs200991817	-	-	-	-	-	-	-	-	-	-	-	-	-	-	-	-	-	-	-	-
rs200991817	CHR_HSCHR6_MHC_DBB_CTG1:32592744-32592744	T	intergenic_variant	MODIFIER	-	-	-	-	-	-	-	-	-	-	-	-	-	-	rs200991817	-	-	-	-	-	-	-	-	-	-	0.0371	-	-	-	-	-	-	-	-	-
rs73728611	CHR_HSCHR6_MHC_DBB_CTG1:32594005-32594005	G	intergenic_variant	MODIFIER	-	-	-	-	-	-	-	-	-	-	-	-	-	-	rs73728611	-	-	-	-	-	-	-	-	-	-	0.0601	-	-	1	-	-	-	-	-	-
rs566952760	CHR_HSCHR6_MHC_DBB_CTG1:32603339-32603339	T	upstream_gene_variant	MODIFIER	HLA-DQA1	ENSG00000236418	Transcript	ENST00000414549.1	protein_coding	-	-	-	-	-	-	-	-	-	rs566952760	3171	1	cds_end_NF	HGNC	HGNC:4942	-	-	-	-	-	0.0427	-	-	-	-	-	-	-	-	-
rs116189786	CHR_HSCHR6_MHC_DBB_CTG1:32604224-32604224	G	upstream_gene_variant	MODIFIER	HLA-DQA1	ENSG00000236418	Transcript	ENST00000414549.1	protein_coding	-	-	-	-	-	-	-	-	-	rs116189786	2286	1	cds_end_NF	HGNC	HGNC:4942	-	-	-	-	-	0.0431	-	-	1	-	-	-	-	-	-
rs114741460	CHR_HSCHR6_MHC_DBB_CTG1:32604931-32604931	A	upstream_gene_variant	MODIFIER	HLA-DQA1	ENSG00000236418	Transcript	ENST00000414549.1	protein_coding	-	-	-	-	-	-	-	-	-	rs114741460	1579	1	cds_end_NF	HGNC	HGNC:4942	-	-	-	-	-	-	-	-	-	-	-	-	-	-	-
rs114741460	CHR_HSCHR6_MHC_DBB_CTG1:32604931-32604931	T	upstream_gene_variant	MODIFIER	HLA-DQA1	ENSG00000236418	Transcript	ENST00000414549.1	protein_coding	-	-	-	-	-	-	-	-	-	rs114741460	1579	1	cds_end_NF	HGNC	HGNC:4942	-	-	-	-	-	0.0090	-	-	-	-	-	-	-	-	-
rs114786106	CHR_HSCHR6_MHC_DBB_CTG1:32607429-32607429	G	intron_variant	MODIFIER	HLA-DQA1	ENSG00000236418	Transcript	ENST00000414549.1	protein_coding	-	1/3	-	-	-	-	-	-	-	rs114786106	-	1	cds_end_NF	HGNC	HGNC:4942	-	-	-	-	-	0.0962	-	-	-	-	-	-	-	-	-
rs114655816	CHR_HSCHR6_MHC_DBB_CTG1:32608021-32608021	A	intron_variant	MODIFIER	HLA-DQA1	ENSG00000236418	Transcript	ENST00000414549.1	protein_coding	-	1/3	-	-	-	-	-	-	-	rs114655816	-	1	cds_end_NF	HGNC	HGNC:4942	-	-	-	-	-	-	-	-	-	-	-	-	-	-	-
rs11754883	CHR_HSCHR6_MHC_DBB_CTG1:32608534-32608534	A	intron_variant	MODIFIER	HLA-DQA1	ENSG00000236418	Transcript	ENST00000414549.1	protein_coding	-	1/3	-	-	-	-	-	-	-	rs11754883	-	1	cds_end_NF	HGNC	HGNC:4942	-	-	-	-	-	0.0579	-	-	-	-	-	-	-	-	-
rs73728894	CHR_HSCHR6_MHC_DBB_CTG1:32609762-32609762	C	intron_variant	MODIFIER	HLA-DQA1	ENSG00000236418	Transcript	ENST00000414549.1	protein_coding	-	1/3	-	-	-	-	-	-	-	rs73728894	-	1	cds_end_NF	HGNC	HGNC:4942	-	-	-	-	-	0.0573	-	-	-	-	-	-	-	-	-
rs9273379	CHR_HSCHR6_MHC_DBB_CTG1:32634322-32634322	A	downstream_gene_variant	MODIFIER	HLA-DQB1	ENSG00000233209	Transcript	ENST00000399074.7	protein_coding	-	-	-	-	-	-	-	-	-	rs9273379	381	-1	-	HGNC	HGNC:4944	-	-	-	-	-	-	-	-	1	-	-	-	-	-	-
rs9273379	CHR_HSCHR6_MHC_DBB_CTG1:32634322-32634322	G	downstream_gene_variant	MODIFIER	HLA-DQB1	ENSG00000233209	Transcript	ENST00000399074.7	protein_coding	-	-	-	-	-	-	-	-	-	rs9273379	381	-1	-	HGNC	HGNC:4944	-	-	-	-	-	0.1500	-	-	1	-	-	-	-	-	-
rs9273379	CHR_HSCHR6_MHC_DBB_CTG1:32634322-32634322	A	downstream_gene_variant	MODIFIER	CR753846.2	ENSG00000240684	Transcript	ENST00000415151.1	lncRNA	-	-	-	-	-	-	-	-	-	rs9273379	800	-1	-	Clone_based_ensembl_gene	-	-	3	-	-	-	-	-	-	1	-	-	-	-	-	-
rs9273379	CHR_HSCHR6_MHC_DBB_CTG1:32634322-32634322	G	downstream_gene_variant	MODIFIER	CR753846.2	ENSG00000240684	Transcript	ENST00000415151.1	lncRNA	-	-	-	-	-	-	-	-	-	rs9273379	800	-1	-	Clone_based_ensembl_gene	-	-	3	-	-	-	0.1500	-	-	1	-	-	-	-	-	-
rs9273379	CHR_HSCHR6_MHC_DBB_CTG1:32634322-32634322	A	downstream_gene_variant	MODIFIER	HLA-DQB1	ENSG00000233209	Transcript	ENST00000416192.6	protein_coding	-	-	-	-	-	-	-	-	-	rs9273379	381	-1	-	HGNC	HGNC:4944	-	-	-	-	-	-	-	-	1	-	-	-	-	-	-
rs9273379	CHR_HSCHR6_MHC_DBB_CTG1:32634322-32634322	G	downstream_gene_variant	MODIFIER	HLA-DQB1	ENSG00000233209	Transcript	ENST00000416192.6	protein_coding	-	-	-	-	-	-	-	-	-	rs9273379	381	-1	-	HGNC	HGNC:4944	-	-	-	-	-	0.1500	-	-	1	-	-	-	-	-	-
rs9273379	CHR_HSCHR6_MHC_DBB_CTG1:32634322-32634322	A	downstream_gene_variant	MODIFIER	HLA-DQB1	ENSG00000233209	Transcript	ENST00000422950.1	protein_coding	-	-	-	-	-	-	-	-	-	rs9273379	381	-1	-	HGNC	HGNC:4944	-	-	-	-	-	-	-	-	1	-	-	-	-	-	-
rs9273379	CHR_HSCHR6_MHC_DBB_CTG1:32634322-32634322	G	downstream_gene_variant	MODIFIER	HLA-DQB1	ENSG00000233209	Transcript	ENST00000422950.1	protein_coding	-	-	-	-	-	-	-	-	-	rs9273379	381	-1	-	HGNC	HGNC:4944	-	-	-	-	-	0.1500	-	-	1	-	-	-	-	-	-
rs9273379	CHR_HSCHR6_MHC_DBB_CTG1:32634322-32634322	A	downstream_gene_variant	MODIFIER	HLA-DQB1	ENSG00000233209	Transcript	ENST00000430790.6	protein_coding	-	-	-	-	-	-	-	-	-	rs9273379	381	-1	-	HGNC	HGNC:4944	-	-	-	-	-	-	-	-	1	-	-	-	-	-	-
rs9273379	CHR_HSCHR6_MHC_DBB_CTG1:32634322-32634322	G	downstream_gene_variant	MODIFIER	HLA-DQB1	ENSG00000233209	Transcript	ENST00000430790.6	protein_coding	-	-	-	-	-	-	-	-	-	rs9273379	381	-1	-	HGNC	HGNC:4944	-	-	-	-	-	0.1500	-	-	1	-	-	-	-	-	-
rs9273379	CHR_HSCHR6_MHC_DBB_CTG1:32634322-32634322	A	downstream_gene_variant	MODIFIER	HLA-DQB1	ENSG00000233209	Transcript	ENST00000432856.1	protein_coding	-	-	-	-	-	-	-	-	-	rs9273379	2941	-1	cds_end_NF	HGNC	HGNC:4944	-	-	-	-	-	-	-	-	1	-	-	-	-	-	-
rs9273379	CHR_HSCHR6_MHC_DBB_CTG1:32634322-32634322	G	downstream_gene_variant	MODIFIER	HLA-DQB1	ENSG00000233209	Transcript	ENST00000432856.1	protein_coding	-	-	-	-	-	-	-	-	-	rs9273379	2941	-1	cds_end_NF	HGNC	HGNC:4944	-	-	-	-	-	0.1500	-	-	1	-	-	-	-	-	-
rs9273379	CHR_HSCHR6_MHC_DBB_CTG1:32634322-32634322	A	downstream_gene_variant	MODIFIER	HLA-DQB1	ENSG00000233209	Transcript	ENST00000434886.6	protein_coding	-	-	-	-	-	-	-	-	-	rs9273379	381	-1	-	HGNC	HGNC:4944	-	-	-	-	-	-	-	-	1	-	-	-	-	-	-
rs9273379	CHR_HSCHR6_MHC_DBB_CTG1:32634322-32634322	G	downstream_gene_variant	MODIFIER	HLA-DQB1	ENSG00000233209	Transcript	ENST00000434886.6	protein_coding	-	-	-	-	-	-	-	-	-	rs9273379	381	-1	-	HGNC	HGNC:4944	-	-	-	-	-	0.1500	-	-	1	-	-	-	-	-	-
rs9273379	CHR_HSCHR6_MHC_DBB_CTG1:32634322-32634322	A	upstream_gene_variant	MODIFIER	HLA-DQB1-AS1	ENSG00000237455	Transcript	ENST00000444506.1	lncRNA	-	-	-	-	-	-	-	-	-	rs9273379	794	1	-	HGNC	HGNC:39762	-	-	-	-	-	-	-	-	1	-	-	-	-	-	-
rs9273379	CHR_HSCHR6_MHC_DBB_CTG1:32634322-32634322	G	upstream_gene_variant	MODIFIER	HLA-DQB1-AS1	ENSG00000237455	Transcript	ENST00000444506.1	lncRNA	-	-	-	-	-	-	-	-	-	rs9273379	794	1	-	HGNC	HGNC:39762	-	-	-	-	-	0.1500	-	-	1	-	-	-	-	-	-
rs9273379	CHR_HSCHR6_MHC_DBB_CTG1:32634322-32634322	A	downstream_gene_variant	MODIFIER	HLA-DQB1	ENSG00000233209	Transcript	ENST00000479570.5	retained_intron	-	-	-	-	-	-	-	-	-	rs9273379	381	-1	-	HGNC	HGNC:4944	-	-	-	-	-	-	-	-	1	-	-	-	-	-	-
rs9273379	CHR_HSCHR6_MHC_DBB_CTG1:32634322-32634322	G	downstream_gene_variant	MODIFIER	HLA-DQB1	ENSG00000233209	Transcript	ENST00000479570.5	retained_intron	-	-	-	-	-	-	-	-	-	rs9273379	381	-1	-	HGNC	HGNC:4944	-	-	-	-	-	0.1500	-	-	1	-	-	-	-	-	-
rs9273379	CHR_HSCHR6_MHC_DBB_CTG1:32634322-32634322	A	downstream_gene_variant	MODIFIER	HLA-DQB1	ENSG00000233209	Transcript	ENST00000486521.1	processed_transcript	-	-	-	-	-	-	-	-	-	rs9273379	800	-1	-	HGNC	HGNC:4944	-	-	-	-	-	-	-	-	1	-	-	-	-	-	-
rs9273379	CHR_HSCHR6_MHC_DBB_CTG1:32634322-32634322	G	downstream_gene_variant	MODIFIER	HLA-DQB1	ENSG00000233209	Transcript	ENST00000486521.1	processed_transcript	-	-	-	-	-	-	-	-	-	rs9273379	800	-1	-	HGNC	HGNC:4944	-	-	-	-	-	0.1500	-	-	1	-	-	-	-	-	-
rs9273379	CHR_HSCHR6_MHC_DBB_CTG1:32634322-32634322	A	downstream_gene_variant	MODIFIER	HLA-DQB1	ENSG00000233209	Transcript	ENST00000490862.5	nonsense_mediated_decay	-	-	-	-	-	-	-	-	-	rs9273379	381	-1	-	HGNC	HGNC:4944	-	-	-	-	-	-	-	-	1	-	-	-	-	-	-
rs9273379	CHR_HSCHR6_MHC_DBB_CTG1:32634322-32634322	G	downstream_gene_variant	MODIFIER	HLA-DQB1	ENSG00000233209	Transcript	ENST00000490862.5	nonsense_mediated_decay	-	-	-	-	-	-	-	-	-	rs9273379	381	-1	-	HGNC	HGNC:4944	-	-	-	-	-	0.1500	-	-	1	-	-	-	-	-	-
rs2854275	CHR_HSCHR6_MHC_DBB_CTG1:32635888-32635888	A	intron_variant	MODIFIER	HLA-DQB1	ENSG00000233209	Transcript	ENST00000399074.7	protein_coding	-	5/5	-	-	-	-	-	-	-	rs2854275	-	-1	-	HGNC	HGNC:4944	-	-	-	-	-	0.0649	-	-	1	23326239,27449795,30656477,25052311,26975663,28510587,23378606,29589073,31619474	-	-	-	-	-
rs2854275	CHR_HSCHR6_MHC_DBB_CTG1:32635888-32635888	A	intron_variant,non_coding_transcript_variant	MODIFIER	CR753846.2	ENSG00000240684	Transcript	ENST00000415151.1	lncRNA	-	1/1	-	-	-	-	-	-	-	rs2854275	-	-1	-	Clone_based_ensembl_gene	-	-	3	-	-	-	0.0649	-	-	1	23326239,27449795,30656477,25052311,26975663,28510587,23378606,29589073,31619474	-	-	-	-	-
rs2854275	CHR_HSCHR6_MHC_DBB_CTG1:32635888-32635888	A	intron_variant	MODIFIER	HLA-DQB1	ENSG00000233209	Transcript	ENST00000416192.6	protein_coding	-	4/4	-	-	-	-	-	-	-	rs2854275	-	-1	-	HGNC	HGNC:4944	-	-	-	-	-	0.0649	-	-	1	23326239,27449795,30656477,25052311,26975663,28510587,23378606,29589073,31619474	-	-	-	-	-
rs2854275	CHR_HSCHR6_MHC_DBB_CTG1:32635888-32635888	A	intron_variant	MODIFIER	HLA-DQB1	ENSG00000233209	Transcript	ENST00000422950.1	protein_coding	-	5/5	-	-	-	-	-	-	-	rs2854275	-	-1	-	HGNC	HGNC:4944	-	-	-	-	-	0.0649	-	-	1	23326239,27449795,30656477,25052311,26975663,28510587,23378606,29589073,31619474	-	-	-	-	-
rs2854275	CHR_HSCHR6_MHC_DBB_CTG1:32635888-32635888	A	intron_variant	MODIFIER	HLA-DQB1	ENSG00000233209	Transcript	ENST00000430790.6	protein_coding	-	2/2	-	-	-	-	-	-	-	rs2854275	-	-1	-	HGNC	HGNC:4944	-	-	-	-	-	0.0649	-	-	1	23326239,27449795,30656477,25052311,26975663,28510587,23378606,29589073,31619474	-	-	-	-	-
rs2854275	CHR_HSCHR6_MHC_DBB_CTG1:32635888-32635888	A	downstream_gene_variant	MODIFIER	HLA-DQB1	ENSG00000233209	Transcript	ENST00000432856.1	protein_coding	-	-	-	-	-	-	-	-	-	rs2854275	1375	-1	cds_end_NF	HGNC	HGNC:4944	-	-	-	-	-	0.0649	-	-	1	23326239,27449795,30656477,25052311,26975663,28510587,23378606,29589073,31619474	-	-	-	-	-
rs2854275	CHR_HSCHR6_MHC_DBB_CTG1:32635888-32635888	A	intron_variant	MODIFIER	HLA-DQB1	ENSG00000233209	Transcript	ENST00000434886.6	protein_coding	-	3/3	-	-	-	-	-	-	-	rs2854275	-	-1	-	HGNC	HGNC:4944	-	-	-	-	-	0.0649	-	-	1	23326239,27449795,30656477,25052311,26975663,28510587,23378606,29589073,31619474	-	-	-	-	-
rs2854275	CHR_HSCHR6_MHC_DBB_CTG1:32635888-32635888	A	non_coding_transcript_exon_variant	MODIFIER	HLA-DQB1-AS1	ENSG00000237455	Transcript	ENST00000444506.1	lncRNA	2/2	-	-	-	475	-	-	-	-	rs2854275	-	1	-	HGNC	HGNC:39762	-	-	-	-	-	0.0649	-	-	1	23326239,27449795,30656477,25052311,26975663,28510587,23378606,29589073,31619474	-	-	-	-	-
rs2854275	CHR_HSCHR6_MHC_DBB_CTG1:32635888-32635888	A	intron_variant,non_coding_transcript_variant	MODIFIER	HLA-DQB1	ENSG00000233209	Transcript	ENST00000479570.5	retained_intron	-	2/2	-	-	-	-	-	-	-	rs2854275	-	-1	-	HGNC	HGNC:4944	-	-	-	-	-	0.0649	-	-	1	23326239,27449795,30656477,25052311,26975663,28510587,23378606,29589073,31619474	-	-	-	-	-
rs2854275	CHR_HSCHR6_MHC_DBB_CTG1:32635888-32635888	A	upstream_gene_variant	MODIFIER	HLA-DQB1	ENSG00000233209	Transcript	ENST00000486521.1	processed_transcript	-	-	-	-	-	-	-	-	-	rs2854275	212	-1	-	HGNC	HGNC:4944	-	-	-	-	-	0.0649	-	-	1	23326239,27449795,30656477,25052311,26975663,28510587,23378606,29589073,31619474	-	-	-	-	-
rs2854275	CHR_HSCHR6_MHC_DBB_CTG1:32635888-32635888	A	intron_variant,NMD_transcript_variant	MODIFIER	HLA-DQB1	ENSG00000233209	Transcript	ENST00000490862.5	nonsense_mediated_decay	-	4/4	-	-	-	-	-	-	-	rs2854275	-	-1	-	HGNC	HGNC:4944	-	-	-	-	-	0.0649	-	-	1	23326239,27449795,30656477,25052311,26975663,28510587,23378606,29589073,31619474	-	-	-	-	-
rs2647032	CHR_HSCHR6_MHC_DBB_CTG1:32637389-32637389	C	missense_variant	MODERATE	HLA-DQB1	ENSG00000233209	Transcript	ENST00000399074.7	protein_coding	3/6	-	-	-	710	500	167	D/G	gAc/gGc	rs2647032	-	-1	-	HGNC	HGNC:4944	-	-	-	tolerated(1)	benign(0.005)	0.1012	-	-	-	-	-	-	-	-	-
rs2647032	CHR_HSCHR6_MHC_DBB_CTG1:32637389-32637389	G	missense_variant	MODERATE	HLA-DQB1	ENSG00000233209	Transcript	ENST00000399074.7	protein_coding	3/6	-	-	-	710	500	167	D/A	gAc/gCc	rs2647032	-	-1	-	HGNC	HGNC:4944	-	-	-	deleterious(0.02)	benign(0.296)	-	-	-	-	-	-	-	-	-	-
rs2647032	CHR_HSCHR6_MHC_DBB_CTG1:32637389-32637389	C	intron_variant,non_coding_transcript_variant	MODIFIER	CR753846.2	ENSG00000240684	Transcript	ENST00000415151.1	lncRNA	-	1/1	-	-	-	-	-	-	-	rs2647032	-	-1	-	Clone_based_ensembl_gene	-	-	3	-	-	-	0.1012	-	-	-	-	-	-	-	-	-
rs2647032	CHR_HSCHR6_MHC_DBB_CTG1:32637389-32637389	G	intron_variant,non_coding_transcript_variant	MODIFIER	CR753846.2	ENSG00000240684	Transcript	ENST00000415151.1	lncRNA	-	1/1	-	-	-	-	-	-	-	rs2647032	-	-1	-	Clone_based_ensembl_gene	-	-	3	-	-	-	-	-	-	-	-	-	-	-	-	-
rs2647032	CHR_HSCHR6_MHC_DBB_CTG1:32637389-32637389	C	missense_variant	MODERATE	HLA-DQB1	ENSG00000233209	Transcript	ENST00000416192.6	protein_coding	3/5	-	-	-	587	500	167	D/G	gAc/gGc	rs2647032	-	-1	-	HGNC	HGNC:4944	-	-	-	tolerated(1)	benign(0.003)	0.1012	-	-	-	-	-	-	-	-	-
rs2647032	CHR_HSCHR6_MHC_DBB_CTG1:32637389-32637389	G	missense_variant	MODERATE	HLA-DQB1	ENSG00000233209	Transcript	ENST00000416192.6	protein_coding	3/5	-	-	-	587	500	167	D/A	gAc/gCc	rs2647032	-	-1	-	HGNC	HGNC:4944	-	-	-	deleterious(0.02)	benign(0.254)	-	-	-	-	-	-	-	-	-	-
rs2647032	CHR_HSCHR6_MHC_DBB_CTG1:32637389-32637389	C	missense_variant	MODERATE	HLA-DQB1	ENSG00000233209	Transcript	ENST00000422950.1	protein_coding	4/6	-	-	-	679	500	167	D/G	gAc/gGc	rs2647032	-	-1	-	HGNC	HGNC:4944	-	-	-	tolerated(1)	benign(0.003)	0.1012	-	-	-	-	-	-	-	-	-
rs2647032	CHR_HSCHR6_MHC_DBB_CTG1:32637389-32637389	G	missense_variant	MODERATE	HLA-DQB1	ENSG00000233209	Transcript	ENST00000422950.1	protein_coding	4/6	-	-	-	679	500	167	D/A	gAc/gCc	rs2647032	-	-1	-	HGNC	HGNC:4944	-	-	-	deleterious(0.02)	benign(0.254)	-	-	-	-	-	-	-	-	-	-
rs2647032	CHR_HSCHR6_MHC_DBB_CTG1:32637389-32637389	C	missense_variant	MODERATE	HLA-DQB1	ENSG00000233209	Transcript	ENST00000430790.6	protein_coding	2/3	-	-	-	275	230	77	D/G	gAc/gGc	rs2647032	-	-1	-	HGNC	HGNC:4944	-	-	-	tolerated(1)	benign(0.111)	0.1012	-	-	-	-	-	-	-	-	-
rs2647032	CHR_HSCHR6_MHC_DBB_CTG1:32637389-32637389	G	missense_variant	MODERATE	HLA-DQB1	ENSG00000233209	Transcript	ENST00000430790.6	protein_coding	2/3	-	-	-	275	230	77	D/A	gAc/gCc	rs2647032	-	-1	-	HGNC	HGNC:4944	-	-	-	deleterious(0.03)	possibly_damaging(0.809)	-	-	-	-	-	-	-	-	-	-
rs2647032	CHR_HSCHR6_MHC_DBB_CTG1:32637389-32637389	C	missense_variant	MODERATE	HLA-DQB1	ENSG00000233209	Transcript	ENST00000432856.1	protein_coding	3/3	-	-	-	358	308	103	D/G	gAc/gGc	rs2647032	-	-1	cds_end_NF	HGNC	HGNC:4944	-	-	-	tolerated_low_confidence(1)	benign(0.005)	0.1012	-	-	-	-	-	-	-	-	-
rs2647032	CHR_HSCHR6_MHC_DBB_CTG1:32637389-32637389	G	missense_variant	MODERATE	HLA-DQB1	ENSG00000233209	Transcript	ENST00000432856.1	protein_coding	3/3	-	-	-	358	308	103	D/A	gAc/gCc	rs2647032	-	-1	cds_end_NF	HGNC	HGNC:4944	-	-	-	deleterious_low_confidence(0.01)	benign(0.296)	-	-	-	-	-	-	-	-	-	-
rs2647032	CHR_HSCHR6_MHC_DBB_CTG1:32637389-32637389	C	missense_variant	MODERATE	HLA-DQB1	ENSG00000233209	Transcript	ENST00000434886.6	protein_coding	3/4	-	-	-	540	500	167	D/G	gAc/gGc	rs2647032	-	-1	-	HGNC	HGNC:4944	-	-	-	tolerated(1)	benign(0.001)	0.1012	-	-	-	-	-	-	-	-	-
rs2647032	CHR_HSCHR6_MHC_DBB_CTG1:32637389-32637389	G	missense_variant	MODERATE	HLA-DQB1	ENSG00000233209	Transcript	ENST00000434886.6	protein_coding	3/4	-	-	-	540	500	167	D/A	gAc/gCc	rs2647032	-	-1	-	HGNC	HGNC:4944	-	-	-	deleterious(0.02)	benign(0.273)	-	-	-	-	-	-	-	-	-	-
rs2647032	CHR_HSCHR6_MHC_DBB_CTG1:32637389-32637389	C	downstream_gene_variant	MODIFIER	HLA-DQB1-AS1	ENSG00000237455	Transcript	ENST00000444506.1	lncRNA	-	-	-	-	-	-	-	-	-	rs2647032	1423	1	-	HGNC	HGNC:39762	-	-	-	-	-	0.1012	-	-	-	-	-	-	-	-	-
rs2647032	CHR_HSCHR6_MHC_DBB_CTG1:32637389-32637389	G	downstream_gene_variant	MODIFIER	HLA-DQB1-AS1	ENSG00000237455	Transcript	ENST00000444506.1	lncRNA	-	-	-	-	-	-	-	-	-	rs2647032	1423	1	-	HGNC	HGNC:39762	-	-	-	-	-	-	-	-	-	-	-	-	-	-	-
rs2647032	CHR_HSCHR6_MHC_DBB_CTG1:32637389-32637389	C	non_coding_transcript_exon_variant	MODIFIER	HLA-DQB1	ENSG00000233209	Transcript	ENST00000479570.5	retained_intron	2/3	-	-	-	3061	-	-	-	-	rs2647032	-	-1	-	HGNC	HGNC:4944	-	-	-	-	-	0.1012	-	-	-	-	-	-	-	-	-
rs2647032	CHR_HSCHR6_MHC_DBB_CTG1:32637389-32637389	G	non_coding_transcript_exon_variant	MODIFIER	HLA-DQB1	ENSG00000233209	Transcript	ENST00000479570.5	retained_intron	2/3	-	-	-	3061	-	-	-	-	rs2647032	-	-1	-	HGNC	HGNC:4944	-	-	-	-	-	-	-	-	-	-	-	-	-	-	-
rs2647032	CHR_HSCHR6_MHC_DBB_CTG1:32637389-32637389	C	upstream_gene_variant	MODIFIER	HLA-DQB1	ENSG00000233209	Transcript	ENST00000486521.1	processed_transcript	-	-	-	-	-	-	-	-	-	rs2647032	1713	-1	-	HGNC	HGNC:4944	-	-	-	-	-	0.1012	-	-	-	-	-	-	-	-	-
rs2647032	CHR_HSCHR6_MHC_DBB_CTG1:32637389-32637389	G	upstream_gene_variant	MODIFIER	HLA-DQB1	ENSG00000233209	Transcript	ENST00000486521.1	processed_transcript	-	-	-	-	-	-	-	-	-	rs2647032	1713	-1	-	HGNC	HGNC:4944	-	-	-	-	-	-	-	-	-	-	-	-	-	-	-
rs2647032	CHR_HSCHR6_MHC_DBB_CTG1:32637389-32637389	C	intron_variant,NMD_transcript_variant	MODIFIER	HLA-DQB1	ENSG00000233209	Transcript	ENST00000490862.5	nonsense_mediated_decay	-	2/4	-	-	-	-	-	-	-	rs2647032	-	-1	-	HGNC	HGNC:4944	-	-	-	-	-	0.1012	-	-	-	-	-	-	-	-	-
rs2647032	CHR_HSCHR6_MHC_DBB_CTG1:32637389-32637389	G	intron_variant,NMD_transcript_variant	MODIFIER	HLA-DQB1	ENSG00000233209	Transcript	ENST00000490862.5	nonsense_mediated_decay	-	2/4	-	-	-	-	-	-	-	rs2647032	-	-1	-	HGNC	HGNC:4944	-	-	-	-	-	-	-	-	-	-	-	-	-	-	-
rs9274063	CHR_HSCHR6_MHC_DBB_CTG1:32637578-32637578	A	intron_variant	MODIFIER	HLA-DQB1	ENSG00000233209	Transcript	ENST00000399074.7	protein_coding	-	2/5	-	-	-	-	-	-	-	rs9274063	-	-1	-	HGNC	HGNC:4944	-	-	-	-	-	0.0455	-	-	-	-	-	-	-	-	-
rs9274063	CHR_HSCHR6_MHC_DBB_CTG1:32637578-32637578	T	intron_variant	MODIFIER	HLA-DQB1	ENSG00000233209	Transcript	ENST00000399074.7	protein_coding	-	2/5	-	-	-	-	-	-	-	rs9274063	-	-1	-	HGNC	HGNC:4944	-	-	-	-	-	-	-	-	-	-	-	-	-	-	-
rs9274063	CHR_HSCHR6_MHC_DBB_CTG1:32637578-32637578	A	intron_variant,non_coding_transcript_variant	MODIFIER	CR753846.2	ENSG00000240684	Transcript	ENST00000415151.1	lncRNA	-	1/1	-	-	-	-	-	-	-	rs9274063	-	-1	-	Clone_based_ensembl_gene	-	-	3	-	-	-	0.0455	-	-	-	-	-	-	-	-	-
rs9274063	CHR_HSCHR6_MHC_DBB_CTG1:32637578-32637578	T	intron_variant,non_coding_transcript_variant	MODIFIER	CR753846.2	ENSG00000240684	Transcript	ENST00000415151.1	lncRNA	-	1/1	-	-	-	-	-	-	-	rs9274063	-	-1	-	Clone_based_ensembl_gene	-	-	3	-	-	-	-	-	-	-	-	-	-	-	-	-
rs9274063	CHR_HSCHR6_MHC_DBB_CTG1:32637578-32637578	A	intron_variant	MODIFIER	HLA-DQB1	ENSG00000233209	Transcript	ENST00000416192.6	protein_coding	-	2/4	-	-	-	-	-	-	-	rs9274063	-	-1	-	HGNC	HGNC:4944	-	-	-	-	-	0.0455	-	-	-	-	-	-	-	-	-
rs9274063	CHR_HSCHR6_MHC_DBB_CTG1:32637578-32637578	T	intron_variant	MODIFIER	HLA-DQB1	ENSG00000233209	Transcript	ENST00000416192.6	protein_coding	-	2/4	-	-	-	-	-	-	-	rs9274063	-	-1	-	HGNC	HGNC:4944	-	-	-	-	-	-	-	-	-	-	-	-	-	-	-
rs9274063	CHR_HSCHR6_MHC_DBB_CTG1:32637578-32637578	A	intron_variant	MODIFIER	HLA-DQB1	ENSG00000233209	Transcript	ENST00000422950.1	protein_coding	-	3/5	-	-	-	-	-	-	-	rs9274063	-	-1	-	HGNC	HGNC:4944	-	-	-	-	-	0.0455	-	-	-	-	-	-	-	-	-
rs9274063	CHR_HSCHR6_MHC_DBB_CTG1:32637578-32637578	T	intron_variant	MODIFIER	HLA-DQB1	ENSG00000233209	Transcript	ENST00000422950.1	protein_coding	-	3/5	-	-	-	-	-	-	-	rs9274063	-	-1	-	HGNC	HGNC:4944	-	-	-	-	-	-	-	-	-	-	-	-	-	-	-
rs9274063	CHR_HSCHR6_MHC_DBB_CTG1:32637578-32637578	A	intron_variant	MODIFIER	HLA-DQB1	ENSG00000233209	Transcript	ENST00000430790.6	protein_coding	-	1/2	-	-	-	-	-	-	-	rs9274063	-	-1	-	HGNC	HGNC:4944	-	-	-	-	-	0.0455	-	-	-	-	-	-	-	-	-
rs9274063	CHR_HSCHR6_MHC_DBB_CTG1:32637578-32637578	T	intron_variant	MODIFIER	HLA-DQB1	ENSG00000233209	Transcript	ENST00000430790.6	protein_coding	-	1/2	-	-	-	-	-	-	-	rs9274063	-	-1	-	HGNC	HGNC:4944	-	-	-	-	-	-	-	-	-	-	-	-	-	-	-
rs9274063	CHR_HSCHR6_MHC_DBB_CTG1:32637578-32637578	A	intron_variant	MODIFIER	HLA-DQB1	ENSG00000233209	Transcript	ENST00000432856.1	protein_coding	-	2/2	-	-	-	-	-	-	-	rs9274063	-	-1	cds_end_NF	HGNC	HGNC:4944	-	-	-	-	-	0.0455	-	-	-	-	-	-	-	-	-
rs9274063	CHR_HSCHR6_MHC_DBB_CTG1:32637578-32637578	T	intron_variant	MODIFIER	HLA-DQB1	ENSG00000233209	Transcript	ENST00000432856.1	protein_coding	-	2/2	-	-	-	-	-	-	-	rs9274063	-	-1	cds_end_NF	HGNC	HGNC:4944	-	-	-	-	-	-	-	-	-	-	-	-	-	-	-
rs9274063	CHR_HSCHR6_MHC_DBB_CTG1:32637578-32637578	A	intron_variant	MODIFIER	HLA-DQB1	ENSG00000233209	Transcript	ENST00000434886.6	protein_coding	-	2/3	-	-	-	-	-	-	-	rs9274063	-	-1	-	HGNC	HGNC:4944	-	-	-	-	-	0.0455	-	-	-	-	-	-	-	-	-
rs9274063	CHR_HSCHR6_MHC_DBB_CTG1:32637578-32637578	T	intron_variant	MODIFIER	HLA-DQB1	ENSG00000233209	Transcript	ENST00000434886.6	protein_coding	-	2/3	-	-	-	-	-	-	-	rs9274063	-	-1	-	HGNC	HGNC:4944	-	-	-	-	-	-	-	-	-	-	-	-	-	-	-
rs9274063	CHR_HSCHR6_MHC_DBB_CTG1:32637578-32637578	A	downstream_gene_variant	MODIFIER	HLA-DQB1-AS1	ENSG00000237455	Transcript	ENST00000444506.1	lncRNA	-	-	-	-	-	-	-	-	-	rs9274063	1612	1	-	HGNC	HGNC:39762	-	-	-	-	-	0.0455	-	-	-	-	-	-	-	-	-
rs9274063	CHR_HSCHR6_MHC_DBB_CTG1:32637578-32637578	T	downstream_gene_variant	MODIFIER	HLA-DQB1-AS1	ENSG00000237455	Transcript	ENST00000444506.1	lncRNA	-	-	-	-	-	-	-	-	-	rs9274063	1612	1	-	HGNC	HGNC:39762	-	-	-	-	-	-	-	-	-	-	-	-	-	-	-
rs9274063	CHR_HSCHR6_MHC_DBB_CTG1:32637578-32637578	A	non_coding_transcript_exon_variant	MODIFIER	HLA-DQB1	ENSG00000233209	Transcript	ENST00000479570.5	retained_intron	2/3	-	-	-	2872	-	-	-	-	rs9274063	-	-1	-	HGNC	HGNC:4944	-	-	-	-	-	0.0455	-	-	-	-	-	-	-	-	-
rs9274063	CHR_HSCHR6_MHC_DBB_CTG1:32637578-32637578	T	non_coding_transcript_exon_variant	MODIFIER	HLA-DQB1	ENSG00000233209	Transcript	ENST00000479570.5	retained_intron	2/3	-	-	-	2872	-	-	-	-	rs9274063	-	-1	-	HGNC	HGNC:4944	-	-	-	-	-	-	-	-	-	-	-	-	-	-	-
rs9274063	CHR_HSCHR6_MHC_DBB_CTG1:32637578-32637578	A	upstream_gene_variant	MODIFIER	HLA-DQB1	ENSG00000233209	Transcript	ENST00000486521.1	processed_transcript	-	-	-	-	-	-	-	-	-	rs9274063	1902	-1	-	HGNC	HGNC:4944	-	-	-	-	-	0.0455	-	-	-	-	-	-	-	-	-
rs9274063	CHR_HSCHR6_MHC_DBB_CTG1:32637578-32637578	T	upstream_gene_variant	MODIFIER	HLA-DQB1	ENSG00000233209	Transcript	ENST00000486521.1	processed_transcript	-	-	-	-	-	-	-	-	-	rs9274063	1902	-1	-	HGNC	HGNC:4944	-	-	-	-	-	-	-	-	-	-	-	-	-	-	-
rs9274063	CHR_HSCHR6_MHC_DBB_CTG1:32637578-32637578	A	intron_variant,NMD_transcript_variant	MODIFIER	HLA-DQB1	ENSG00000233209	Transcript	ENST00000490862.5	nonsense_mediated_decay	-	2/4	-	-	-	-	-	-	-	rs9274063	-	-1	-	HGNC	HGNC:4944	-	-	-	-	-	0.0455	-	-	-	-	-	-	-	-	-
rs9274063	CHR_HSCHR6_MHC_DBB_CTG1:32637578-32637578	T	intron_variant,NMD_transcript_variant	MODIFIER	HLA-DQB1	ENSG00000233209	Transcript	ENST00000490862.5	nonsense_mediated_decay	-	2/4	-	-	-	-	-	-	-	rs9274063	-	-1	-	HGNC	HGNC:4944	-	-	-	-	-	-	-	-	-	-	-	-	-	-	-
rs35696625	CHR_HSCHR6_MHC_DBB_CTG1:32638709-32638709	A	intron_variant	MODIFIER	HLA-DQB1	ENSG00000233209	Transcript	ENST00000399074.7	protein_coding	-	2/5	-	-	-	-	-	-	-	rs35696625	-	-1	-	HGNC	HGNC:4944	-	-	-	-	-	-	-	-	-	-	-	-	-	-	-
rs35696625	CHR_HSCHR6_MHC_DBB_CTG1:32638709-32638709	C	intron_variant	MODIFIER	HLA-DQB1	ENSG00000233209	Transcript	ENST00000399074.7	protein_coding	-	2/5	-	-	-	-	-	-	-	rs35696625	-	-1	-	HGNC	HGNC:4944	-	-	-	-	-	0.1366	-	-	-	-	-	-	-	-	-
rs35696625	CHR_HSCHR6_MHC_DBB_CTG1:32638709-32638709	A	upstream_gene_variant	MODIFIER	CR753846.2	ENSG00000240684	Transcript	ENST00000415151.1	lncRNA	-	-	-	-	-	-	-	-	-	rs35696625	999	-1	-	Clone_based_ensembl_gene	-	-	3	-	-	-	-	-	-	-	-	-	-	-	-	-
rs35696625	CHR_HSCHR6_MHC_DBB_CTG1:32638709-32638709	C	upstream_gene_variant	MODIFIER	CR753846.2	ENSG00000240684	Transcript	ENST00000415151.1	lncRNA	-	-	-	-	-	-	-	-	-	rs35696625	999	-1	-	Clone_based_ensembl_gene	-	-	3	-	-	-	0.1366	-	-	-	-	-	-	-	-	-
rs35696625	CHR_HSCHR6_MHC_DBB_CTG1:32638709-32638709	A	intron_variant	MODIFIER	HLA-DQB1	ENSG00000233209	Transcript	ENST00000416192.6	protein_coding	-	2/4	-	-	-	-	-	-	-	rs35696625	-	-1	-	HGNC	HGNC:4944	-	-	-	-	-	-	-	-	-	-	-	-	-	-	-
rs35696625	CHR_HSCHR6_MHC_DBB_CTG1:32638709-32638709	C	intron_variant	MODIFIER	HLA-DQB1	ENSG00000233209	Transcript	ENST00000416192.6	protein_coding	-	2/4	-	-	-	-	-	-	-	rs35696625	-	-1	-	HGNC	HGNC:4944	-	-	-	-	-	0.1366	-	-	-	-	-	-	-	-	-
rs35696625	CHR_HSCHR6_MHC_DBB_CTG1:32638709-32638709	A	intron_variant	MODIFIER	HLA-DQB1	ENSG00000233209	Transcript	ENST00000422950.1	protein_coding	-	3/5	-	-	-	-	-	-	-	rs35696625	-	-1	-	HGNC	HGNC:4944	-	-	-	-	-	-	-	-	-	-	-	-	-	-	-
rs35696625	CHR_HSCHR6_MHC_DBB_CTG1:32638709-32638709	C	intron_variant	MODIFIER	HLA-DQB1	ENSG00000233209	Transcript	ENST00000422950.1	protein_coding	-	3/5	-	-	-	-	-	-	-	rs35696625	-	-1	-	HGNC	HGNC:4944	-	-	-	-	-	0.1366	-	-	-	-	-	-	-	-	-
rs35696625	CHR_HSCHR6_MHC_DBB_CTG1:32638709-32638709	A	intron_variant	MODIFIER	HLA-DQB1	ENSG00000233209	Transcript	ENST00000430790.6	protein_coding	-	1/2	-	-	-	-	-	-	-	rs35696625	-	-1	-	HGNC	HGNC:4944	-	-	-	-	-	-	-	-	-	-	-	-	-	-	-
rs35696625	CHR_HSCHR6_MHC_DBB_CTG1:32638709-32638709	C	intron_variant	MODIFIER	HLA-DQB1	ENSG00000233209	Transcript	ENST00000430790.6	protein_coding	-	1/2	-	-	-	-	-	-	-	rs35696625	-	-1	-	HGNC	HGNC:4944	-	-	-	-	-	0.1366	-	-	-	-	-	-	-	-	-
rs35696625	CHR_HSCHR6_MHC_DBB_CTG1:32638709-32638709	A	intron_variant	MODIFIER	HLA-DQB1	ENSG00000233209	Transcript	ENST00000432856.1	protein_coding	-	2/2	-	-	-	-	-	-	-	rs35696625	-	-1	cds_end_NF	HGNC	HGNC:4944	-	-	-	-	-	-	-	-	-	-	-	-	-	-	-
rs35696625	CHR_HSCHR6_MHC_DBB_CTG1:32638709-32638709	C	intron_variant	MODIFIER	HLA-DQB1	ENSG00000233209	Transcript	ENST00000432856.1	protein_coding	-	2/2	-	-	-	-	-	-	-	rs35696625	-	-1	cds_end_NF	HGNC	HGNC:4944	-	-	-	-	-	0.1366	-	-	-	-	-	-	-	-	-
rs35696625	CHR_HSCHR6_MHC_DBB_CTG1:32638709-32638709	A	intron_variant	MODIFIER	HLA-DQB1	ENSG00000233209	Transcript	ENST00000434886.6	protein_coding	-	2/3	-	-	-	-	-	-	-	rs35696625	-	-1	-	HGNC	HGNC:4944	-	-	-	-	-	-	-	-	-	-	-	-	-	-	-
rs35696625	CHR_HSCHR6_MHC_DBB_CTG1:32638709-32638709	C	intron_variant	MODIFIER	HLA-DQB1	ENSG00000233209	Transcript	ENST00000434886.6	protein_coding	-	2/3	-	-	-	-	-	-	-	rs35696625	-	-1	-	HGNC	HGNC:4944	-	-	-	-	-	0.1366	-	-	-	-	-	-	-	-	-
rs35696625	CHR_HSCHR6_MHC_DBB_CTG1:32638709-32638709	A	downstream_gene_variant	MODIFIER	HLA-DQB1-AS1	ENSG00000237455	Transcript	ENST00000444506.1	lncRNA	-	-	-	-	-	-	-	-	-	rs35696625	2743	1	-	HGNC	HGNC:39762	-	-	-	-	-	-	-	-	-	-	-	-	-	-	-
rs35696625	CHR_HSCHR6_MHC_DBB_CTG1:32638709-32638709	C	downstream_gene_variant	MODIFIER	HLA-DQB1-AS1	ENSG00000237455	Transcript	ENST00000444506.1	lncRNA	-	-	-	-	-	-	-	-	-	rs35696625	2743	1	-	HGNC	HGNC:39762	-	-	-	-	-	0.1366	-	-	-	-	-	-	-	-	-
rs35696625	CHR_HSCHR6_MHC_DBB_CTG1:32638709-32638709	A	non_coding_transcript_exon_variant	MODIFIER	HLA-DQB1	ENSG00000233209	Transcript	ENST00000479570.5	retained_intron	2/3	-	-	-	1741	-	-	-	-	rs35696625	-	-1	-	HGNC	HGNC:4944	-	-	-	-	-	-	-	-	-	-	-	-	-	-	-
rs35696625	CHR_HSCHR6_MHC_DBB_CTG1:32638709-32638709	C	non_coding_transcript_exon_variant	MODIFIER	HLA-DQB1	ENSG00000233209	Transcript	ENST00000479570.5	retained_intron	2/3	-	-	-	1741	-	-	-	-	rs35696625	-	-1	-	HGNC	HGNC:4944	-	-	-	-	-	0.1366	-	-	-	-	-	-	-	-	-
rs35696625	CHR_HSCHR6_MHC_DBB_CTG1:32638709-32638709	A	upstream_gene_variant	MODIFIER	HLA-DQB1	ENSG00000233209	Transcript	ENST00000486521.1	processed_transcript	-	-	-	-	-	-	-	-	-	rs35696625	3033	-1	-	HGNC	HGNC:4944	-	-	-	-	-	-	-	-	-	-	-	-	-	-	-
rs35696625	CHR_HSCHR6_MHC_DBB_CTG1:32638709-32638709	C	upstream_gene_variant	MODIFIER	HLA-DQB1	ENSG00000233209	Transcript	ENST00000486521.1	processed_transcript	-	-	-	-	-	-	-	-	-	rs35696625	3033	-1	-	HGNC	HGNC:4944	-	-	-	-	-	0.1366	-	-	-	-	-	-	-	-	-
rs35696625	CHR_HSCHR6_MHC_DBB_CTG1:32638709-32638709	A	intron_variant,NMD_transcript_variant	MODIFIER	HLA-DQB1	ENSG00000233209	Transcript	ENST00000490862.5	nonsense_mediated_decay	-	2/4	-	-	-	-	-	-	-	rs35696625	-	-1	-	HGNC	HGNC:4944	-	-	-	-	-	-	-	-	-	-	-	-	-	-	-
rs35696625	CHR_HSCHR6_MHC_DBB_CTG1:32638709-32638709	C	intron_variant,NMD_transcript_variant	MODIFIER	HLA-DQB1	ENSG00000233209	Transcript	ENST00000490862.5	nonsense_mediated_decay	-	2/4	-	-	-	-	-	-	-	rs35696625	-	-1	-	HGNC	HGNC:4944	-	-	-	-	-	0.1366	-	-	-	-	-	-	-	-	-
rs28746771	CHR_HSCHR6_MHC_DBB_CTG1:32639611-32639611	C	intron_variant	MODIFIER	HLA-DQB1	ENSG00000233209	Transcript	ENST00000399074.7	protein_coding	-	2/5	-	-	-	-	-	-	-	rs28746771	-	-1	-	HGNC	HGNC:4944	-	-	-	-	-	-	-	-	-	-	-	-	-	-	-
rs28746771	CHR_HSCHR6_MHC_DBB_CTG1:32639611-32639611	A	intron_variant	MODIFIER	HLA-DQB1	ENSG00000233209	Transcript	ENST00000399074.7	protein_coding	-	2/5	-	-	-	-	-	-	-	rs28746771	-	-1	-	HGNC	HGNC:4944	-	-	-	-	-	-	-	-	-	-	-	-	-	-	-
rs28746771	CHR_HSCHR6_MHC_DBB_CTG1:32639611-32639611	G	intron_variant	MODIFIER	HLA-DQB1	ENSG00000233209	Transcript	ENST00000399074.7	protein_coding	-	2/5	-	-	-	-	-	-	-	rs28746771	-	-1	-	HGNC	HGNC:4944	-	-	-	-	-	-	-	-	-	-	-	-	-	-	-
rs28746771	CHR_HSCHR6_MHC_DBB_CTG1:32639611-32639611	C	upstream_gene_variant	MODIFIER	CR753846.2	ENSG00000240684	Transcript	ENST00000415151.1	lncRNA	-	-	-	-	-	-	-	-	-	rs28746771	1901	-1	-	Clone_based_ensembl_gene	-	-	3	-	-	-	-	-	-	-	-	-	-	-	-	-
rs28746771	CHR_HSCHR6_MHC_DBB_CTG1:32639611-32639611	A	upstream_gene_variant	MODIFIER	CR753846.2	ENSG00000240684	Transcript	ENST00000415151.1	lncRNA	-	-	-	-	-	-	-	-	-	rs28746771	1901	-1	-	Clone_based_ensembl_gene	-	-	3	-	-	-	-	-	-	-	-	-	-	-	-	-
rs28746771	CHR_HSCHR6_MHC_DBB_CTG1:32639611-32639611	G	upstream_gene_variant	MODIFIER	CR753846.2	ENSG00000240684	Transcript	ENST00000415151.1	lncRNA	-	-	-	-	-	-	-	-	-	rs28746771	1901	-1	-	Clone_based_ensembl_gene	-	-	3	-	-	-	-	-	-	-	-	-	-	-	-	-
rs28746771	CHR_HSCHR6_MHC_DBB_CTG1:32639611-32639611	C	intron_variant	MODIFIER	HLA-DQB1	ENSG00000233209	Transcript	ENST00000416192.6	protein_coding	-	2/4	-	-	-	-	-	-	-	rs28746771	-	-1	-	HGNC	HGNC:4944	-	-	-	-	-	-	-	-	-	-	-	-	-	-	-
rs28746771	CHR_HSCHR6_MHC_DBB_CTG1:32639611-32639611	A	intron_variant	MODIFIER	HLA-DQB1	ENSG00000233209	Transcript	ENST00000416192.6	protein_coding	-	2/4	-	-	-	-	-	-	-	rs28746771	-	-1	-	HGNC	HGNC:4944	-	-	-	-	-	-	-	-	-	-	-	-	-	-	-
rs28746771	CHR_HSCHR6_MHC_DBB_CTG1:32639611-32639611	G	intron_variant	MODIFIER	HLA-DQB1	ENSG00000233209	Transcript	ENST00000416192.6	protein_coding	-	2/4	-	-	-	-	-	-	-	rs28746771	-	-1	-	HGNC	HGNC:4944	-	-	-	-	-	-	-	-	-	-	-	-	-	-	-
rs28746771	CHR_HSCHR6_MHC_DBB_CTG1:32639611-32639611	C	intron_variant	MODIFIER	HLA-DQB1	ENSG00000233209	Transcript	ENST00000422950.1	protein_coding	-	3/5	-	-	-	-	-	-	-	rs28746771	-	-1	-	HGNC	HGNC:4944	-	-	-	-	-	-	-	-	-	-	-	-	-	-	-
rs28746771	CHR_HSCHR6_MHC_DBB_CTG1:32639611-32639611	A	intron_variant	MODIFIER	HLA-DQB1	ENSG00000233209	Transcript	ENST00000422950.1	protein_coding	-	3/5	-	-	-	-	-	-	-	rs28746771	-	-1	-	HGNC	HGNC:4944	-	-	-	-	-	-	-	-	-	-	-	-	-	-	-
rs28746771	CHR_HSCHR6_MHC_DBB_CTG1:32639611-32639611	G	intron_variant	MODIFIER	HLA-DQB1	ENSG00000233209	Transcript	ENST00000422950.1	protein_coding	-	3/5	-	-	-	-	-	-	-	rs28746771	-	-1	-	HGNC	HGNC:4944	-	-	-	-	-	-	-	-	-	-	-	-	-	-	-
rs28746771	CHR_HSCHR6_MHC_DBB_CTG1:32639611-32639611	C	intron_variant	MODIFIER	HLA-DQB1	ENSG00000233209	Transcript	ENST00000430790.6	protein_coding	-	1/2	-	-	-	-	-	-	-	rs28746771	-	-1	-	HGNC	HGNC:4944	-	-	-	-	-	-	-	-	-	-	-	-	-	-	-
rs28746771	CHR_HSCHR6_MHC_DBB_CTG1:32639611-32639611	A	intron_variant	MODIFIER	HLA-DQB1	ENSG00000233209	Transcript	ENST00000430790.6	protein_coding	-	1/2	-	-	-	-	-	-	-	rs28746771	-	-1	-	HGNC	HGNC:4944	-	-	-	-	-	-	-	-	-	-	-	-	-	-	-
rs28746771	CHR_HSCHR6_MHC_DBB_CTG1:32639611-32639611	G	intron_variant	MODIFIER	HLA-DQB1	ENSG00000233209	Transcript	ENST00000430790.6	protein_coding	-	1/2	-	-	-	-	-	-	-	rs28746771	-	-1	-	HGNC	HGNC:4944	-	-	-	-	-	-	-	-	-	-	-	-	-	-	-
rs28746771	CHR_HSCHR6_MHC_DBB_CTG1:32639611-32639611	C	intron_variant	MODIFIER	HLA-DQB1	ENSG00000233209	Transcript	ENST00000432856.1	protein_coding	-	2/2	-	-	-	-	-	-	-	rs28746771	-	-1	cds_end_NF	HGNC	HGNC:4944	-	-	-	-	-	-	-	-	-	-	-	-	-	-	-
rs28746771	CHR_HSCHR6_MHC_DBB_CTG1:32639611-32639611	A	intron_variant	MODIFIER	HLA-DQB1	ENSG00000233209	Transcript	ENST00000432856.1	protein_coding	-	2/2	-	-	-	-	-	-	-	rs28746771	-	-1	cds_end_NF	HGNC	HGNC:4944	-	-	-	-	-	-	-	-	-	-	-	-	-	-	-
rs28746771	CHR_HSCHR6_MHC_DBB_CTG1:32639611-32639611	G	intron_variant	MODIFIER	HLA-DQB1	ENSG00000233209	Transcript	ENST00000432856.1	protein_coding	-	2/2	-	-	-	-	-	-	-	rs28746771	-	-1	cds_end_NF	HGNC	HGNC:4944	-	-	-	-	-	-	-	-	-	-	-	-	-	-	-
rs28746771	CHR_HSCHR6_MHC_DBB_CTG1:32639611-32639611	C	intron_variant	MODIFIER	HLA-DQB1	ENSG00000233209	Transcript	ENST00000434886.6	protein_coding	-	2/3	-	-	-	-	-	-	-	rs28746771	-	-1	-	HGNC	HGNC:4944	-	-	-	-	-	-	-	-	-	-	-	-	-	-	-
rs28746771	CHR_HSCHR6_MHC_DBB_CTG1:32639611-32639611	A	intron_variant	MODIFIER	HLA-DQB1	ENSG00000233209	Transcript	ENST00000434886.6	protein_coding	-	2/3	-	-	-	-	-	-	-	rs28746771	-	-1	-	HGNC	HGNC:4944	-	-	-	-	-	-	-	-	-	-	-	-	-	-	-
rs28746771	CHR_HSCHR6_MHC_DBB_CTG1:32639611-32639611	G	intron_variant	MODIFIER	HLA-DQB1	ENSG00000233209	Transcript	ENST00000434886.6	protein_coding	-	2/3	-	-	-	-	-	-	-	rs28746771	-	-1	-	HGNC	HGNC:4944	-	-	-	-	-	-	-	-	-	-	-	-	-	-	-
rs28746771	CHR_HSCHR6_MHC_DBB_CTG1:32639611-32639611	C	downstream_gene_variant	MODIFIER	HLA-DQB1-AS1	ENSG00000237455	Transcript	ENST00000444506.1	lncRNA	-	-	-	-	-	-	-	-	-	rs28746771	3645	1	-	HGNC	HGNC:39762	-	-	-	-	-	-	-	-	-	-	-	-	-	-	-
rs28746771	CHR_HSCHR6_MHC_DBB_CTG1:32639611-32639611	A	downstream_gene_variant	MODIFIER	HLA-DQB1-AS1	ENSG00000237455	Transcript	ENST00000444506.1	lncRNA	-	-	-	-	-	-	-	-	-	rs28746771	3645	1	-	HGNC	HGNC:39762	-	-	-	-	-	-	-	-	-	-	-	-	-	-	-
rs28746771	CHR_HSCHR6_MHC_DBB_CTG1:32639611-32639611	G	downstream_gene_variant	MODIFIER	HLA-DQB1-AS1	ENSG00000237455	Transcript	ENST00000444506.1	lncRNA	-	-	-	-	-	-	-	-	-	rs28746771	3645	1	-	HGNC	HGNC:39762	-	-	-	-	-	-	-	-	-	-	-	-	-	-	-
rs28746771	CHR_HSCHR6_MHC_DBB_CTG1:32639611-32639611	C	non_coding_transcript_exon_variant	MODIFIER	HLA-DQB1	ENSG00000233209	Transcript	ENST00000479570.5	retained_intron	2/3	-	-	-	839	-	-	-	-	rs28746771	-	-1	-	HGNC	HGNC:4944	-	-	-	-	-	-	-	-	-	-	-	-	-	-	-
rs28746771	CHR_HSCHR6_MHC_DBB_CTG1:32639611-32639611	A	non_coding_transcript_exon_variant	MODIFIER	HLA-DQB1	ENSG00000233209	Transcript	ENST00000479570.5	retained_intron	2/3	-	-	-	839	-	-	-	-	rs28746771	-	-1	-	HGNC	HGNC:4944	-	-	-	-	-	-	-	-	-	-	-	-	-	-	-
rs28746771	CHR_HSCHR6_MHC_DBB_CTG1:32639611-32639611	G	non_coding_transcript_exon_variant	MODIFIER	HLA-DQB1	ENSG00000233209	Transcript	ENST00000479570.5	retained_intron	2/3	-	-	-	839	-	-	-	-	rs28746771	-	-1	-	HGNC	HGNC:4944	-	-	-	-	-	-	-	-	-	-	-	-	-	-	-
rs28746771	CHR_HSCHR6_MHC_DBB_CTG1:32639611-32639611	C	upstream_gene_variant	MODIFIER	HLA-DQB1	ENSG00000233209	Transcript	ENST00000486521.1	processed_transcript	-	-	-	-	-	-	-	-	-	rs28746771	3935	-1	-	HGNC	HGNC:4944	-	-	-	-	-	-	-	-	-	-	-	-	-	-	-
rs28746771	CHR_HSCHR6_MHC_DBB_CTG1:32639611-32639611	A	upstream_gene_variant	MODIFIER	HLA-DQB1	ENSG00000233209	Transcript	ENST00000486521.1	processed_transcript	-	-	-	-	-	-	-	-	-	rs28746771	3935	-1	-	HGNC	HGNC:4944	-	-	-	-	-	-	-	-	-	-	-	-	-	-	-
rs28746771	CHR_HSCHR6_MHC_DBB_CTG1:32639611-32639611	G	upstream_gene_variant	MODIFIER	HLA-DQB1	ENSG00000233209	Transcript	ENST00000486521.1	processed_transcript	-	-	-	-	-	-	-	-	-	rs28746771	3935	-1	-	HGNC	HGNC:4944	-	-	-	-	-	-	-	-	-	-	-	-	-	-	-
rs28746771	CHR_HSCHR6_MHC_DBB_CTG1:32639611-32639611	C	intron_variant,NMD_transcript_variant	MODIFIER	HLA-DQB1	ENSG00000233209	Transcript	ENST00000490862.5	nonsense_mediated_decay	-	2/4	-	-	-	-	-	-	-	rs28746771	-	-1	-	HGNC	HGNC:4944	-	-	-	-	-	-	-	-	-	-	-	-	-	-	-
rs28746771	CHR_HSCHR6_MHC_DBB_CTG1:32639611-32639611	A	intron_variant,NMD_transcript_variant	MODIFIER	HLA-DQB1	ENSG00000233209	Transcript	ENST00000490862.5	nonsense_mediated_decay	-	2/4	-	-	-	-	-	-	-	rs28746771	-	-1	-	HGNC	HGNC:4944	-	-	-	-	-	-	-	-	-	-	-	-	-	-	-
rs28746771	CHR_HSCHR6_MHC_DBB_CTG1:32639611-32639611	G	intron_variant,NMD_transcript_variant	MODIFIER	HLA-DQB1	ENSG00000233209	Transcript	ENST00000490862.5	nonsense_mediated_decay	-	2/4	-	-	-	-	-	-	-	rs28746771	-	-1	-	HGNC	HGNC:4944	-	-	-	-	-	-	-	-	-	-	-	-	-	-	-
rs28746828	CHR_HSCHR6_MHC_DBB_CTG1:32641147-32641147	A	intron_variant	MODIFIER	HLA-DQB1	ENSG00000233209	Transcript	ENST00000399074.7	protein_coding	-	1/5	-	-	-	-	-	-	-	rs28746828	-	-1	-	HGNC	HGNC:4944	-	-	-	-	-	-	-	-	-	-	-	-	-	-	-
rs28746828	CHR_HSCHR6_MHC_DBB_CTG1:32641147-32641147	T	intron_variant	MODIFIER	HLA-DQB1	ENSG00000233209	Transcript	ENST00000399074.7	protein_coding	-	1/5	-	-	-	-	-	-	-	rs28746828	-	-1	-	HGNC	HGNC:4944	-	-	-	-	-	-	-	-	-	-	-	-	-	-	-
rs28746828	CHR_HSCHR6_MHC_DBB_CTG1:32641147-32641147	A	upstream_gene_variant	MODIFIER	CR753846.2	ENSG00000240684	Transcript	ENST00000415151.1	lncRNA	-	-	-	-	-	-	-	-	-	rs28746828	3437	-1	-	Clone_based_ensembl_gene	-	-	3	-	-	-	-	-	-	-	-	-	-	-	-	-
rs28746828	CHR_HSCHR6_MHC_DBB_CTG1:32641147-32641147	T	upstream_gene_variant	MODIFIER	CR753846.2	ENSG00000240684	Transcript	ENST00000415151.1	lncRNA	-	-	-	-	-	-	-	-	-	rs28746828	3437	-1	-	Clone_based_ensembl_gene	-	-	3	-	-	-	-	-	-	-	-	-	-	-	-	-
rs28746828	CHR_HSCHR6_MHC_DBB_CTG1:32641147-32641147	A	intron_variant	MODIFIER	HLA-DQB1	ENSG00000233209	Transcript	ENST00000416192.6	protein_coding	-	1/4	-	-	-	-	-	-	-	rs28746828	-	-1	-	HGNC	HGNC:4944	-	-	-	-	-	-	-	-	-	-	-	-	-	-	-
rs28746828	CHR_HSCHR6_MHC_DBB_CTG1:32641147-32641147	T	intron_variant	MODIFIER	HLA-DQB1	ENSG00000233209	Transcript	ENST00000416192.6	protein_coding	-	1/4	-	-	-	-	-	-	-	rs28746828	-	-1	-	HGNC	HGNC:4944	-	-	-	-	-	-	-	-	-	-	-	-	-	-	-
rs28746828	CHR_HSCHR6_MHC_DBB_CTG1:32641147-32641147	A	intron_variant	MODIFIER	HLA-DQB1	ENSG00000233209	Transcript	ENST00000422950.1	protein_coding	-	2/5	-	-	-	-	-	-	-	rs28746828	-	-1	-	HGNC	HGNC:4944	-	-	-	-	-	-	-	-	-	-	-	-	-	-	-
rs28746828	CHR_HSCHR6_MHC_DBB_CTG1:32641147-32641147	T	intron_variant	MODIFIER	HLA-DQB1	ENSG00000233209	Transcript	ENST00000422950.1	protein_coding	-	2/5	-	-	-	-	-	-	-	rs28746828	-	-1	-	HGNC	HGNC:4944	-	-	-	-	-	-	-	-	-	-	-	-	-	-	-
rs28746828	CHR_HSCHR6_MHC_DBB_CTG1:32641147-32641147	A	intron_variant	MODIFIER	HLA-DQB1	ENSG00000233209	Transcript	ENST00000430790.6	protein_coding	-	1/2	-	-	-	-	-	-	-	rs28746828	-	-1	-	HGNC	HGNC:4944	-	-	-	-	-	-	-	-	-	-	-	-	-	-	-
rs28746828	CHR_HSCHR6_MHC_DBB_CTG1:32641147-32641147	T	intron_variant	MODIFIER	HLA-DQB1	ENSG00000233209	Transcript	ENST00000430790.6	protein_coding	-	1/2	-	-	-	-	-	-	-	rs28746828	-	-1	-	HGNC	HGNC:4944	-	-	-	-	-	-	-	-	-	-	-	-	-	-	-
rs28746828	CHR_HSCHR6_MHC_DBB_CTG1:32641147-32641147	A	intron_variant	MODIFIER	HLA-DQB1	ENSG00000233209	Transcript	ENST00000432856.1	protein_coding	-	1/2	-	-	-	-	-	-	-	rs28746828	-	-1	cds_end_NF	HGNC	HGNC:4944	-	-	-	-	-	-	-	-	-	-	-	-	-	-	-
rs28746828	CHR_HSCHR6_MHC_DBB_CTG1:32641147-32641147	T	intron_variant	MODIFIER	HLA-DQB1	ENSG00000233209	Transcript	ENST00000432856.1	protein_coding	-	1/2	-	-	-	-	-	-	-	rs28746828	-	-1	cds_end_NF	HGNC	HGNC:4944	-	-	-	-	-	-	-	-	-	-	-	-	-	-	-
rs28746828	CHR_HSCHR6_MHC_DBB_CTG1:32641147-32641147	A	intron_variant	MODIFIER	HLA-DQB1	ENSG00000233209	Transcript	ENST00000434886.6	protein_coding	-	1/3	-	-	-	-	-	-	-	rs28746828	-	-1	-	HGNC	HGNC:4944	-	-	-	-	-	-	-	-	-	-	-	-	-	-	-
rs28746828	CHR_HSCHR6_MHC_DBB_CTG1:32641147-32641147	T	intron_variant	MODIFIER	HLA-DQB1	ENSG00000233209	Transcript	ENST00000434886.6	protein_coding	-	1/3	-	-	-	-	-	-	-	rs28746828	-	-1	-	HGNC	HGNC:4944	-	-	-	-	-	-	-	-	-	-	-	-	-	-	-
rs28746828	CHR_HSCHR6_MHC_DBB_CTG1:32641147-32641147	A	intron_variant,non_coding_transcript_variant	MODIFIER	HLA-DQB1	ENSG00000233209	Transcript	ENST00000479570.5	retained_intron	-	1/2	-	-	-	-	-	-	-	rs28746828	-	-1	-	HGNC	HGNC:4944	-	-	-	-	-	-	-	-	-	-	-	-	-	-	-
rs28746828	CHR_HSCHR6_MHC_DBB_CTG1:32641147-32641147	T	intron_variant,non_coding_transcript_variant	MODIFIER	HLA-DQB1	ENSG00000233209	Transcript	ENST00000479570.5	retained_intron	-	1/2	-	-	-	-	-	-	-	rs28746828	-	-1	-	HGNC	HGNC:4944	-	-	-	-	-	-	-	-	-	-	-	-	-	-	-
rs28746828	CHR_HSCHR6_MHC_DBB_CTG1:32641147-32641147	A	intron_variant,NMD_transcript_variant	MODIFIER	HLA-DQB1	ENSG00000233209	Transcript	ENST00000490862.5	nonsense_mediated_decay	-	1/4	-	-	-	-	-	-	-	rs28746828	-	-1	-	HGNC	HGNC:4944	-	-	-	-	-	-	-	-	-	-	-	-	-	-	-
rs28746828	CHR_HSCHR6_MHC_DBB_CTG1:32641147-32641147	T	intron_variant,NMD_transcript_variant	MODIFIER	HLA-DQB1	ENSG00000233209	Transcript	ENST00000490862.5	nonsense_mediated_decay	-	1/4	-	-	-	-	-	-	-	rs28746828	-	-1	-	HGNC	HGNC:4944	-	-	-	-	-	-	-	-	-	-	-	-	-	-	-
rs6908943	CHR_HSCHR6_MHC_DBB_CTG1:32642775-32642775	T	upstream_gene_variant	MODIFIER	HLA-DQB1	ENSG00000233209	Transcript	ENST00000399074.7	protein_coding	-	-	-	-	-	-	-	-	-	rs6908943	703	-1	-	HGNC	HGNC:4944	-	-	-	-	-	0.2069	-	-	1	20018019,30285260	-	-	-	-	-
rs6908943	CHR_HSCHR6_MHC_DBB_CTG1:32642775-32642775	T	upstream_gene_variant	MODIFIER	HLA-DQB1	ENSG00000233209	Transcript	ENST00000416192.6	protein_coding	-	-	-	-	-	-	-	-	-	rs6908943	826	-1	-	HGNC	HGNC:4944	-	-	-	-	-	0.2069	-	-	1	20018019,30285260	-	-	-	-	-
rs6908943	CHR_HSCHR6_MHC_DBB_CTG1:32642775-32642775	T	intron_variant	MODIFIER	HLA-DQB1	ENSG00000233209	Transcript	ENST00000422950.1	protein_coding	-	1/5	-	-	-	-	-	-	-	rs6908943	-	-1	-	HGNC	HGNC:4944	-	-	-	-	-	0.2069	-	-	1	20018019,30285260	-	-	-	-	-
rs6908943	CHR_HSCHR6_MHC_DBB_CTG1:32642775-32642775	T	upstream_gene_variant	MODIFIER	HLA-DQB1	ENSG00000233209	Transcript	ENST00000430790.6	protein_coding	-	-	-	-	-	-	-	-	-	rs6908943	868	-1	-	HGNC	HGNC:4944	-	-	-	-	-	0.2069	-	-	1	20018019,30285260	-	-	-	-	-
rs6908943	CHR_HSCHR6_MHC_DBB_CTG1:32642775-32642775	T	upstream_gene_variant	MODIFIER	HLA-DQB1	ENSG00000233209	Transcript	ENST00000432856.1	protein_coding	-	-	-	-	-	-	-	-	-	rs6908943	863	-1	cds_end_NF	HGNC	HGNC:4944	-	-	-	-	-	0.2069	-	-	1	20018019,30285260	-	-	-	-	-
rs6908943	CHR_HSCHR6_MHC_DBB_CTG1:32642775-32642775	T	upstream_gene_variant	MODIFIER	HLA-DQB1	ENSG00000233209	Transcript	ENST00000434886.6	protein_coding	-	-	-	-	-	-	-	-	-	rs6908943	873	-1	-	HGNC	HGNC:4944	-	-	-	-	-	0.2069	-	-	1	20018019,30285260	-	-	-	-	-
rs6908943	CHR_HSCHR6_MHC_DBB_CTG1:32642775-32642775	T	upstream_gene_variant	MODIFIER	HLA-DQB1	ENSG00000233209	Transcript	ENST00000479570.5	retained_intron	-	-	-	-	-	-	-	-	-	rs6908943	882	-1	-	HGNC	HGNC:4944	-	-	-	-	-	0.2069	-	-	1	20018019,30285260	-	-	-	-	-
rs6908943	CHR_HSCHR6_MHC_DBB_CTG1:32642775-32642775	T	upstream_gene_variant	MODIFIER	HLA-DQB1	ENSG00000233209	Transcript	ENST00000490862.5	nonsense_mediated_decay	-	-	-	-	-	-	-	-	-	rs6908943	882	-1	-	HGNC	HGNC:4944	-	-	-	-	-	0.2069	-	-	1	20018019,30285260	-	-	-	-	-
rs3828805	CHR_HSCHR6_MHC_DBB_CTG1:32644604-32644604	T	upstream_gene_variant	MODIFIER	HLA-DQB1	ENSG00000233209	Transcript	ENST00000399074.7	protein_coding	-	-	-	-	-	-	-	-	-	rs3828805	2532	-1	-	HGNC	HGNC:4944	-	-	-	-	-	0.1803	-	-	1	27749845	-	-	-	-	-
rs3828805	CHR_HSCHR6_MHC_DBB_CTG1:32644604-32644604	A	upstream_gene_variant	MODIFIER	HLA-DQB1	ENSG00000233209	Transcript	ENST00000399074.7	protein_coding	-	-	-	-	-	-	-	-	-	rs3828805	2532	-1	-	HGNC	HGNC:4944	-	-	-	-	-	-	-	-	1	27749845	-	-	-	-	-
rs3828805	CHR_HSCHR6_MHC_DBB_CTG1:32644604-32644604	T	upstream_gene_variant	MODIFIER	HLA-DQB1	ENSG00000233209	Transcript	ENST00000416192.6	protein_coding	-	-	-	-	-	-	-	-	-	rs3828805	2655	-1	-	HGNC	HGNC:4944	-	-	-	-	-	0.1803	-	-	1	27749845	-	-	-	-	-
rs3828805	CHR_HSCHR6_MHC_DBB_CTG1:32644604-32644604	A	upstream_gene_variant	MODIFIER	HLA-DQB1	ENSG00000233209	Transcript	ENST00000416192.6	protein_coding	-	-	-	-	-	-	-	-	-	rs3828805	2655	-1	-	HGNC	HGNC:4944	-	-	-	-	-	-	-	-	1	27749845	-	-	-	-	-
rs3828805	CHR_HSCHR6_MHC_DBB_CTG1:32644604-32644604	T	5_prime_UTR_variant	MODIFIER	HLA-DQB1	ENSG00000233209	Transcript	ENST00000422950.1	protein_coding	1/6	-	-	-	41	-	-	-	-	rs3828805	-	-1	-	HGNC	HGNC:4944	-	-	-	-	-	0.1803	-	-	1	27749845	-	-	-	-	-
rs3828805	CHR_HSCHR6_MHC_DBB_CTG1:32644604-32644604	A	5_prime_UTR_variant	MODIFIER	HLA-DQB1	ENSG00000233209	Transcript	ENST00000422950.1	protein_coding	1/6	-	-	-	41	-	-	-	-	rs3828805	-	-1	-	HGNC	HGNC:4944	-	-	-	-	-	-	-	-	1	27749845	-	-	-	-	-
rs3828805	CHR_HSCHR6_MHC_DBB_CTG1:32644604-32644604	T	upstream_gene_variant	MODIFIER	HLA-DQB1	ENSG00000233209	Transcript	ENST00000430790.6	protein_coding	-	-	-	-	-	-	-	-	-	rs3828805	2697	-1	-	HGNC	HGNC:4944	-	-	-	-	-	0.1803	-	-	1	27749845	-	-	-	-	-
rs3828805	CHR_HSCHR6_MHC_DBB_CTG1:32644604-32644604	A	upstream_gene_variant	MODIFIER	HLA-DQB1	ENSG00000233209	Transcript	ENST00000430790.6	protein_coding	-	-	-	-	-	-	-	-	-	rs3828805	2697	-1	-	HGNC	HGNC:4944	-	-	-	-	-	-	-	-	1	27749845	-	-	-	-	-
rs3828805	CHR_HSCHR6_MHC_DBB_CTG1:32644604-32644604	T	upstream_gene_variant	MODIFIER	HLA-DQB1	ENSG00000233209	Transcript	ENST00000432856.1	protein_coding	-	-	-	-	-	-	-	-	-	rs3828805	2692	-1	cds_end_NF	HGNC	HGNC:4944	-	-	-	-	-	0.1803	-	-	1	27749845	-	-	-	-	-
rs3828805	CHR_HSCHR6_MHC_DBB_CTG1:32644604-32644604	A	upstream_gene_variant	MODIFIER	HLA-DQB1	ENSG00000233209	Transcript	ENST00000432856.1	protein_coding	-	-	-	-	-	-	-	-	-	rs3828805	2692	-1	cds_end_NF	HGNC	HGNC:4944	-	-	-	-	-	-	-	-	1	27749845	-	-	-	-	-
rs3828805	CHR_HSCHR6_MHC_DBB_CTG1:32644604-32644604	T	upstream_gene_variant	MODIFIER	HLA-DQB1	ENSG00000233209	Transcript	ENST00000434886.6	protein_coding	-	-	-	-	-	-	-	-	-	rs3828805	2702	-1	-	HGNC	HGNC:4944	-	-	-	-	-	0.1803	-	-	1	27749845	-	-	-	-	-
rs3828805	CHR_HSCHR6_MHC_DBB_CTG1:32644604-32644604	A	upstream_gene_variant	MODIFIER	HLA-DQB1	ENSG00000233209	Transcript	ENST00000434886.6	protein_coding	-	-	-	-	-	-	-	-	-	rs3828805	2702	-1	-	HGNC	HGNC:4944	-	-	-	-	-	-	-	-	1	27749845	-	-	-	-	-
rs3828805	CHR_HSCHR6_MHC_DBB_CTG1:32644604-32644604	T	upstream_gene_variant	MODIFIER	HLA-DQB1	ENSG00000233209	Transcript	ENST00000479570.5	retained_intron	-	-	-	-	-	-	-	-	-	rs3828805	2711	-1	-	HGNC	HGNC:4944	-	-	-	-	-	0.1803	-	-	1	27749845	-	-	-	-	-
rs3828805	CHR_HSCHR6_MHC_DBB_CTG1:32644604-32644604	A	upstream_gene_variant	MODIFIER	HLA-DQB1	ENSG00000233209	Transcript	ENST00000479570.5	retained_intron	-	-	-	-	-	-	-	-	-	rs3828805	2711	-1	-	HGNC	HGNC:4944	-	-	-	-	-	-	-	-	1	27749845	-	-	-	-	-
rs3828805	CHR_HSCHR6_MHC_DBB_CTG1:32644604-32644604	T	upstream_gene_variant	MODIFIER	HLA-DQB1	ENSG00000233209	Transcript	ENST00000490862.5	nonsense_mediated_decay	-	-	-	-	-	-	-	-	-	rs3828805	2711	-1	-	HGNC	HGNC:4944	-	-	-	-	-	0.1803	-	-	1	27749845	-	-	-	-	-
rs3828805	CHR_HSCHR6_MHC_DBB_CTG1:32644604-32644604	A	upstream_gene_variant	MODIFIER	HLA-DQB1	ENSG00000233209	Transcript	ENST00000490862.5	nonsense_mediated_decay	-	-	-	-	-	-	-	-	-	rs3828805	2711	-1	-	HGNC	HGNC:4944	-	-	-	-	-	-	-	-	1	27749845	-	-	-	-	-
rs6457621	CHR_HSCHR6_MHC_DBB_CTG1:32675383-32675383	A	intergenic_variant	MODIFIER	-	-	-	-	-	-	-	-	-	-	-	-	-	-	rs386699674,rs6457621	-	-	-	-	-	-	-	-	-	-	-	-	-	-	-	-	-	-	-	-
rs6457621	CHR_HSCHR6_MHC_DBB_CTG1:32675383-32675383	T	intergenic_variant	MODIFIER	-	-	-	-	-	-	-	-	-	-	-	-	-	-	rs386699674,rs6457621	-	-	-	-	-	-	-	-	-	-	-	-	-	-	-	-	-	-	-	-
rs6932517	CHR_HSCHR6_MHC_DBB_CTG1:32688902-32688902	C	upstream_gene_variant	MODIFIER	MTCO3P1	ENSG00000236629	Transcript	ENST00000439071.1	unprocessed_pseudogene	-	-	-	-	-	-	-	-	-	rs6932517	2936	-1	-	HGNC	HGNC:31342	-	-	-	-	-	0.3389	-	-	-	29374629,29158528	-	-	-	-	-
rs6932517	CHR_HSCHR6_MHC_DBB_CTG1:32688902-32688902	T	upstream_gene_variant	MODIFIER	MTCO3P1	ENSG00000236629	Transcript	ENST00000439071.1	unprocessed_pseudogene	-	-	-	-	-	-	-	-	-	rs6932517	2936	-1	-	HGNC	HGNC:31342	-	-	-	-	-	-	-	-	-	29374629,29158528	-	-	-	-	-
rs9276016	CHR_HSCHR6_MHC_DBB_CTG1:32706177-32706177	G	downstream_gene_variant	MODIFIER	HLA-DQB3	ENSG00000231596	Transcript	ENST00000439012.1	unprocessed_pseudogene	-	-	-	-	-	-	-	-	-	rs9276016	3748	-1	-	HGNC	HGNC:4946	-	-	-	-	-	0.4179	-	-	-	-	-	-	-	-	-
rs9276016	CHR_HSCHR6_MHC_DBB_CTG1:32706177-32706177	C	downstream_gene_variant	MODIFIER	HLA-DQB3	ENSG00000231596	Transcript	ENST00000439012.1	unprocessed_pseudogene	-	-	-	-	-	-	-	-	-	rs9276016	3748	-1	-	HGNC	HGNC:4946	-	-	-	-	-	-	-	-	-	-	-	-	-	-	-
rs9276084	CHR_HSCHR6_MHC_DBB_CTG1:32708060-32708060	A	downstream_gene_variant	MODIFIER	HLA-DQB3	ENSG00000231596	Transcript	ENST00000439012.1	unprocessed_pseudogene	-	-	-	-	-	-	-	-	-	rs9276084	1865	-1	-	HGNC	HGNC:4946	-	-	-	-	-	0.1923	-	-	-	-	-	-	-	-	-
rs5014415	CHR_HSCHR6_MHC_DBB_CTG1:32730825-32730825	T	downstream_gene_variant	MODIFIER	HLA-DQB2	ENSG00000228813	Transcript	ENST00000417780.2	protein_coding	-	-	-	-	-	-	-	-	-	rs5014415	4436	-1	-	HGNC	HGNC:4945	-	-	-	-	-	0.1096	-	-	-	-	-	-	-	-	-
rs5014415	CHR_HSCHR6_MHC_DBB_CTG1:32730825-32730825	T	downstream_gene_variant	MODIFIER	HLA-DQB2	ENSG00000228813	Transcript	ENST00000424579.5	protein_coding	-	-	-	-	-	-	-	-	-	rs5014415	4726	-1	cds_start_NF	HGNC	HGNC:4945	-	-	-	-	-	0.1096	-	-	-	-	-	-	-	-	-
rs5014415	CHR_HSCHR6_MHC_DBB_CTG1:32730825-32730825	T	downstream_gene_variant	MODIFIER	HLA-DQB2	ENSG00000228813	Transcript	ENST00000430849.6	protein_coding	-	-	-	-	-	-	-	-	-	rs5014415	4436	-1	-	HGNC	HGNC:4945	-	-	-	-	-	0.1096	-	-	-	-	-	-	-	-	-
rs5014415	CHR_HSCHR6_MHC_DBB_CTG1:32730825-32730825	T	downstream_gene_variant	MODIFIER	HLA-DQB2	ENSG00000228813	Transcript	ENST00000433801.6	protein_coding	-	-	-	-	-	-	-	-	-	rs5014415	4437	-1	-	HGNC	HGNC:4945	-	-	-	-	-	0.1096	-	-	-	-	-	-	-	-	-
rs5014415	CHR_HSCHR6_MHC_DBB_CTG1:32730825-32730825	T	downstream_gene_variant	MODIFIER	HLA-DQA2	ENSG00000223793	Transcript	ENST00000447735.5	protein_coding	-	-	-	-	-	-	-	-	-	rs5014415	4453	1	-	HGNC	HGNC:4943	-	-	-	-	-	0.1096	-	-	-	-	-	-	-	-	-
rs1042169	CHR_HSCHR6_MHC_DBB_CTG1:33058847-33058847	A	missense_variant	MODERATE	HLA-DPB1	ENSG00000237710	Transcript	ENST00000411424.2	protein_coding	2/6	-	-	-	408	338	113	G/D	gGc/gAc	rs1042169	-	1	-	HGNC	HGNC:4940	-	-	-	tolerated(0.31)	benign(0)	0.4802	-	-	-	28029757	-	-	-	-	-
rs1042169	CHR_HSCHR6_MHC_DBB_CTG1:33058847-33058847	T	missense_variant	MODERATE	HLA-DPB1	ENSG00000237710	Transcript	ENST00000411424.2	protein_coding	2/6	-	-	-	408	338	113	G/V	gGc/gTc	rs1042169	-	1	-	HGNC	HGNC:4940	-	-	-	tolerated(0.57)	benign(0)	-	-	-	-	28029757	-	-	-	-	-
rs1042169	CHR_HSCHR6_MHC_DBB_CTG1:33058847-33058847	A	downstream_gene_variant	MODIFIER	RPL32P1	ENSG00000226879	Transcript	ENST00000418583.1	processed_pseudogene	-	-	-	-	-	-	-	-	-	rs1042169	1049	1	-	HGNC	HGNC:10339	-	-	-	-	-	0.4802	-	-	-	28029757	-	-	-	-	-
rs1042169	CHR_HSCHR6_MHC_DBB_CTG1:33058847-33058847	T	downstream_gene_variant	MODIFIER	RPL32P1	ENSG00000226879	Transcript	ENST00000418583.1	processed_pseudogene	-	-	-	-	-	-	-	-	-	rs1042169	1049	1	-	HGNC	HGNC:10339	-	-	-	-	-	-	-	-	-	28029757	-	-	-	-	-
rs1042169	CHR_HSCHR6_MHC_DBB_CTG1:33058847-33058847	A	upstream_gene_variant	MODIFIER	HLA-DPA1	ENSG00000229685	Transcript	ENST00000423630.1	protein_coding	-	-	-	-	-	-	-	-	-	rs1042169	134	-1	cds_end_NF	HGNC	HGNC:4938	-	-	-	-	-	0.4802	-	-	-	28029757	-	-	-	-	-
rs1042169	CHR_HSCHR6_MHC_DBB_CTG1:33058847-33058847	T	upstream_gene_variant	MODIFIER	HLA-DPA1	ENSG00000229685	Transcript	ENST00000423630.1	protein_coding	-	-	-	-	-	-	-	-	-	rs1042169	134	-1	cds_end_NF	HGNC	HGNC:4938	-	-	-	-	-	-	-	-	-	28029757	-	-	-	-	-
rs1042169	CHR_HSCHR6_MHC_DBB_CTG1:33058847-33058847	A	upstream_gene_variant	MODIFIER	HLA-DPA1	ENSG00000229685	Transcript	ENST00000436183.1	protein_coding	-	-	-	-	-	-	-	-	-	rs1042169	142	-1	cds_end_NF	HGNC	HGNC:4938	-	-	-	-	-	0.4802	-	-	-	28029757	-	-	-	-	-
rs1042169	CHR_HSCHR6_MHC_DBB_CTG1:33058847-33058847	T	upstream_gene_variant	MODIFIER	HLA-DPA1	ENSG00000229685	Transcript	ENST00000436183.1	protein_coding	-	-	-	-	-	-	-	-	-	rs1042169	142	-1	cds_end_NF	HGNC	HGNC:4938	-	-	-	-	-	-	-	-	-	28029757	-	-	-	-	-
rs1042169	CHR_HSCHR6_MHC_DBB_CTG1:33058847-33058847	A	missense_variant	MODERATE	HLA-DPB1	ENSG00000237710	Transcript	ENST00000454006.6	protein_coding	2/6	-	-	-	454	338	113	G/D	gGc/gAc	rs1042169	-	1	-	HGNC	HGNC:4940	-	-	-	tolerated(0.28)	benign(0.013)	0.4802	-	-	-	28029757	-	-	-	-	-
rs1042169	CHR_HSCHR6_MHC_DBB_CTG1:33058847-33058847	T	missense_variant	MODERATE	HLA-DPB1	ENSG00000237710	Transcript	ENST00000454006.6	protein_coding	2/6	-	-	-	454	338	113	G/V	gGc/gTc	rs1042169	-	1	-	HGNC	HGNC:4940	-	-	-	tolerated(0.55)	benign(0.118)	-	-	-	-	28029757	-	-	-	-	-
rs1042169	CHR_HSCHR6_MHC_DBB_CTG1:33058847-33058847	A	upstream_gene_variant	MODIFIER	HLA-DPA1	ENSG00000229685	Transcript	ENST00000454805.5	protein_coding	-	-	-	-	-	-	-	-	-	rs1042169	199	-1	-	HGNC	HGNC:4938	-	-	-	-	-	0.4802	-	-	-	28029757	-	-	-	-	-
rs1042169	CHR_HSCHR6_MHC_DBB_CTG1:33058847-33058847	T	upstream_gene_variant	MODIFIER	HLA-DPA1	ENSG00000229685	Transcript	ENST00000454805.5	protein_coding	-	-	-	-	-	-	-	-	-	rs1042169	199	-1	-	HGNC	HGNC:4938	-	-	-	-	-	-	-	-	-	28029757	-	-	-	-	-
rs1042169	CHR_HSCHR6_MHC_DBB_CTG1:33058847-33058847	A	missense_variant	MODERATE	HLA-DPB1	ENSG00000237710	Transcript	ENST00000456386.1	protein_coding	2/4	-	-	-	269	269	90	G/D	gGc/gAc	rs1042169	-	1	cds_start_NF,cds_end_NF	HGNC	HGNC:4940	-	-	-	tolerated(0.28)	benign(0.026)	0.4802	-	-	-	28029757	-	-	-	-	-
rs1042169	CHR_HSCHR6_MHC_DBB_CTG1:33058847-33058847	T	missense_variant	MODERATE	HLA-DPB1	ENSG00000237710	Transcript	ENST00000456386.1	protein_coding	2/4	-	-	-	269	269	90	G/V	gGc/gTc	rs1042169	-	1	cds_start_NF,cds_end_NF	HGNC	HGNC:4940	-	-	-	tolerated(0.55)	benign(0.123)	-	-	-	-	28029757	-	-	-	-	-
rs1042169	CHR_HSCHR6_MHC_DBB_CTG1:33058847-33058847	A	missense_variant	MODERATE	HLA-DPB1	ENSG00000237710	Transcript	ENST00000458614.5	protein_coding	1/5	-	-	-	238	239	80	G/D	gGc/gAc	rs1042169	-	1	cds_start_NF	HGNC	HGNC:4940	-	-	-	tolerated(0.29)	benign(0)	0.4802	-	-	-	28029757	-	-	-	-	-
rs1042169	CHR_HSCHR6_MHC_DBB_CTG1:33058847-33058847	T	missense_variant	MODERATE	HLA-DPB1	ENSG00000237710	Transcript	ENST00000458614.5	protein_coding	1/5	-	-	-	238	239	80	G/V	gGc/gTc	rs1042169	-	1	cds_start_NF	HGNC	HGNC:4940	-	-	-	tolerated(0.55)	benign(0.001)	-	-	-	-	28029757	-	-	-	-	-
rs1042169	CHR_HSCHR6_MHC_DBB_CTG1:33058847-33058847	A	non_coding_transcript_exon_variant	MODIFIER	HLA-DPB1	ENSG00000237710	Transcript	ENST00000472101.1	processed_transcript	2/3	-	-	-	387	-	-	-	-	rs1042169	-	1	-	HGNC	HGNC:4940	-	-	-	-	-	0.4802	-	-	-	28029757	-	-	-	-	-
rs1042169	CHR_HSCHR6_MHC_DBB_CTG1:33058847-33058847	T	non_coding_transcript_exon_variant	MODIFIER	HLA-DPB1	ENSG00000237710	Transcript	ENST00000472101.1	processed_transcript	2/3	-	-	-	387	-	-	-	-	rs1042169	-	1	-	HGNC	HGNC:4940	-	-	-	-	-	-	-	-	-	28029757	-	-	-	-	-
rs1042169	CHR_HSCHR6_MHC_DBB_CTG1:33058847-33058847	A	upstream_gene_variant	MODIFIER	HLA-DPB1	ENSG00000237710	Transcript	ENST00000472682.1	processed_transcript	-	-	-	-	-	-	-	-	-	rs1042169	32	1	-	HGNC	HGNC:4940	-	-	-	-	-	0.4802	-	-	-	28029757	-	-	-	-	-
rs1042169	CHR_HSCHR6_MHC_DBB_CTG1:33058847-33058847	T	upstream_gene_variant	MODIFIER	HLA-DPB1	ENSG00000237710	Transcript	ENST00000472682.1	processed_transcript	-	-	-	-	-	-	-	-	-	rs1042169	32	1	-	HGNC	HGNC:4940	-	-	-	-	-	-	-	-	-	28029757	-	-	-	-	-
rs1042169	CHR_HSCHR6_MHC_DBB_CTG1:33058847-33058847	A	upstream_gene_variant	MODIFIER	HLA-DPA1	ENSG00000229685	Transcript	ENST00000486449.5	processed_transcript	-	-	-	-	-	-	-	-	-	rs1042169	154	-1	-	HGNC	HGNC:4938	-	-	-	-	-	0.4802	-	-	-	28029757	-	-	-	-	-
rs1042169	CHR_HSCHR6_MHC_DBB_CTG1:33058847-33058847	T	upstream_gene_variant	MODIFIER	HLA-DPA1	ENSG00000229685	Transcript	ENST00000486449.5	processed_transcript	-	-	-	-	-	-	-	-	-	rs1042169	154	-1	-	HGNC	HGNC:4938	-	-	-	-	-	-	-	-	-	28029757	-	-	-	-	-
rs1042169	CHR_HSCHR6_MHC_DBB_CTG1:33058847-33058847	A	non_coding_transcript_exon_variant	MODIFIER	HLA-DPB1	ENSG00000237710	Transcript	ENST00000487405.1	processed_transcript	1/2	-	-	-	467	-	-	-	-	rs1042169	-	1	-	HGNC	HGNC:4940	-	-	-	-	-	0.4802	-	-	-	28029757	-	-	-	-	-
rs1042169	CHR_HSCHR6_MHC_DBB_CTG1:33058847-33058847	T	non_coding_transcript_exon_variant	MODIFIER	HLA-DPB1	ENSG00000237710	Transcript	ENST00000487405.1	processed_transcript	1/2	-	-	-	467	-	-	-	-	rs1042169	-	1	-	HGNC	HGNC:4940	-	-	-	-	-	-	-	-	-	28029757	-	-	-	-	-
rs1042169	CHR_HSCHR6_MHC_DBB_CTG1:33058847-33058847	A	non_coding_transcript_exon_variant	MODIFIER	HLA-DPB1	ENSG00000237710	Transcript	ENST00000495662.5	processed_transcript	2/3	-	-	-	387	-	-	-	-	rs1042169	-	1	-	HGNC	HGNC:4940	-	-	-	-	-	0.4802	-	-	-	28029757	-	-	-	-	-
rs1042169	CHR_HSCHR6_MHC_DBB_CTG1:33058847-33058847	T	non_coding_transcript_exon_variant	MODIFIER	HLA-DPB1	ENSG00000237710	Transcript	ENST00000495662.5	processed_transcript	2/3	-	-	-	387	-	-	-	-	rs1042169	-	1	-	HGNC	HGNC:4940	-	-	-	-	-	-	-	-	-	28029757	-	-	-	-	-
rs1042169	CHR_HSCHR6_MHC_DBB_CTG1:33058847-33058847	A	non_coding_transcript_exon_variant	MODIFIER	HLA-DPB1	ENSG00000237710	Transcript	ENST00000497181.1	retained_intron	2/2	-	-	-	370	-	-	-	-	rs1042169	-	1	-	HGNC	HGNC:4940	-	-	-	-	-	0.4802	-	-	-	28029757	-	-	-	-	-
rs1042169	CHR_HSCHR6_MHC_DBB_CTG1:33058847-33058847	T	non_coding_transcript_exon_variant	MODIFIER	HLA-DPB1	ENSG00000237710	Transcript	ENST00000497181.1	retained_intron	2/2	-	-	-	370	-	-	-	-	rs1042169	-	1	-	HGNC	HGNC:4940	-	-	-	-	-	-	-	-	-	28029757	-	-	-	-	-
rs2428518	CHR_HSCHR6_MHC_MANN_CTG1:31091694-31091694	A	intergenic_variant	MODIFIER	-	-	-	-	-	-	-	-	-	-	-	-	-	-	rs2428518	-	-	-	-	-	-	-	-	-	-	-	-	-	-	-	-	-	-	-	-
rs2428518	CHR_HSCHR6_MHC_MANN_CTG1:31091694-31091694	C	intergenic_variant	MODIFIER	-	-	-	-	-	-	-	-	-	-	-	-	-	-	rs2428518	-	-	-	-	-	-	-	-	-	-	-	-	-	-	-	-	-	-	-	-
rs2428518	CHR_HSCHR6_MHC_MANN_CTG1:31091694-31091694	G	intergenic_variant	MODIFIER	-	-	-	-	-	-	-	-	-	-	-	-	-	-	rs2428518	-	-	-	-	-	-	-	-	-	-	-	-	-	-	-	-	-	-	-	-
rs6929464	CHR_HSCHR6_MHC_MANN_CTG1:31175072-31175072	C	intron_variant	MODIFIER	PSORS1C1	ENSG00000231094	Transcript	ENST00000441092.6	protein_coding	-	3/5	-	-	-	-	-	-	-	rs6929464	-	1	-	HGNC	HGNC:17202	-	1	-	-	-	0.2484	-	-	1	16642438	-	-	-	-	-
rs6929464	CHR_HSCHR6_MHC_MANN_CTG1:31175072-31175072	C	intron_variant,non_coding_transcript_variant	MODIFIER	PSORS1C1	ENSG00000231094	Transcript	ENST00000470548.1	processed_transcript	-	1/1	-	-	-	-	-	-	-	rs6929464	-	1	-	HGNC	HGNC:17202	-	1	-	-	-	0.2484	-	-	1	16642438	-	-	-	-	-
rs9264391	CHR_HSCHR6_MHC_MANN_CTG1:31304869-31304869	A	intergenic_variant	MODIFIER	-	-	-	-	-	-	-	-	-	-	-	-	-	-	rs9264391	-	-	-	-	-	-	-	-	-	-	0.0889	-	-	-	-	-	-	-	-	-
rs2507994	CHR_HSCHR6_MHC_MANN_CTG1:31310514-31310514	T	downstream_gene_variant	MODIFIER	HLA-C	ENSG00000237022	Transcript	ENST00000414249.6	protein_coding	-	-	-	-	-	-	-	-	-	rs2507994	1694	-1	-	HGNC	HGNC:4933	-	-	-	-	-	0.0595	-	-	-	-	-	-	-	-	-
rs2507994	CHR_HSCHR6_MHC_MANN_CTG1:31310514-31310514	T	downstream_gene_variant	MODIFIER	HLA-C	ENSG00000237022	Transcript	ENST00000419590.5	protein_coding	-	-	-	-	-	-	-	-	-	rs2507994	1694	-1	-	HGNC	HGNC:4933	-	-	-	-	-	0.0595	-	-	-	-	-	-	-	-	-
rs2507994	CHR_HSCHR6_MHC_MANN_CTG1:31310514-31310514	T	downstream_gene_variant	MODIFIER	HLA-C	ENSG00000237022	Transcript	ENST00000437368.1	protein_coding	-	-	-	-	-	-	-	-	-	rs2507994	3153	-1	cds_start_NF,cds_end_NF	HGNC	HGNC:4933	-	-	-	-	-	0.0595	-	-	-	-	-	-	-	-	-
rs2507994	CHR_HSCHR6_MHC_MANN_CTG1:31310514-31310514	T	downstream_gene_variant	MODIFIER	HLA-C	ENSG00000237022	Transcript	ENST00000438171.6	protein_coding	-	-	-	-	-	-	-	-	-	rs2507994	1694	-1	-	HGNC	HGNC:4933	-	-	-	-	-	0.0595	-	-	-	-	-	-	-	-	-
rs2507994	CHR_HSCHR6_MHC_MANN_CTG1:31310514-31310514	T	downstream_gene_variant	MODIFIER	HLA-C	ENSG00000237022	Transcript	ENST00000453809.6	protein_coding	-	-	-	-	-	-	-	-	-	rs2507994	1694	-1	-	HGNC	HGNC:4933	-	-	-	-	-	0.0595	-	-	-	-	-	-	-	-	-
rs2507994	CHR_HSCHR6_MHC_MANN_CTG1:31310514-31310514	T	downstream_gene_variant	MODIFIER	HLA-C	ENSG00000237022	Transcript	ENST00000459694.5	retained_intron	-	-	-	-	-	-	-	-	-	rs2507994	1694	-1	-	HGNC	HGNC:4933	-	-	-	-	-	0.0595	-	-	-	-	-	-	-	-	-
rs2507994	CHR_HSCHR6_MHC_MANN_CTG1:31310514-31310514	T	downstream_gene_variant	MODIFIER	HLA-C	ENSG00000237022	Transcript	ENST00000465497.5	retained_intron	-	-	-	-	-	-	-	-	-	rs2507994	1694	-1	-	HGNC	HGNC:4933	-	-	-	-	-	0.0595	-	-	-	-	-	-	-	-	-
rs2507994	CHR_HSCHR6_MHC_MANN_CTG1:31310514-31310514	T	downstream_gene_variant	MODIFIER	HLA-C	ENSG00000237022	Transcript	ENST00000480429.1	retained_intron	-	-	-	-	-	-	-	-	-	rs2507994	3160	-1	-	HGNC	HGNC:4933	-	-	-	-	-	0.0595	-	-	-	-	-	-	-	-	-
rs2507994	CHR_HSCHR6_MHC_MANN_CTG1:31310514-31310514	T	downstream_gene_variant	MODIFIER	HLA-C	ENSG00000237022	Transcript	ENST00000487551.5	retained_intron	-	-	-	-	-	-	-	-	-	rs2507994	1694	-1	-	HGNC	HGNC:4933	-	-	-	-	-	0.0595	-	-	-	-	-	-	-	-	-
rs2507994	CHR_HSCHR6_MHC_MANN_CTG1:31310514-31310514	T	downstream_gene_variant	MODIFIER	HLA-C	ENSG00000237022	Transcript	ENST00000488273.5	nonsense_mediated_decay	-	-	-	-	-	-	-	-	-	rs2507994	1694	-1	-	HGNC	HGNC:4933	-	-	-	-	-	0.0595	-	-	-	-	-	-	-	-	-
rs2507994	CHR_HSCHR6_MHC_MANN_CTG1:31310514-31310514	T	downstream_gene_variant	MODIFIER	HLA-C	ENSG00000237022	Transcript	ENST00000495207.1	retained_intron	-	-	-	-	-	-	-	-	-	rs2507994	4038	-1	-	HGNC	HGNC:4933	-	-	-	-	-	0.0595	-	-	-	-	-	-	-	-	-
rs2507994	CHR_HSCHR6_MHC_MANN_CTG1:31310514-31310514	T	downstream_gene_variant	MODIFIER	HLA-C	ENSG00000237022	Transcript	ENST00000495898.5	processed_transcript	-	-	-	-	-	-	-	-	-	rs2507994	3149	-1	-	HGNC	HGNC:4933	-	-	-	-	-	0.0595	-	-	-	-	-	-	-	-	-
rs2507994	CHR_HSCHR6_MHC_MANN_CTG1:31310514-31310514	T	downstream_gene_variant	MODIFIER	HLA-B	ENSG00000224608	Transcript	ENST00000639633.1	protein_coding	-	-	-	-	-	-	-	-	-	rs2507994	2434	-1	-	HGNC	HGNC:4932	-	-	-	-	-	0.0595	-	-	-	-	-	-	-	-	-
rs2507994	CHR_HSCHR6_MHC_MANN_CTG1:31310514-31310514	T	downstream_gene_variant	MODIFIER	HLA-C	ENSG00000237022	Transcript	ENST00000639762.1	protein_coding	-	-	-	-	-	-	-	-	-	rs2507994	2282	-1	-	HGNC	HGNC:4933	-	-	-	-	-	0.0595	-	-	-	-	-	-	-	-	-
rs2507994	CHR_HSCHR6_MHC_MANN_CTG1:31310514-31310514	T	downstream_gene_variant	MODIFIER	HLA-C	ENSG00000237022	Transcript	ENST00000639886.1	protein_coding	-	-	-	-	-	-	-	-	-	rs2507994	2282	-1	-	HGNC	HGNC:4933	-	-	-	-	-	0.0595	-	-	-	-	-	-	-	-	-
rs28380782	CHR_HSCHR6_MHC_MANN_CTG1:31384828-31384828	G	intron_variant	MODIFIER	HLA-B	ENSG00000224608	Transcript	ENST00000639633.1	protein_coding	-	2/2	-	-	-	-	-	-	-	rs28380782	-	-1	-	HGNC	HGNC:4932	-	-	-	-	-	-	-	-	-	-	-	-	-	-	-
rs2596490	CHR_HSCHR6_MHC_MANN_CTG1:31400238-31400238	G	upstream_gene_variant	MODIFIER	HLA-B	ENSG00000224608	Transcript	ENST00000430299.1	protein_coding	-	-	-	-	-	-	-	-	-	rs2596490	75	-1	cds_end_NF	HGNC	HGNC:4932	-	-	-	-	-	0.1528	-	-	-	-	-	-	-	-	-
rs2596490	CHR_HSCHR6_MHC_MANN_CTG1:31400238-31400238	A	upstream_gene_variant	MODIFIER	HLA-B	ENSG00000224608	Transcript	ENST00000430299.1	protein_coding	-	-	-	-	-	-	-	-	-	rs2596490	75	-1	cds_end_NF	HGNC	HGNC:4932	-	-	-	-	-	-	-	-	-	-	-	-	-	-	-
rs2596490	CHR_HSCHR6_MHC_MANN_CTG1:31400238-31400238	G	5_prime_UTR_variant	MODIFIER	HLA-B	ENSG00000224608	Transcript	ENST00000435618.6	protein_coding	1/8	-	-	-	27	-	-	-	-	rs2596490	-	-1	-	HGNC	HGNC:4932	-	-	-	-	-	0.1528	-	-	-	-	-	-	-	-	-
rs2596490	CHR_HSCHR6_MHC_MANN_CTG1:31400238-31400238	A	5_prime_UTR_variant	MODIFIER	HLA-B	ENSG00000224608	Transcript	ENST00000435618.6	protein_coding	1/8	-	-	-	27	-	-	-	-	rs2596490	-	-1	-	HGNC	HGNC:4932	-	-	-	-	-	-	-	-	-	-	-	-	-	-	-
rs2596490	CHR_HSCHR6_MHC_MANN_CTG1:31400238-31400238	G	upstream_gene_variant	MODIFIER	HLA-B	ENSG00000224608	Transcript	ENST00000436729.5	protein_coding	-	-	-	-	-	-	-	-	-	rs2596490	815	-1	cds_start_NF	HGNC	HGNC:4932	-	-	-	-	-	0.1528	-	-	-	-	-	-	-	-	-
rs2596490	CHR_HSCHR6_MHC_MANN_CTG1:31400238-31400238	A	upstream_gene_variant	MODIFIER	HLA-B	ENSG00000224608	Transcript	ENST00000436729.5	protein_coding	-	-	-	-	-	-	-	-	-	rs2596490	815	-1	cds_start_NF	HGNC	HGNC:4932	-	-	-	-	-	-	-	-	-	-	-	-	-	-	-
rs2596490	CHR_HSCHR6_MHC_MANN_CTG1:31400238-31400238	G	upstream_gene_variant	MODIFIER	HLA-B	ENSG00000224608	Transcript	ENST00000465455.1	retained_intron	-	-	-	-	-	-	-	-	-	rs2596490	1417	-1	-	HGNC	HGNC:4932	-	-	-	-	-	0.1528	-	-	-	-	-	-	-	-	-
rs2596490	CHR_HSCHR6_MHC_MANN_CTG1:31400238-31400238	A	upstream_gene_variant	MODIFIER	HLA-B	ENSG00000224608	Transcript	ENST00000465455.1	retained_intron	-	-	-	-	-	-	-	-	-	rs2596490	1417	-1	-	HGNC	HGNC:4932	-	-	-	-	-	-	-	-	-	-	-	-	-	-	-
rs2596490	CHR_HSCHR6_MHC_MANN_CTG1:31400238-31400238	G	upstream_gene_variant	MODIFIER	HLA-B	ENSG00000224608	Transcript	ENST00000481283.5	nonsense_mediated_decay	-	-	-	-	-	-	-	-	-	rs2596490	59	-1	-	HGNC	HGNC:4932	-	-	-	-	-	0.1528	-	-	-	-	-	-	-	-	-
rs2596490	CHR_HSCHR6_MHC_MANN_CTG1:31400238-31400238	A	upstream_gene_variant	MODIFIER	HLA-B	ENSG00000224608	Transcript	ENST00000481283.5	nonsense_mediated_decay	-	-	-	-	-	-	-	-	-	rs2596490	59	-1	-	HGNC	HGNC:4932	-	-	-	-	-	-	-	-	-	-	-	-	-	-	-
rs2596490	CHR_HSCHR6_MHC_MANN_CTG1:31400238-31400238	G	upstream_gene_variant	MODIFIER	HLA-B	ENSG00000224608	Transcript	ENST00000488367.5	retained_intron	-	-	-	-	-	-	-	-	-	rs2596490	2143	-1	-	HGNC	HGNC:4932	-	-	-	-	-	0.1528	-	-	-	-	-	-	-	-	-
rs2596490	CHR_HSCHR6_MHC_MANN_CTG1:31400238-31400238	A	upstream_gene_variant	MODIFIER	HLA-B	ENSG00000224608	Transcript	ENST00000488367.5	retained_intron	-	-	-	-	-	-	-	-	-	rs2596490	2143	-1	-	HGNC	HGNC:4932	-	-	-	-	-	-	-	-	-	-	-	-	-	-	-
rs2596490	CHR_HSCHR6_MHC_MANN_CTG1:31400238-31400238	G	upstream_gene_variant	MODIFIER	HLA-B	ENSG00000224608	Transcript	ENST00000489762.1	retained_intron	-	-	-	-	-	-	-	-	-	rs2596490	40	-1	-	HGNC	HGNC:4932	-	-	-	-	-	0.1528	-	-	-	-	-	-	-	-	-
rs2596490	CHR_HSCHR6_MHC_MANN_CTG1:31400238-31400238	A	upstream_gene_variant	MODIFIER	HLA-B	ENSG00000224608	Transcript	ENST00000489762.1	retained_intron	-	-	-	-	-	-	-	-	-	rs2596490	40	-1	-	HGNC	HGNC:4932	-	-	-	-	-	-	-	-	-	-	-	-	-	-	-
rs2596490	CHR_HSCHR6_MHC_MANN_CTG1:31400238-31400238	G	upstream_gene_variant	MODIFIER	HLA-B	ENSG00000224608	Transcript	ENST00000492573.5	retained_intron	-	-	-	-	-	-	-	-	-	rs2596490	2413	-1	-	HGNC	HGNC:4932	-	-	-	-	-	0.1528	-	-	-	-	-	-	-	-	-
rs2596490	CHR_HSCHR6_MHC_MANN_CTG1:31400238-31400238	A	upstream_gene_variant	MODIFIER	HLA-B	ENSG00000224608	Transcript	ENST00000492573.5	retained_intron	-	-	-	-	-	-	-	-	-	rs2596490	2413	-1	-	HGNC	HGNC:4932	-	-	-	-	-	-	-	-	-	-	-	-	-	-	-
rs2596490	CHR_HSCHR6_MHC_MANN_CTG1:31400238-31400238	G	upstream_gene_variant	MODIFIER	HLA-B	ENSG00000224608	Transcript	ENST00000639633.1	protein_coding	-	-	-	-	-	-	-	-	-	rs2596490	1815	-1	-	HGNC	HGNC:4932	-	-	-	-	-	0.1528	-	-	-	-	-	-	-	-	-
rs2596490	CHR_HSCHR6_MHC_MANN_CTG1:31400238-31400238	A	upstream_gene_variant	MODIFIER	HLA-B	ENSG00000224608	Transcript	ENST00000639633.1	protein_coding	-	-	-	-	-	-	-	-	-	rs2596490	1815	-1	-	HGNC	HGNC:4932	-	-	-	-	-	-	-	-	-	-	-	-	-	-	-
rs2596490	CHR_HSCHR6_MHC_MANN_CTG1:31400238-31400238	G	upstream_gene_variant	MODIFIER	HLA-B	ENSG00000224608	Transcript	ENST00000640538.1	protein_coding	-	-	-	-	-	-	-	-	-	rs2596490	1815	-1	-	HGNC	HGNC:4932	-	-	-	-	-	0.1528	-	-	-	-	-	-	-	-	-
rs2596490	CHR_HSCHR6_MHC_MANN_CTG1:31400238-31400238	A	upstream_gene_variant	MODIFIER	HLA-B	ENSG00000224608	Transcript	ENST00000640538.1	protein_coding	-	-	-	-	-	-	-	-	-	rs2596490	1815	-1	-	HGNC	HGNC:4932	-	-	-	-	-	-	-	-	-	-	-	-	-	-	-
rs9266636	CHR_HSCHR6_MHC_MANN_CTG1:31422269-31422269	A	downstream_gene_variant	MODIFIER	CR318637.1	ENSG00000224131	Transcript	ENST00000430251.1	processed_pseudogene	-	-	-	-	-	-	-	-	-	rs9266636	1240	1	-	Clone_based_ensembl_gene	-	-	-	-	-	-	0.4828	-	-	-	-	-	-	-	-	-
rs9266636	CHR_HSCHR6_MHC_MANN_CTG1:31422269-31422269	A	upstream_gene_variant	MODIFIER	ZDHHC20P2	ENSG00000226732	Transcript	ENST00000433773.1	processed_pseudogene	-	-	-	-	-	-	-	-	-	rs9266636	1156	1	-	HGNC	HGNC:33457	-	-	-	-	-	0.4828	-	-	-	-	-	-	-	-	-
rs9266636	CHR_HSCHR6_MHC_MANN_CTG1:31422269-31422269	A	downstream_gene_variant	MODIFIER	HLA-S	ENSG00000228179	Transcript	ENST00000440712.1	unprocessed_pseudogene	-	-	-	-	-	-	-	-	-	rs9266636	2819	-1	-	HGNC	HGNC:19395	-	-	-	-	-	0.4828	-	-	-	-	-	-	-	-	-
rs115027829	CHR_HSCHR6_MHC_MANN_CTG1:32443069-32443069	T	intron_variant	MODIFIER	BTNL2	ENSG00000225412	Transcript	ENST00000416387.5	protein_coding	-	2/6	-	-	-	-	-	-	-	rs115027829	-	-1	-	HGNC	HGNC:1142	-	5	-	-	-	-	-	-	-	-	-	-	-	-	-
rs115027829	CHR_HSCHR6_MHC_MANN_CTG1:32443069-32443069	T	downstream_gene_variant	MODIFIER	BTNL2	ENSG00000225412	Transcript	ENST00000429303.1	protein_coding	-	-	-	-	-	-	-	-	-	rs115027829	1391	-1	cds_end_NF	HGNC	HGNC:1142	-	1	-	-	-	-	-	-	-	-	-	-	-	-	-
rs115027829	CHR_HSCHR6_MHC_MANN_CTG1:32443069-32443069	T	intron_variant,NMD_transcript_variant	MODIFIER	BTNL2	ENSG00000225412	Transcript	ENST00000451625.4	nonsense_mediated_decay	-	2/4	-	-	-	-	-	-	-	rs115027829	-	-1	-	HGNC	HGNC:1142	-	1	-	-	-	-	-	-	-	-	-	-	-	-	-
rs115027829	CHR_HSCHR6_MHC_MANN_CTG1:32443069-32443069	T	intron_variant	MODIFIER	BTNL2	ENSG00000225412	Transcript	ENST00000548717.3	protein_coding	-	2/4	-	-	-	-	-	-	-	rs115027829	-	-1	-	HGNC	HGNC:1142	-	1	-	-	-	-	-	-	-	-	-	-	-	-	-
rs115027829	CHR_HSCHR6_MHC_MANN_CTG1:32443069-32443069	T	intron_variant	MODIFIER	BTNL2	ENSG00000225412	Transcript	ENST00000551409.3	protein_coding	-	2/5	-	-	-	-	-	-	-	rs115027829	-	-1	-	HGNC	HGNC:1142	-	5	-	-	-	-	-	-	-	-	-	-	-	-	-
rs115027829	CHR_HSCHR6_MHC_MANN_CTG1:32443069-32443069	T	intron_variant	MODIFIER	BTNL2	ENSG00000225412	Transcript	ENST00000551686.5	protein_coding	-	1/3	-	-	-	-	-	-	-	rs115027829	-	-1	-	HGNC	HGNC:1142	-	1	-	-	-	-	-	-	-	-	-	-	-	-	-
rs113690616	CHR_HSCHR6_MHC_MANN_CTG1:32745429-32745429	T	intron_variant	MODIFIER	HLA-DRB1	ENSG00000229074	Transcript	ENST00000433975.5	protein_coding	-	2/3	-	-	-	-	-	-	-	rs113690616	-	-1	cds_start_NF,cds_end_NF	HGNC	HGNC:4948	-	-	-	-	-	0.0615	-	-	-	-	-	-	-	-	-
rs7450706	CHR_HSCHR6_MHC_MANN_CTG1:32747847-32747847	G	intron_variant	MODIFIER	HLA-DRB1	ENSG00000229074	Transcript	ENST00000433975.5	protein_coding	-	2/3	-	-	-	-	-	-	-	rs7450706	-	-1	cds_start_NF,cds_end_NF	HGNC	HGNC:4948	-	-	-	-	-	-	-	-	-	-	-	-	-	-	-
rs7450706	CHR_HSCHR6_MHC_MANN_CTG1:32747847-32747847	T	intron_variant	MODIFIER	HLA-DRB1	ENSG00000229074	Transcript	ENST00000433975.5	protein_coding	-	2/3	-	-	-	-	-	-	-	rs7450706	-	-1	cds_start_NF,cds_end_NF	HGNC	HGNC:4948	-	-	-	-	-	0.0857	-	-	-	-	-	-	-	-	-
rs113742050	CHR_HSCHR6_MHC_MANN_CTG1:32754834-32754834	A	intron_variant	MODIFIER	HLA-DRB1	ENSG00000229074	Transcript	ENST00000433975.5	protein_coding	-	2/3	-	-	-	-	-	-	-	rs113742050	-	-1	cds_start_NF,cds_end_NF	HGNC	HGNC:4948	-	-	-	-	-	-	-	-	-	-	-	-	-	-	-
rs113742050	CHR_HSCHR6_MHC_MANN_CTG1:32754834-32754834	T	intron_variant	MODIFIER	HLA-DRB1	ENSG00000229074	Transcript	ENST00000433975.5	protein_coding	-	2/3	-	-	-	-	-	-	-	rs113742050	-	-1	cds_start_NF,cds_end_NF	HGNC	HGNC:4948	-	-	-	-	-	0.0184	-	-	-	-	-	-	-	-	-
rs34304006	CHR_HSCHR6_MHC_MANN_CTG1:32767045-32767045	C	intergenic_variant	MODIFIER	-	-	-	-	-	-	-	-	-	-	-	-	-	-	rs34304006	-	-	-	-	-	-	-	-	-	-	0.1294	-	-	-	-	-	-	-	-	-
rs200991817	CHR_HSCHR6_MHC_MANN_CTG1:32767142-32767142	A	intergenic_variant	MODIFIER	-	-	-	-	-	-	-	-	-	-	-	-	-	-	rs200991817	-	-	-	-	-	-	-	-	-	-	-	-	-	-	-	-	-	-	-	-
rs200991817	CHR_HSCHR6_MHC_MANN_CTG1:32767142-32767142	T	intergenic_variant	MODIFIER	-	-	-	-	-	-	-	-	-	-	-	-	-	-	rs200991817	-	-	-	-	-	-	-	-	-	-	0.0371	-	-	-	-	-	-	-	-	-
rs73728611	CHR_HSCHR6_MHC_MANN_CTG1:32768403-32768403	G	intergenic_variant	MODIFIER	-	-	-	-	-	-	-	-	-	-	-	-	-	-	rs73728611	-	-	-	-	-	-	-	-	-	-	0.0601	-	-	1	-	-	-	-	-	-
rs566952760	CHR_HSCHR6_MHC_MANN_CTG1:32777737-32777737	T	upstream_gene_variant	MODIFIER	HLA-DQA1	ENSG00000225890	Transcript	ENST00000448163.1	protein_coding	-	-	-	-	-	-	-	-	-	rs566952760	3171	1	cds_end_NF	HGNC	HGNC:4942	-	-	-	-	-	0.0427	-	-	-	-	-	-	-	-	-
rs116189786	CHR_HSCHR6_MHC_MANN_CTG1:32778622-32778622	G	upstream_gene_variant	MODIFIER	HLA-DQA1	ENSG00000225890	Transcript	ENST00000448163.1	protein_coding	-	-	-	-	-	-	-	-	-	rs116189786	2286	1	cds_end_NF	HGNC	HGNC:4942	-	-	-	-	-	0.0431	-	-	1	-	-	-	-	-	-
rs114741460	CHR_HSCHR6_MHC_MANN_CTG1:32779329-32779329	A	upstream_gene_variant	MODIFIER	HLA-DQA1	ENSG00000225890	Transcript	ENST00000448163.1	protein_coding	-	-	-	-	-	-	-	-	-	rs114741460	1579	1	cds_end_NF	HGNC	HGNC:4942	-	-	-	-	-	-	-	-	-	-	-	-	-	-	-
rs114741460	CHR_HSCHR6_MHC_MANN_CTG1:32779329-32779329	T	upstream_gene_variant	MODIFIER	HLA-DQA1	ENSG00000225890	Transcript	ENST00000448163.1	protein_coding	-	-	-	-	-	-	-	-	-	rs114741460	1579	1	cds_end_NF	HGNC	HGNC:4942	-	-	-	-	-	0.0090	-	-	-	-	-	-	-	-	-
rs114786106	CHR_HSCHR6_MHC_MANN_CTG1:32781827-32781827	G	intron_variant	MODIFIER	HLA-DQA1	ENSG00000225890	Transcript	ENST00000448163.1	protein_coding	-	1/3	-	-	-	-	-	-	-	rs114786106	-	1	cds_end_NF	HGNC	HGNC:4942	-	-	-	-	-	0.0962	-	-	-	-	-	-	-	-	-
rs114655816	CHR_HSCHR6_MHC_MANN_CTG1:32782419-32782419	A	intron_variant	MODIFIER	HLA-DQA1	ENSG00000225890	Transcript	ENST00000448163.1	protein_coding	-	1/3	-	-	-	-	-	-	-	rs114655816	-	1	cds_end_NF	HGNC	HGNC:4942	-	-	-	-	-	-	-	-	-	-	-	-	-	-	-
rs11754883	CHR_HSCHR6_MHC_MANN_CTG1:32782932-32782932	A	intron_variant	MODIFIER	HLA-DQA1	ENSG00000225890	Transcript	ENST00000448163.1	protein_coding	-	1/3	-	-	-	-	-	-	-	rs11754883	-	1	cds_end_NF	HGNC	HGNC:4942	-	-	-	-	-	0.0579	-	-	-	-	-	-	-	-	-
rs73728894	CHR_HSCHR6_MHC_MANN_CTG1:32784160-32784160	C	intron_variant	MODIFIER	HLA-DQA1	ENSG00000225890	Transcript	ENST00000448163.1	protein_coding	-	1/3	-	-	-	-	-	-	-	rs73728894	-	1	cds_end_NF	HGNC	HGNC:4942	-	-	-	-	-	0.0573	-	-	-	-	-	-	-	-	-
rs9273379	CHR_HSCHR6_MHC_MANN_CTG1:32808741-32808741	A	downstream_gene_variant	MODIFIER	HLA-DQB1	ENSG00000225824	Transcript	ENST00000415926.5	protein_coding	-	-	-	-	-	-	-	-	-	rs9273379	2583	-1	-	HGNC	HGNC:4944	-	-	-	-	-	-	-	-	1	-	-	-	-	-	-
rs9273379	CHR_HSCHR6_MHC_MANN_CTG1:32808741-32808741	G	downstream_gene_variant	MODIFIER	HLA-DQB1	ENSG00000225824	Transcript	ENST00000415926.5	protein_coding	-	-	-	-	-	-	-	-	-	rs9273379	2583	-1	-	HGNC	HGNC:4944	-	-	-	-	-	0.1500	-	-	1	-	-	-	-	-	-
rs9273379	CHR_HSCHR6_MHC_MANN_CTG1:32808741-32808741	A	downstream_gene_variant	MODIFIER	HLA-DQB1	ENSG00000225824	Transcript	ENST00000419914.6	protein_coding	-	-	-	-	-	-	-	-	-	rs9273379	2583	-1	-	HGNC	HGNC:4944	-	-	-	-	-	-	-	-	1	-	-	-	-	-	-
rs9273379	CHR_HSCHR6_MHC_MANN_CTG1:32808741-32808741	G	downstream_gene_variant	MODIFIER	HLA-DQB1	ENSG00000225824	Transcript	ENST00000419914.6	protein_coding	-	-	-	-	-	-	-	-	-	rs9273379	2583	-1	-	HGNC	HGNC:4944	-	-	-	-	-	0.1500	-	-	1	-	-	-	-	-	-
rs9273379	CHR_HSCHR6_MHC_MANN_CTG1:32808741-32808741	A	downstream_gene_variant	MODIFIER	HLA-DQB1	ENSG00000225824	Transcript	ENST00000421888.5	protein_coding	-	-	-	-	-	-	-	-	-	rs9273379	2583	-1	-	HGNC	HGNC:4944	-	-	-	-	-	-	-	-	1	-	-	-	-	-	-
rs9273379	CHR_HSCHR6_MHC_MANN_CTG1:32808741-32808741	G	downstream_gene_variant	MODIFIER	HLA-DQB1	ENSG00000225824	Transcript	ENST00000421888.5	protein_coding	-	-	-	-	-	-	-	-	-	rs9273379	2583	-1	-	HGNC	HGNC:4944	-	-	-	-	-	0.1500	-	-	1	-	-	-	-	-	-
rs9273379	CHR_HSCHR6_MHC_MANN_CTG1:32808741-32808741	A	downstream_gene_variant	MODIFIER	HLA-DQB1	ENSG00000225824	Transcript	ENST00000424806.1	protein_coding	-	-	-	-	-	-	-	-	-	rs9273379	2583	-1	-	HGNC	HGNC:4944	-	-	-	-	-	-	-	-	1	-	-	-	-	-	-
rs9273379	CHR_HSCHR6_MHC_MANN_CTG1:32808741-32808741	G	downstream_gene_variant	MODIFIER	HLA-DQB1	ENSG00000225824	Transcript	ENST00000424806.1	protein_coding	-	-	-	-	-	-	-	-	-	rs9273379	2583	-1	-	HGNC	HGNC:4944	-	-	-	-	-	0.1500	-	-	1	-	-	-	-	-	-
rs9273379	CHR_HSCHR6_MHC_MANN_CTG1:32808741-32808741	A	downstream_gene_variant	MODIFIER	HLA-DQB1	ENSG00000225824	Transcript	ENST00000428219.6	protein_coding	-	-	-	-	-	-	-	-	-	rs9273379	2583	-1	-	HGNC	HGNC:4944	-	-	-	-	-	-	-	-	1	-	-	-	-	-	-
rs9273379	CHR_HSCHR6_MHC_MANN_CTG1:32808741-32808741	G	downstream_gene_variant	MODIFIER	HLA-DQB1	ENSG00000225824	Transcript	ENST00000428219.6	protein_coding	-	-	-	-	-	-	-	-	-	rs9273379	2583	-1	-	HGNC	HGNC:4944	-	-	-	-	-	0.1500	-	-	1	-	-	-	-	-	-
rs9273379	CHR_HSCHR6_MHC_MANN_CTG1:32808741-32808741	A	downstream_gene_variant	MODIFIER	BX927168.2	ENSG00000242138	Transcript	ENST00000435264.1	lncRNA	-	-	-	-	-	-	-	-	-	rs9273379	3002	-1	-	Clone_based_ensembl_gene	-	-	5	-	-	-	-	-	-	1	-	-	-	-	-	-
rs9273379	CHR_HSCHR6_MHC_MANN_CTG1:32808741-32808741	G	downstream_gene_variant	MODIFIER	BX927168.2	ENSG00000242138	Transcript	ENST00000435264.1	lncRNA	-	-	-	-	-	-	-	-	-	rs9273379	3002	-1	-	Clone_based_ensembl_gene	-	-	5	-	-	-	0.1500	-	-	1	-	-	-	-	-	-
rs9273379	CHR_HSCHR6_MHC_MANN_CTG1:32808741-32808741	A	upstream_gene_variant	MODIFIER	HLA-DQB1-AS1	ENSG00000238226	Transcript	ENST00000445002.1	lncRNA	-	-	-	-	-	-	-	-	-	rs9273379	2996	1	-	HGNC	HGNC:39762	-	-	-	-	-	-	-	-	1	-	-	-	-	-	-
rs9273379	CHR_HSCHR6_MHC_MANN_CTG1:32808741-32808741	G	upstream_gene_variant	MODIFIER	HLA-DQB1-AS1	ENSG00000238226	Transcript	ENST00000445002.1	lncRNA	-	-	-	-	-	-	-	-	-	rs9273379	2996	1	-	HGNC	HGNC:39762	-	-	-	-	-	0.1500	-	-	1	-	-	-	-	-	-
rs9273379	CHR_HSCHR6_MHC_MANN_CTG1:32808741-32808741	A	downstream_gene_variant	MODIFIER	HLA-DQB1	ENSG00000225824	Transcript	ENST00000473366.5	nonsense_mediated_decay	-	-	-	-	-	-	-	-	-	rs9273379	2583	-1	-	HGNC	HGNC:4944	-	-	-	-	-	-	-	-	1	-	-	-	-	-	-
rs9273379	CHR_HSCHR6_MHC_MANN_CTG1:32808741-32808741	G	downstream_gene_variant	MODIFIER	HLA-DQB1	ENSG00000225824	Transcript	ENST00000473366.5	nonsense_mediated_decay	-	-	-	-	-	-	-	-	-	rs9273379	2583	-1	-	HGNC	HGNC:4944	-	-	-	-	-	0.1500	-	-	1	-	-	-	-	-	-
rs9273379	CHR_HSCHR6_MHC_MANN_CTG1:32808741-32808741	A	downstream_gene_variant	MODIFIER	HLA-DQB1	ENSG00000225824	Transcript	ENST00000475182.5	retained_intron	-	-	-	-	-	-	-	-	-	rs9273379	2583	-1	-	HGNC	HGNC:4944	-	-	-	-	-	-	-	-	1	-	-	-	-	-	-
rs9273379	CHR_HSCHR6_MHC_MANN_CTG1:32808741-32808741	G	downstream_gene_variant	MODIFIER	HLA-DQB1	ENSG00000225824	Transcript	ENST00000475182.5	retained_intron	-	-	-	-	-	-	-	-	-	rs9273379	2583	-1	-	HGNC	HGNC:4944	-	-	-	-	-	0.1500	-	-	1	-	-	-	-	-	-
rs9273379	CHR_HSCHR6_MHC_MANN_CTG1:32808741-32808741	A	downstream_gene_variant	MODIFIER	HLA-DQB1	ENSG00000225824	Transcript	ENST00000493020.1	processed_transcript	-	-	-	-	-	-	-	-	-	rs9273379	3002	-1	-	HGNC	HGNC:4944	-	-	-	-	-	-	-	-	1	-	-	-	-	-	-
rs9273379	CHR_HSCHR6_MHC_MANN_CTG1:32808741-32808741	G	downstream_gene_variant	MODIFIER	HLA-DQB1	ENSG00000225824	Transcript	ENST00000493020.1	processed_transcript	-	-	-	-	-	-	-	-	-	rs9273379	3002	-1	-	HGNC	HGNC:4944	-	-	-	-	-	0.1500	-	-	1	-	-	-	-	-	-
rs2854275	CHR_HSCHR6_MHC_MANN_CTG1:32812510-32812510	A	intron_variant	MODIFIER	HLA-DQB1	ENSG00000225824	Transcript	ENST00000415926.5	protein_coding	-	3/3	-	-	-	-	-	-	-	rs2854275	-	-1	-	HGNC	HGNC:4944	-	-	-	-	-	0.0649	-	-	1	23326239,27449795,30656477,25052311,26975663,28510587,23378606,29589073,31619474	-	-	-	-	-
rs2854275	CHR_HSCHR6_MHC_MANN_CTG1:32812510-32812510	A	intron_variant	MODIFIER	HLA-DQB1	ENSG00000225824	Transcript	ENST00000419914.6	protein_coding	-	4/4	-	-	-	-	-	-	-	rs2854275	-	-1	-	HGNC	HGNC:4944	-	-	-	-	-	0.0649	-	-	1	23326239,27449795,30656477,25052311,26975663,28510587,23378606,29589073,31619474	-	-	-	-	-
rs2854275	CHR_HSCHR6_MHC_MANN_CTG1:32812510-32812510	A	intron_variant	MODIFIER	HLA-DQB1	ENSG00000225824	Transcript	ENST00000421888.5	protein_coding	-	5/5	-	-	-	-	-	-	-	rs2854275	-	-1	-	HGNC	HGNC:4944	-	-	-	-	-	0.0649	-	-	1	23326239,27449795,30656477,25052311,26975663,28510587,23378606,29589073,31619474	-	-	-	-	-
rs2854275	CHR_HSCHR6_MHC_MANN_CTG1:32812510-32812510	A	intron_variant	MODIFIER	HLA-DQB1	ENSG00000225824	Transcript	ENST00000424806.1	protein_coding	-	5/5	-	-	-	-	-	-	-	rs2854275	-	-1	-	HGNC	HGNC:4944	-	-	-	-	-	0.0649	-	-	1	23326239,27449795,30656477,25052311,26975663,28510587,23378606,29589073,31619474	-	-	-	-	-
rs2854275	CHR_HSCHR6_MHC_MANN_CTG1:32812510-32812510	A	intron_variant	MODIFIER	HLA-DQB1	ENSG00000225824	Transcript	ENST00000428219.6	protein_coding	-	2/2	-	-	-	-	-	-	-	rs2854275	-	-1	-	HGNC	HGNC:4944	-	-	-	-	-	0.0649	-	-	1	23326239,27449795,30656477,25052311,26975663,28510587,23378606,29589073,31619474	-	-	-	-	-
rs2854275	CHR_HSCHR6_MHC_MANN_CTG1:32812510-32812510	A	intron_variant,non_coding_transcript_variant	MODIFIER	BX927168.2	ENSG00000242138	Transcript	ENST00000435264.1	lncRNA	-	1/1	-	-	-	-	-	-	-	rs2854275	-	-1	-	Clone_based_ensembl_gene	-	-	5	-	-	-	0.0649	-	-	1	23326239,27449795,30656477,25052311,26975663,28510587,23378606,29589073,31619474	-	-	-	-	-
rs2854275	CHR_HSCHR6_MHC_MANN_CTG1:32812510-32812510	A	non_coding_transcript_exon_variant	MODIFIER	HLA-DQB1-AS1	ENSG00000238226	Transcript	ENST00000445002.1	lncRNA	2/2	-	-	-	475	-	-	-	-	rs2854275	-	1	-	HGNC	HGNC:39762	-	-	-	-	-	0.0649	-	-	1	23326239,27449795,30656477,25052311,26975663,28510587,23378606,29589073,31619474	-	-	-	-	-
rs2854275	CHR_HSCHR6_MHC_MANN_CTG1:32812510-32812510	A	downstream_gene_variant	MODIFIER	HLA-DQB1	ENSG00000225824	Transcript	ENST00000456954.1	protein_coding	-	-	-	-	-	-	-	-	-	rs2854275	1380	-1	cds_end_NF	HGNC	HGNC:4944	-	-	-	-	-	0.0649	-	-	1	23326239,27449795,30656477,25052311,26975663,28510587,23378606,29589073,31619474	-	-	-	-	-
rs2854275	CHR_HSCHR6_MHC_MANN_CTG1:32812510-32812510	A	intron_variant,NMD_transcript_variant	MODIFIER	HLA-DQB1	ENSG00000225824	Transcript	ENST00000473366.5	nonsense_mediated_decay	-	4/4	-	-	-	-	-	-	-	rs2854275	-	-1	-	HGNC	HGNC:4944	-	-	-	-	-	0.0649	-	-	1	23326239,27449795,30656477,25052311,26975663,28510587,23378606,29589073,31619474	-	-	-	-	-
rs2854275	CHR_HSCHR6_MHC_MANN_CTG1:32812510-32812510	A	intron_variant,non_coding_transcript_variant	MODIFIER	HLA-DQB1	ENSG00000225824	Transcript	ENST00000475182.5	retained_intron	-	2/2	-	-	-	-	-	-	-	rs2854275	-	-1	-	HGNC	HGNC:4944	-	-	-	-	-	0.0649	-	-	1	23326239,27449795,30656477,25052311,26975663,28510587,23378606,29589073,31619474	-	-	-	-	-
rs2854275	CHR_HSCHR6_MHC_MANN_CTG1:32812510-32812510	A	upstream_gene_variant	MODIFIER	HLA-DQB1	ENSG00000225824	Transcript	ENST00000493020.1	processed_transcript	-	-	-	-	-	-	-	-	-	rs2854275	212	-1	-	HGNC	HGNC:4944	-	-	-	-	-	0.0649	-	-	1	23326239,27449795,30656477,25052311,26975663,28510587,23378606,29589073,31619474	-	-	-	-	-
rs2647032	CHR_HSCHR6_MHC_MANN_CTG1:32814016-32814016	T	missense_variant	MODERATE	HLA-DQB1	ENSG00000225824	Transcript	ENST00000415926.5	protein_coding	3/4	-	-	-	538	500	167	G/D	gGc/gAc	rs2647032	-	-1	-	HGNC	HGNC:4944	-	-	-	tolerated(0.37)	benign(0)	-	-	-	-	-	-	-	-	-	-
rs2647032	CHR_HSCHR6_MHC_MANN_CTG1:32814016-32814016	G	missense_variant	MODERATE	HLA-DQB1	ENSG00000225824	Transcript	ENST00000415926.5	protein_coding	3/4	-	-	-	538	500	167	G/A	gGc/gCc	rs2647032	-	-1	-	HGNC	HGNC:4944	-	-	-	deleterious(0)	benign(0.08)	-	-	-	-	-	-	-	-	-	-
rs2647032	CHR_HSCHR6_MHC_MANN_CTG1:32814016-32814016	T	missense_variant	MODERATE	HLA-DQB1	ENSG00000225824	Transcript	ENST00000419914.6	protein_coding	3/5	-	-	-	584	500	167	G/D	gGc/gAc	rs2647032	-	-1	-	HGNC	HGNC:4944	-	-	-	tolerated(0.33)	benign(0)	-	-	-	-	-	-	-	-	-	-
rs2647032	CHR_HSCHR6_MHC_MANN_CTG1:32814016-32814016	G	missense_variant	MODERATE	HLA-DQB1	ENSG00000225824	Transcript	ENST00000419914.6	protein_coding	3/5	-	-	-	584	500	167	G/A	gGc/gCc	rs2647032	-	-1	-	HGNC	HGNC:4944	-	-	-	deleterious(0.02)	benign(0.024)	-	-	-	-	-	-	-	-	-	-
rs2647032	CHR_HSCHR6_MHC_MANN_CTG1:32814016-32814016	T	missense_variant	MODERATE	HLA-DQB1	ENSG00000225824	Transcript	ENST00000421888.5	protein_coding	3/6	-	-	-	707	500	167	G/D	gGc/gAc	rs2647032	-	-1	-	HGNC	HGNC:4944	-	-	-	tolerated(0.32)	benign(0)	-	-	-	-	-	-	-	-	-	-
rs2647032	CHR_HSCHR6_MHC_MANN_CTG1:32814016-32814016	G	missense_variant	MODERATE	HLA-DQB1	ENSG00000225824	Transcript	ENST00000421888.5	protein_coding	3/6	-	-	-	707	500	167	G/A	gGc/gCc	rs2647032	-	-1	-	HGNC	HGNC:4944	-	-	-	deleterious(0.02)	benign(0.069)	-	-	-	-	-	-	-	-	-	-
rs2647032	CHR_HSCHR6_MHC_MANN_CTG1:32814016-32814016	T	missense_variant	MODERATE	HLA-DQB1	ENSG00000225824	Transcript	ENST00000424806.1	protein_coding	4/6	-	-	-	676	500	167	G/D	gGc/gAc	rs2647032	-	-1	-	HGNC	HGNC:4944	-	-	-	tolerated(0.33)	benign(0)	-	-	-	-	-	-	-	-	-	-
rs2647032	CHR_HSCHR6_MHC_MANN_CTG1:32814016-32814016	G	missense_variant	MODERATE	HLA-DQB1	ENSG00000225824	Transcript	ENST00000424806.1	protein_coding	4/6	-	-	-	676	500	167	G/A	gGc/gCc	rs2647032	-	-1	-	HGNC	HGNC:4944	-	-	-	deleterious(0.02)	benign(0.024)	-	-	-	-	-	-	-	-	-	-
rs2647032	CHR_HSCHR6_MHC_MANN_CTG1:32814016-32814016	T	missense_variant	MODERATE	HLA-DQB1	ENSG00000225824	Transcript	ENST00000428219.6	protein_coding	2/3	-	-	-	272	230	77	G/D	gGc/gAc	rs2647032	-	-1	-	HGNC	HGNC:4944	-	-	-	tolerated(0.61)	benign(0.014)	-	-	-	-	-	-	-	-	-	-
rs2647032	CHR_HSCHR6_MHC_MANN_CTG1:32814016-32814016	G	missense_variant	MODERATE	HLA-DQB1	ENSG00000225824	Transcript	ENST00000428219.6	protein_coding	2/3	-	-	-	272	230	77	G/A	gGc/gCc	rs2647032	-	-1	-	HGNC	HGNC:4944	-	-	-	deleterious(0.01)	possibly_damaging(0.508)	-	-	-	-	-	-	-	-	-	-
rs2647032	CHR_HSCHR6_MHC_MANN_CTG1:32814016-32814016	T	intron_variant,non_coding_transcript_variant	MODIFIER	BX927168.2	ENSG00000242138	Transcript	ENST00000435264.1	lncRNA	-	1/1	-	-	-	-	-	-	-	rs2647032	-	-1	-	Clone_based_ensembl_gene	-	-	5	-	-	-	-	-	-	-	-	-	-	-	-	-
rs2647032	CHR_HSCHR6_MHC_MANN_CTG1:32814016-32814016	G	intron_variant,non_coding_transcript_variant	MODIFIER	BX927168.2	ENSG00000242138	Transcript	ENST00000435264.1	lncRNA	-	1/1	-	-	-	-	-	-	-	rs2647032	-	-1	-	Clone_based_ensembl_gene	-	-	5	-	-	-	-	-	-	-	-	-	-	-	-	-
rs2647032	CHR_HSCHR6_MHC_MANN_CTG1:32814016-32814016	T	downstream_gene_variant	MODIFIER	HLA-DQB1-AS1	ENSG00000238226	Transcript	ENST00000445002.1	lncRNA	-	-	-	-	-	-	-	-	-	rs2647032	1428	1	-	HGNC	HGNC:39762	-	-	-	-	-	-	-	-	-	-	-	-	-	-	-
rs2647032	CHR_HSCHR6_MHC_MANN_CTG1:32814016-32814016	G	downstream_gene_variant	MODIFIER	HLA-DQB1-AS1	ENSG00000238226	Transcript	ENST00000445002.1	lncRNA	-	-	-	-	-	-	-	-	-	rs2647032	1428	1	-	HGNC	HGNC:39762	-	-	-	-	-	-	-	-	-	-	-	-	-	-	-
rs2647032	CHR_HSCHR6_MHC_MANN_CTG1:32814016-32814016	T	missense_variant	MODERATE	HLA-DQB1	ENSG00000225824	Transcript	ENST00000456954.1	protein_coding	3/3	-	-	-	355	308	103	G/D	gGc/gAc	rs2647032	-	-1	cds_end_NF	HGNC	HGNC:4944	-	-	-	tolerated_low_confidence(0.37)	benign(0.005)	-	-	-	-	-	-	-	-	-	-
rs2647032	CHR_HSCHR6_MHC_MANN_CTG1:32814016-32814016	G	missense_variant	MODERATE	HLA-DQB1	ENSG00000225824	Transcript	ENST00000456954.1	protein_coding	3/3	-	-	-	355	308	103	G/A	gGc/gCc	rs2647032	-	-1	cds_end_NF	HGNC	HGNC:4944	-	-	-	deleterious_low_confidence(0.01)	benign(0.135)	-	-	-	-	-	-	-	-	-	-
rs2647032	CHR_HSCHR6_MHC_MANN_CTG1:32814016-32814016	T	intron_variant,NMD_transcript_variant	MODIFIER	HLA-DQB1	ENSG00000225824	Transcript	ENST00000473366.5	nonsense_mediated_decay	-	2/4	-	-	-	-	-	-	-	rs2647032	-	-1	-	HGNC	HGNC:4944	-	-	-	-	-	-	-	-	-	-	-	-	-	-	-
rs2647032	CHR_HSCHR6_MHC_MANN_CTG1:32814016-32814016	G	intron_variant,NMD_transcript_variant	MODIFIER	HLA-DQB1	ENSG00000225824	Transcript	ENST00000473366.5	nonsense_mediated_decay	-	2/4	-	-	-	-	-	-	-	rs2647032	-	-1	-	HGNC	HGNC:4944	-	-	-	-	-	-	-	-	-	-	-	-	-	-	-
rs2647032	CHR_HSCHR6_MHC_MANN_CTG1:32814016-32814016	T	non_coding_transcript_exon_variant	MODIFIER	HLA-DQB1	ENSG00000225824	Transcript	ENST00000475182.5	retained_intron	2/3	-	-	-	3414	-	-	-	-	rs2647032	-	-1	-	HGNC	HGNC:4944	-	-	-	-	-	-	-	-	-	-	-	-	-	-	-
rs2647032	CHR_HSCHR6_MHC_MANN_CTG1:32814016-32814016	G	non_coding_transcript_exon_variant	MODIFIER	HLA-DQB1	ENSG00000225824	Transcript	ENST00000475182.5	retained_intron	2/3	-	-	-	3414	-	-	-	-	rs2647032	-	-1	-	HGNC	HGNC:4944	-	-	-	-	-	-	-	-	-	-	-	-	-	-	-
rs2647032	CHR_HSCHR6_MHC_MANN_CTG1:32814016-32814016	T	upstream_gene_variant	MODIFIER	HLA-DQB1	ENSG00000225824	Transcript	ENST00000493020.1	processed_transcript	-	-	-	-	-	-	-	-	-	rs2647032	1718	-1	-	HGNC	HGNC:4944	-	-	-	-	-	-	-	-	-	-	-	-	-	-	-
rs2647032	CHR_HSCHR6_MHC_MANN_CTG1:32814016-32814016	G	upstream_gene_variant	MODIFIER	HLA-DQB1	ENSG00000225824	Transcript	ENST00000493020.1	processed_transcript	-	-	-	-	-	-	-	-	-	rs2647032	1718	-1	-	HGNC	HGNC:4944	-	-	-	-	-	-	-	-	-	-	-	-	-	-	-
rs9274063	CHR_HSCHR6_MHC_MANN_CTG1:32814207-32814207	A	intron_variant	MODIFIER	HLA-DQB1	ENSG00000225824	Transcript	ENST00000415926.5	protein_coding	-	2/3	-	-	-	-	-	-	-	rs9274063	-	-1	-	HGNC	HGNC:4944	-	-	-	-	-	0.0455	-	-	-	-	-	-	-	-	-
rs9274063	CHR_HSCHR6_MHC_MANN_CTG1:32814207-32814207	T	intron_variant	MODIFIER	HLA-DQB1	ENSG00000225824	Transcript	ENST00000415926.5	protein_coding	-	2/3	-	-	-	-	-	-	-	rs9274063	-	-1	-	HGNC	HGNC:4944	-	-	-	-	-	-	-	-	-	-	-	-	-	-	-
rs9274063	CHR_HSCHR6_MHC_MANN_CTG1:32814207-32814207	A	intron_variant	MODIFIER	HLA-DQB1	ENSG00000225824	Transcript	ENST00000419914.6	protein_coding	-	2/4	-	-	-	-	-	-	-	rs9274063	-	-1	-	HGNC	HGNC:4944	-	-	-	-	-	0.0455	-	-	-	-	-	-	-	-	-
rs9274063	CHR_HSCHR6_MHC_MANN_CTG1:32814207-32814207	T	intron_variant	MODIFIER	HLA-DQB1	ENSG00000225824	Transcript	ENST00000419914.6	protein_coding	-	2/4	-	-	-	-	-	-	-	rs9274063	-	-1	-	HGNC	HGNC:4944	-	-	-	-	-	-	-	-	-	-	-	-	-	-	-
rs9274063	CHR_HSCHR6_MHC_MANN_CTG1:32814207-32814207	A	intron_variant	MODIFIER	HLA-DQB1	ENSG00000225824	Transcript	ENST00000421888.5	protein_coding	-	2/5	-	-	-	-	-	-	-	rs9274063	-	-1	-	HGNC	HGNC:4944	-	-	-	-	-	0.0455	-	-	-	-	-	-	-	-	-
rs9274063	CHR_HSCHR6_MHC_MANN_CTG1:32814207-32814207	T	intron_variant	MODIFIER	HLA-DQB1	ENSG00000225824	Transcript	ENST00000421888.5	protein_coding	-	2/5	-	-	-	-	-	-	-	rs9274063	-	-1	-	HGNC	HGNC:4944	-	-	-	-	-	-	-	-	-	-	-	-	-	-	-
rs9274063	CHR_HSCHR6_MHC_MANN_CTG1:32814207-32814207	A	intron_variant	MODIFIER	HLA-DQB1	ENSG00000225824	Transcript	ENST00000424806.1	protein_coding	-	3/5	-	-	-	-	-	-	-	rs9274063	-	-1	-	HGNC	HGNC:4944	-	-	-	-	-	0.0455	-	-	-	-	-	-	-	-	-
rs9274063	CHR_HSCHR6_MHC_MANN_CTG1:32814207-32814207	T	intron_variant	MODIFIER	HLA-DQB1	ENSG00000225824	Transcript	ENST00000424806.1	protein_coding	-	3/5	-	-	-	-	-	-	-	rs9274063	-	-1	-	HGNC	HGNC:4944	-	-	-	-	-	-	-	-	-	-	-	-	-	-	-
rs9274063	CHR_HSCHR6_MHC_MANN_CTG1:32814207-32814207	A	intron_variant	MODIFIER	HLA-DQB1	ENSG00000225824	Transcript	ENST00000428219.6	protein_coding	-	1/2	-	-	-	-	-	-	-	rs9274063	-	-1	-	HGNC	HGNC:4944	-	-	-	-	-	0.0455	-	-	-	-	-	-	-	-	-
rs9274063	CHR_HSCHR6_MHC_MANN_CTG1:32814207-32814207	T	intron_variant	MODIFIER	HLA-DQB1	ENSG00000225824	Transcript	ENST00000428219.6	protein_coding	-	1/2	-	-	-	-	-	-	-	rs9274063	-	-1	-	HGNC	HGNC:4944	-	-	-	-	-	-	-	-	-	-	-	-	-	-	-
rs9274063	CHR_HSCHR6_MHC_MANN_CTG1:32814207-32814207	A	intron_variant,non_coding_transcript_variant	MODIFIER	BX927168.2	ENSG00000242138	Transcript	ENST00000435264.1	lncRNA	-	1/1	-	-	-	-	-	-	-	rs9274063	-	-1	-	Clone_based_ensembl_gene	-	-	5	-	-	-	0.0455	-	-	-	-	-	-	-	-	-
rs9274063	CHR_HSCHR6_MHC_MANN_CTG1:32814207-32814207	T	intron_variant,non_coding_transcript_variant	MODIFIER	BX927168.2	ENSG00000242138	Transcript	ENST00000435264.1	lncRNA	-	1/1	-	-	-	-	-	-	-	rs9274063	-	-1	-	Clone_based_ensembl_gene	-	-	5	-	-	-	-	-	-	-	-	-	-	-	-	-
rs9274063	CHR_HSCHR6_MHC_MANN_CTG1:32814207-32814207	A	downstream_gene_variant	MODIFIER	HLA-DQB1-AS1	ENSG00000238226	Transcript	ENST00000445002.1	lncRNA	-	-	-	-	-	-	-	-	-	rs9274063	1619	1	-	HGNC	HGNC:39762	-	-	-	-	-	0.0455	-	-	-	-	-	-	-	-	-
rs9274063	CHR_HSCHR6_MHC_MANN_CTG1:32814207-32814207	T	downstream_gene_variant	MODIFIER	HLA-DQB1-AS1	ENSG00000238226	Transcript	ENST00000445002.1	lncRNA	-	-	-	-	-	-	-	-	-	rs9274063	1619	1	-	HGNC	HGNC:39762	-	-	-	-	-	-	-	-	-	-	-	-	-	-	-
rs9274063	CHR_HSCHR6_MHC_MANN_CTG1:32814207-32814207	A	intron_variant	MODIFIER	HLA-DQB1	ENSG00000225824	Transcript	ENST00000456954.1	protein_coding	-	2/2	-	-	-	-	-	-	-	rs9274063	-	-1	cds_end_NF	HGNC	HGNC:4944	-	-	-	-	-	0.0455	-	-	-	-	-	-	-	-	-
rs9274063	CHR_HSCHR6_MHC_MANN_CTG1:32814207-32814207	T	intron_variant	MODIFIER	HLA-DQB1	ENSG00000225824	Transcript	ENST00000456954.1	protein_coding	-	2/2	-	-	-	-	-	-	-	rs9274063	-	-1	cds_end_NF	HGNC	HGNC:4944	-	-	-	-	-	-	-	-	-	-	-	-	-	-	-
rs9274063	CHR_HSCHR6_MHC_MANN_CTG1:32814207-32814207	A	intron_variant,NMD_transcript_variant	MODIFIER	HLA-DQB1	ENSG00000225824	Transcript	ENST00000473366.5	nonsense_mediated_decay	-	2/4	-	-	-	-	-	-	-	rs9274063	-	-1	-	HGNC	HGNC:4944	-	-	-	-	-	0.0455	-	-	-	-	-	-	-	-	-
rs9274063	CHR_HSCHR6_MHC_MANN_CTG1:32814207-32814207	T	intron_variant,NMD_transcript_variant	MODIFIER	HLA-DQB1	ENSG00000225824	Transcript	ENST00000473366.5	nonsense_mediated_decay	-	2/4	-	-	-	-	-	-	-	rs9274063	-	-1	-	HGNC	HGNC:4944	-	-	-	-	-	-	-	-	-	-	-	-	-	-	-
rs9274063	CHR_HSCHR6_MHC_MANN_CTG1:32814207-32814207	A	non_coding_transcript_exon_variant	MODIFIER	HLA-DQB1	ENSG00000225824	Transcript	ENST00000475182.5	retained_intron	2/3	-	-	-	3223	-	-	-	-	rs9274063	-	-1	-	HGNC	HGNC:4944	-	-	-	-	-	0.0455	-	-	-	-	-	-	-	-	-
rs9274063	CHR_HSCHR6_MHC_MANN_CTG1:32814207-32814207	T	non_coding_transcript_exon_variant	MODIFIER	HLA-DQB1	ENSG00000225824	Transcript	ENST00000475182.5	retained_intron	2/3	-	-	-	3223	-	-	-	-	rs9274063	-	-1	-	HGNC	HGNC:4944	-	-	-	-	-	-	-	-	-	-	-	-	-	-	-
rs9274063	CHR_HSCHR6_MHC_MANN_CTG1:32814207-32814207	A	upstream_gene_variant	MODIFIER	HLA-DQB1	ENSG00000225824	Transcript	ENST00000493020.1	processed_transcript	-	-	-	-	-	-	-	-	-	rs9274063	1909	-1	-	HGNC	HGNC:4944	-	-	-	-	-	0.0455	-	-	-	-	-	-	-	-	-
rs9274063	CHR_HSCHR6_MHC_MANN_CTG1:32814207-32814207	T	upstream_gene_variant	MODIFIER	HLA-DQB1	ENSG00000225824	Transcript	ENST00000493020.1	processed_transcript	-	-	-	-	-	-	-	-	-	rs9274063	1909	-1	-	HGNC	HGNC:4944	-	-	-	-	-	-	-	-	-	-	-	-	-	-	-
rs35696625	CHR_HSCHR6_MHC_MANN_CTG1:32815325-32815325	A	intron_variant	MODIFIER	HLA-DQB1	ENSG00000225824	Transcript	ENST00000415926.5	protein_coding	-	2/3	-	-	-	-	-	-	-	rs35696625	-	-1	-	HGNC	HGNC:4944	-	-	-	-	-	-	-	-	-	-	-	-	-	-	-
rs35696625	CHR_HSCHR6_MHC_MANN_CTG1:32815325-32815325	C	intron_variant	MODIFIER	HLA-DQB1	ENSG00000225824	Transcript	ENST00000415926.5	protein_coding	-	2/3	-	-	-	-	-	-	-	rs35696625	-	-1	-	HGNC	HGNC:4944	-	-	-	-	-	0.1366	-	-	-	-	-	-	-	-	-
rs35696625	CHR_HSCHR6_MHC_MANN_CTG1:32815325-32815325	A	intron_variant	MODIFIER	HLA-DQB1	ENSG00000225824	Transcript	ENST00000419914.6	protein_coding	-	2/4	-	-	-	-	-	-	-	rs35696625	-	-1	-	HGNC	HGNC:4944	-	-	-	-	-	-	-	-	-	-	-	-	-	-	-
rs35696625	CHR_HSCHR6_MHC_MANN_CTG1:32815325-32815325	C	intron_variant	MODIFIER	HLA-DQB1	ENSG00000225824	Transcript	ENST00000419914.6	protein_coding	-	2/4	-	-	-	-	-	-	-	rs35696625	-	-1	-	HGNC	HGNC:4944	-	-	-	-	-	0.1366	-	-	-	-	-	-	-	-	-
rs35696625	CHR_HSCHR6_MHC_MANN_CTG1:32815325-32815325	A	intron_variant	MODIFIER	HLA-DQB1	ENSG00000225824	Transcript	ENST00000421888.5	protein_coding	-	2/5	-	-	-	-	-	-	-	rs35696625	-	-1	-	HGNC	HGNC:4944	-	-	-	-	-	-	-	-	-	-	-	-	-	-	-
rs35696625	CHR_HSCHR6_MHC_MANN_CTG1:32815325-32815325	C	intron_variant	MODIFIER	HLA-DQB1	ENSG00000225824	Transcript	ENST00000421888.5	protein_coding	-	2/5	-	-	-	-	-	-	-	rs35696625	-	-1	-	HGNC	HGNC:4944	-	-	-	-	-	0.1366	-	-	-	-	-	-	-	-	-
rs35696625	CHR_HSCHR6_MHC_MANN_CTG1:32815325-32815325	A	intron_variant	MODIFIER	HLA-DQB1	ENSG00000225824	Transcript	ENST00000424806.1	protein_coding	-	3/5	-	-	-	-	-	-	-	rs35696625	-	-1	-	HGNC	HGNC:4944	-	-	-	-	-	-	-	-	-	-	-	-	-	-	-
rs35696625	CHR_HSCHR6_MHC_MANN_CTG1:32815325-32815325	C	intron_variant	MODIFIER	HLA-DQB1	ENSG00000225824	Transcript	ENST00000424806.1	protein_coding	-	3/5	-	-	-	-	-	-	-	rs35696625	-	-1	-	HGNC	HGNC:4944	-	-	-	-	-	0.1366	-	-	-	-	-	-	-	-	-
rs35696625	CHR_HSCHR6_MHC_MANN_CTG1:32815325-32815325	A	intron_variant	MODIFIER	HLA-DQB1	ENSG00000225824	Transcript	ENST00000428219.6	protein_coding	-	1/2	-	-	-	-	-	-	-	rs35696625	-	-1	-	HGNC	HGNC:4944	-	-	-	-	-	-	-	-	-	-	-	-	-	-	-
rs35696625	CHR_HSCHR6_MHC_MANN_CTG1:32815325-32815325	C	intron_variant	MODIFIER	HLA-DQB1	ENSG00000225824	Transcript	ENST00000428219.6	protein_coding	-	1/2	-	-	-	-	-	-	-	rs35696625	-	-1	-	HGNC	HGNC:4944	-	-	-	-	-	0.1366	-	-	-	-	-	-	-	-	-
rs35696625	CHR_HSCHR6_MHC_MANN_CTG1:32815325-32815325	A	upstream_gene_variant	MODIFIER	BX927168.2	ENSG00000242138	Transcript	ENST00000435264.1	lncRNA	-	-	-	-	-	-	-	-	-	rs35696625	987	-1	-	Clone_based_ensembl_gene	-	-	5	-	-	-	-	-	-	-	-	-	-	-	-	-
rs35696625	CHR_HSCHR6_MHC_MANN_CTG1:32815325-32815325	C	upstream_gene_variant	MODIFIER	BX927168.2	ENSG00000242138	Transcript	ENST00000435264.1	lncRNA	-	-	-	-	-	-	-	-	-	rs35696625	987	-1	-	Clone_based_ensembl_gene	-	-	5	-	-	-	0.1366	-	-	-	-	-	-	-	-	-
rs35696625	CHR_HSCHR6_MHC_MANN_CTG1:32815325-32815325	A	downstream_gene_variant	MODIFIER	HLA-DQB1-AS1	ENSG00000238226	Transcript	ENST00000445002.1	lncRNA	-	-	-	-	-	-	-	-	-	rs35696625	2737	1	-	HGNC	HGNC:39762	-	-	-	-	-	-	-	-	-	-	-	-	-	-	-
rs35696625	CHR_HSCHR6_MHC_MANN_CTG1:32815325-32815325	C	downstream_gene_variant	MODIFIER	HLA-DQB1-AS1	ENSG00000238226	Transcript	ENST00000445002.1	lncRNA	-	-	-	-	-	-	-	-	-	rs35696625	2737	1	-	HGNC	HGNC:39762	-	-	-	-	-	0.1366	-	-	-	-	-	-	-	-	-
rs35696625	CHR_HSCHR6_MHC_MANN_CTG1:32815325-32815325	A	intron_variant	MODIFIER	HLA-DQB1	ENSG00000225824	Transcript	ENST00000456954.1	protein_coding	-	2/2	-	-	-	-	-	-	-	rs35696625	-	-1	cds_end_NF	HGNC	HGNC:4944	-	-	-	-	-	-	-	-	-	-	-	-	-	-	-
rs35696625	CHR_HSCHR6_MHC_MANN_CTG1:32815325-32815325	C	intron_variant	MODIFIER	HLA-DQB1	ENSG00000225824	Transcript	ENST00000456954.1	protein_coding	-	2/2	-	-	-	-	-	-	-	rs35696625	-	-1	cds_end_NF	HGNC	HGNC:4944	-	-	-	-	-	0.1366	-	-	-	-	-	-	-	-	-
rs35696625	CHR_HSCHR6_MHC_MANN_CTG1:32815325-32815325	A	intron_variant,NMD_transcript_variant	MODIFIER	HLA-DQB1	ENSG00000225824	Transcript	ENST00000473366.5	nonsense_mediated_decay	-	2/4	-	-	-	-	-	-	-	rs35696625	-	-1	-	HGNC	HGNC:4944	-	-	-	-	-	-	-	-	-	-	-	-	-	-	-
rs35696625	CHR_HSCHR6_MHC_MANN_CTG1:32815325-32815325	C	intron_variant,NMD_transcript_variant	MODIFIER	HLA-DQB1	ENSG00000225824	Transcript	ENST00000473366.5	nonsense_mediated_decay	-	2/4	-	-	-	-	-	-	-	rs35696625	-	-1	-	HGNC	HGNC:4944	-	-	-	-	-	0.1366	-	-	-	-	-	-	-	-	-
rs35696625	CHR_HSCHR6_MHC_MANN_CTG1:32815325-32815325	A	non_coding_transcript_exon_variant	MODIFIER	HLA-DQB1	ENSG00000225824	Transcript	ENST00000475182.5	retained_intron	2/3	-	-	-	2105	-	-	-	-	rs35696625	-	-1	-	HGNC	HGNC:4944	-	-	-	-	-	-	-	-	-	-	-	-	-	-	-
rs35696625	CHR_HSCHR6_MHC_MANN_CTG1:32815325-32815325	C	non_coding_transcript_exon_variant	MODIFIER	HLA-DQB1	ENSG00000225824	Transcript	ENST00000475182.5	retained_intron	2/3	-	-	-	2105	-	-	-	-	rs35696625	-	-1	-	HGNC	HGNC:4944	-	-	-	-	-	0.1366	-	-	-	-	-	-	-	-	-
rs35696625	CHR_HSCHR6_MHC_MANN_CTG1:32815325-32815325	A	upstream_gene_variant	MODIFIER	HLA-DQB1	ENSG00000225824	Transcript	ENST00000493020.1	processed_transcript	-	-	-	-	-	-	-	-	-	rs35696625	3027	-1	-	HGNC	HGNC:4944	-	-	-	-	-	-	-	-	-	-	-	-	-	-	-
rs35696625	CHR_HSCHR6_MHC_MANN_CTG1:32815325-32815325	C	upstream_gene_variant	MODIFIER	HLA-DQB1	ENSG00000225824	Transcript	ENST00000493020.1	processed_transcript	-	-	-	-	-	-	-	-	-	rs35696625	3027	-1	-	HGNC	HGNC:4944	-	-	-	-	-	0.1366	-	-	-	-	-	-	-	-	-
rs28746771	CHR_HSCHR6_MHC_MANN_CTG1:32816597-32816597	A	intron_variant	MODIFIER	HLA-DQB1	ENSG00000225824	Transcript	ENST00000415926.5	protein_coding	-	2/3	-	-	-	-	-	-	-	rs28746771	-	-1	-	HGNC	HGNC:4944	-	-	-	-	-	-	-	-	-	-	-	-	-	-	-
rs28746771	CHR_HSCHR6_MHC_MANN_CTG1:32816597-32816597	G	intron_variant	MODIFIER	HLA-DQB1	ENSG00000225824	Transcript	ENST00000415926.5	protein_coding	-	2/3	-	-	-	-	-	-	-	rs28746771	-	-1	-	HGNC	HGNC:4944	-	-	-	-	-	-	-	-	-	-	-	-	-	-	-
rs28746771	CHR_HSCHR6_MHC_MANN_CTG1:32816597-32816597	T	intron_variant	MODIFIER	HLA-DQB1	ENSG00000225824	Transcript	ENST00000415926.5	protein_coding	-	2/3	-	-	-	-	-	-	-	rs28746771	-	-1	-	HGNC	HGNC:4944	-	-	-	-	-	-	-	-	-	-	-	-	-	-	-
rs28746771	CHR_HSCHR6_MHC_MANN_CTG1:32816597-32816597	A	intron_variant	MODIFIER	HLA-DQB1	ENSG00000225824	Transcript	ENST00000419914.6	protein_coding	-	2/4	-	-	-	-	-	-	-	rs28746771	-	-1	-	HGNC	HGNC:4944	-	-	-	-	-	-	-	-	-	-	-	-	-	-	-
rs28746771	CHR_HSCHR6_MHC_MANN_CTG1:32816597-32816597	G	intron_variant	MODIFIER	HLA-DQB1	ENSG00000225824	Transcript	ENST00000419914.6	protein_coding	-	2/4	-	-	-	-	-	-	-	rs28746771	-	-1	-	HGNC	HGNC:4944	-	-	-	-	-	-	-	-	-	-	-	-	-	-	-
rs28746771	CHR_HSCHR6_MHC_MANN_CTG1:32816597-32816597	T	intron_variant	MODIFIER	HLA-DQB1	ENSG00000225824	Transcript	ENST00000419914.6	protein_coding	-	2/4	-	-	-	-	-	-	-	rs28746771	-	-1	-	HGNC	HGNC:4944	-	-	-	-	-	-	-	-	-	-	-	-	-	-	-
rs28746771	CHR_HSCHR6_MHC_MANN_CTG1:32816597-32816597	A	intron_variant	MODIFIER	HLA-DQB1	ENSG00000225824	Transcript	ENST00000421888.5	protein_coding	-	2/5	-	-	-	-	-	-	-	rs28746771	-	-1	-	HGNC	HGNC:4944	-	-	-	-	-	-	-	-	-	-	-	-	-	-	-
rs28746771	CHR_HSCHR6_MHC_MANN_CTG1:32816597-32816597	G	intron_variant	MODIFIER	HLA-DQB1	ENSG00000225824	Transcript	ENST00000421888.5	protein_coding	-	2/5	-	-	-	-	-	-	-	rs28746771	-	-1	-	HGNC	HGNC:4944	-	-	-	-	-	-	-	-	-	-	-	-	-	-	-
rs28746771	CHR_HSCHR6_MHC_MANN_CTG1:32816597-32816597	T	intron_variant	MODIFIER	HLA-DQB1	ENSG00000225824	Transcript	ENST00000421888.5	protein_coding	-	2/5	-	-	-	-	-	-	-	rs28746771	-	-1	-	HGNC	HGNC:4944	-	-	-	-	-	-	-	-	-	-	-	-	-	-	-
rs28746771	CHR_HSCHR6_MHC_MANN_CTG1:32816597-32816597	A	intron_variant	MODIFIER	HLA-DQB1	ENSG00000225824	Transcript	ENST00000424806.1	protein_coding	-	3/5	-	-	-	-	-	-	-	rs28746771	-	-1	-	HGNC	HGNC:4944	-	-	-	-	-	-	-	-	-	-	-	-	-	-	-
rs28746771	CHR_HSCHR6_MHC_MANN_CTG1:32816597-32816597	G	intron_variant	MODIFIER	HLA-DQB1	ENSG00000225824	Transcript	ENST00000424806.1	protein_coding	-	3/5	-	-	-	-	-	-	-	rs28746771	-	-1	-	HGNC	HGNC:4944	-	-	-	-	-	-	-	-	-	-	-	-	-	-	-
rs28746771	CHR_HSCHR6_MHC_MANN_CTG1:32816597-32816597	T	intron_variant	MODIFIER	HLA-DQB1	ENSG00000225824	Transcript	ENST00000424806.1	protein_coding	-	3/5	-	-	-	-	-	-	-	rs28746771	-	-1	-	HGNC	HGNC:4944	-	-	-	-	-	-	-	-	-	-	-	-	-	-	-
rs28746771	CHR_HSCHR6_MHC_MANN_CTG1:32816597-32816597	A	intron_variant	MODIFIER	HLA-DQB1	ENSG00000225824	Transcript	ENST00000428219.6	protein_coding	-	1/2	-	-	-	-	-	-	-	rs28746771	-	-1	-	HGNC	HGNC:4944	-	-	-	-	-	-	-	-	-	-	-	-	-	-	-
rs28746771	CHR_HSCHR6_MHC_MANN_CTG1:32816597-32816597	G	intron_variant	MODIFIER	HLA-DQB1	ENSG00000225824	Transcript	ENST00000428219.6	protein_coding	-	1/2	-	-	-	-	-	-	-	rs28746771	-	-1	-	HGNC	HGNC:4944	-	-	-	-	-	-	-	-	-	-	-	-	-	-	-
rs28746771	CHR_HSCHR6_MHC_MANN_CTG1:32816597-32816597	T	intron_variant	MODIFIER	HLA-DQB1	ENSG00000225824	Transcript	ENST00000428219.6	protein_coding	-	1/2	-	-	-	-	-	-	-	rs28746771	-	-1	-	HGNC	HGNC:4944	-	-	-	-	-	-	-	-	-	-	-	-	-	-	-
rs28746771	CHR_HSCHR6_MHC_MANN_CTG1:32816597-32816597	A	upstream_gene_variant	MODIFIER	BX927168.2	ENSG00000242138	Transcript	ENST00000435264.1	lncRNA	-	-	-	-	-	-	-	-	-	rs28746771	2259	-1	-	Clone_based_ensembl_gene	-	-	5	-	-	-	-	-	-	-	-	-	-	-	-	-
rs28746771	CHR_HSCHR6_MHC_MANN_CTG1:32816597-32816597	G	upstream_gene_variant	MODIFIER	BX927168.2	ENSG00000242138	Transcript	ENST00000435264.1	lncRNA	-	-	-	-	-	-	-	-	-	rs28746771	2259	-1	-	Clone_based_ensembl_gene	-	-	5	-	-	-	-	-	-	-	-	-	-	-	-	-
rs28746771	CHR_HSCHR6_MHC_MANN_CTG1:32816597-32816597	T	upstream_gene_variant	MODIFIER	BX927168.2	ENSG00000242138	Transcript	ENST00000435264.1	lncRNA	-	-	-	-	-	-	-	-	-	rs28746771	2259	-1	-	Clone_based_ensembl_gene	-	-	5	-	-	-	-	-	-	-	-	-	-	-	-	-
rs28746771	CHR_HSCHR6_MHC_MANN_CTG1:32816597-32816597	A	downstream_gene_variant	MODIFIER	HLA-DQB1-AS1	ENSG00000238226	Transcript	ENST00000445002.1	lncRNA	-	-	-	-	-	-	-	-	-	rs28746771	4009	1	-	HGNC	HGNC:39762	-	-	-	-	-	-	-	-	-	-	-	-	-	-	-
rs28746771	CHR_HSCHR6_MHC_MANN_CTG1:32816597-32816597	G	downstream_gene_variant	MODIFIER	HLA-DQB1-AS1	ENSG00000238226	Transcript	ENST00000445002.1	lncRNA	-	-	-	-	-	-	-	-	-	rs28746771	4009	1	-	HGNC	HGNC:39762	-	-	-	-	-	-	-	-	-	-	-	-	-	-	-
rs28746771	CHR_HSCHR6_MHC_MANN_CTG1:32816597-32816597	T	downstream_gene_variant	MODIFIER	HLA-DQB1-AS1	ENSG00000238226	Transcript	ENST00000445002.1	lncRNA	-	-	-	-	-	-	-	-	-	rs28746771	4009	1	-	HGNC	HGNC:39762	-	-	-	-	-	-	-	-	-	-	-	-	-	-	-
rs28746771	CHR_HSCHR6_MHC_MANN_CTG1:32816597-32816597	A	intron_variant	MODIFIER	HLA-DQB1	ENSG00000225824	Transcript	ENST00000456954.1	protein_coding	-	2/2	-	-	-	-	-	-	-	rs28746771	-	-1	cds_end_NF	HGNC	HGNC:4944	-	-	-	-	-	-	-	-	-	-	-	-	-	-	-
rs28746771	CHR_HSCHR6_MHC_MANN_CTG1:32816597-32816597	G	intron_variant	MODIFIER	HLA-DQB1	ENSG00000225824	Transcript	ENST00000456954.1	protein_coding	-	2/2	-	-	-	-	-	-	-	rs28746771	-	-1	cds_end_NF	HGNC	HGNC:4944	-	-	-	-	-	-	-	-	-	-	-	-	-	-	-
rs28746771	CHR_HSCHR6_MHC_MANN_CTG1:32816597-32816597	T	intron_variant	MODIFIER	HLA-DQB1	ENSG00000225824	Transcript	ENST00000456954.1	protein_coding	-	2/2	-	-	-	-	-	-	-	rs28746771	-	-1	cds_end_NF	HGNC	HGNC:4944	-	-	-	-	-	-	-	-	-	-	-	-	-	-	-
rs28746771	CHR_HSCHR6_MHC_MANN_CTG1:32816597-32816597	A	intron_variant,NMD_transcript_variant	MODIFIER	HLA-DQB1	ENSG00000225824	Transcript	ENST00000473366.5	nonsense_mediated_decay	-	2/4	-	-	-	-	-	-	-	rs28746771	-	-1	-	HGNC	HGNC:4944	-	-	-	-	-	-	-	-	-	-	-	-	-	-	-
rs28746771	CHR_HSCHR6_MHC_MANN_CTG1:32816597-32816597	G	intron_variant,NMD_transcript_variant	MODIFIER	HLA-DQB1	ENSG00000225824	Transcript	ENST00000473366.5	nonsense_mediated_decay	-	2/4	-	-	-	-	-	-	-	rs28746771	-	-1	-	HGNC	HGNC:4944	-	-	-	-	-	-	-	-	-	-	-	-	-	-	-
rs28746771	CHR_HSCHR6_MHC_MANN_CTG1:32816597-32816597	T	intron_variant,NMD_transcript_variant	MODIFIER	HLA-DQB1	ENSG00000225824	Transcript	ENST00000473366.5	nonsense_mediated_decay	-	2/4	-	-	-	-	-	-	-	rs28746771	-	-1	-	HGNC	HGNC:4944	-	-	-	-	-	-	-	-	-	-	-	-	-	-	-
rs28746771	CHR_HSCHR6_MHC_MANN_CTG1:32816597-32816597	A	non_coding_transcript_exon_variant	MODIFIER	HLA-DQB1	ENSG00000225824	Transcript	ENST00000475182.5	retained_intron	2/3	-	-	-	833	-	-	-	-	rs28746771	-	-1	-	HGNC	HGNC:4944	-	-	-	-	-	-	-	-	-	-	-	-	-	-	-
rs28746771	CHR_HSCHR6_MHC_MANN_CTG1:32816597-32816597	G	non_coding_transcript_exon_variant	MODIFIER	HLA-DQB1	ENSG00000225824	Transcript	ENST00000475182.5	retained_intron	2/3	-	-	-	833	-	-	-	-	rs28746771	-	-1	-	HGNC	HGNC:4944	-	-	-	-	-	-	-	-	-	-	-	-	-	-	-
rs28746771	CHR_HSCHR6_MHC_MANN_CTG1:32816597-32816597	T	non_coding_transcript_exon_variant	MODIFIER	HLA-DQB1	ENSG00000225824	Transcript	ENST00000475182.5	retained_intron	2/3	-	-	-	833	-	-	-	-	rs28746771	-	-1	-	HGNC	HGNC:4944	-	-	-	-	-	-	-	-	-	-	-	-	-	-	-
rs28746771	CHR_HSCHR6_MHC_MANN_CTG1:32816597-32816597	A	upstream_gene_variant	MODIFIER	HLA-DQB1	ENSG00000225824	Transcript	ENST00000493020.1	processed_transcript	-	-	-	-	-	-	-	-	-	rs28746771	4299	-1	-	HGNC	HGNC:4944	-	-	-	-	-	-	-	-	-	-	-	-	-	-	-
rs28746771	CHR_HSCHR6_MHC_MANN_CTG1:32816597-32816597	G	upstream_gene_variant	MODIFIER	HLA-DQB1	ENSG00000225824	Transcript	ENST00000493020.1	processed_transcript	-	-	-	-	-	-	-	-	-	rs28746771	4299	-1	-	HGNC	HGNC:4944	-	-	-	-	-	-	-	-	-	-	-	-	-	-	-
rs28746771	CHR_HSCHR6_MHC_MANN_CTG1:32816597-32816597	T	upstream_gene_variant	MODIFIER	HLA-DQB1	ENSG00000225824	Transcript	ENST00000493020.1	processed_transcript	-	-	-	-	-	-	-	-	-	rs28746771	4299	-1	-	HGNC	HGNC:4944	-	-	-	-	-	-	-	-	-	-	-	-	-	-	-
rs28746828	CHR_HSCHR6_MHC_MANN_CTG1:32818123-32818123	G	intron_variant	MODIFIER	HLA-DQB1	ENSG00000225824	Transcript	ENST00000415926.5	protein_coding	-	1/3	-	-	-	-	-	-	-	rs28746828	-	-1	-	HGNC	HGNC:4944	-	-	-	-	-	-	-	-	-	-	-	-	-	-	-
rs28746828	CHR_HSCHR6_MHC_MANN_CTG1:32818123-32818123	T	intron_variant	MODIFIER	HLA-DQB1	ENSG00000225824	Transcript	ENST00000415926.5	protein_coding	-	1/3	-	-	-	-	-	-	-	rs28746828	-	-1	-	HGNC	HGNC:4944	-	-	-	-	-	-	-	-	-	-	-	-	-	-	-
rs28746828	CHR_HSCHR6_MHC_MANN_CTG1:32818123-32818123	G	intron_variant	MODIFIER	HLA-DQB1	ENSG00000225824	Transcript	ENST00000419914.6	protein_coding	-	1/4	-	-	-	-	-	-	-	rs28746828	-	-1	-	HGNC	HGNC:4944	-	-	-	-	-	-	-	-	-	-	-	-	-	-	-
rs28746828	CHR_HSCHR6_MHC_MANN_CTG1:32818123-32818123	T	intron_variant	MODIFIER	HLA-DQB1	ENSG00000225824	Transcript	ENST00000419914.6	protein_coding	-	1/4	-	-	-	-	-	-	-	rs28746828	-	-1	-	HGNC	HGNC:4944	-	-	-	-	-	-	-	-	-	-	-	-	-	-	-
rs28746828	CHR_HSCHR6_MHC_MANN_CTG1:32818123-32818123	G	intron_variant	MODIFIER	HLA-DQB1	ENSG00000225824	Transcript	ENST00000421888.5	protein_coding	-	1/5	-	-	-	-	-	-	-	rs28746828	-	-1	-	HGNC	HGNC:4944	-	-	-	-	-	-	-	-	-	-	-	-	-	-	-
rs28746828	CHR_HSCHR6_MHC_MANN_CTG1:32818123-32818123	T	intron_variant	MODIFIER	HLA-DQB1	ENSG00000225824	Transcript	ENST00000421888.5	protein_coding	-	1/5	-	-	-	-	-	-	-	rs28746828	-	-1	-	HGNC	HGNC:4944	-	-	-	-	-	-	-	-	-	-	-	-	-	-	-
rs28746828	CHR_HSCHR6_MHC_MANN_CTG1:32818123-32818123	G	intron_variant	MODIFIER	HLA-DQB1	ENSG00000225824	Transcript	ENST00000424806.1	protein_coding	-	2/5	-	-	-	-	-	-	-	rs28746828	-	-1	-	HGNC	HGNC:4944	-	-	-	-	-	-	-	-	-	-	-	-	-	-	-
rs28746828	CHR_HSCHR6_MHC_MANN_CTG1:32818123-32818123	T	intron_variant	MODIFIER	HLA-DQB1	ENSG00000225824	Transcript	ENST00000424806.1	protein_coding	-	2/5	-	-	-	-	-	-	-	rs28746828	-	-1	-	HGNC	HGNC:4944	-	-	-	-	-	-	-	-	-	-	-	-	-	-	-
rs28746828	CHR_HSCHR6_MHC_MANN_CTG1:32818123-32818123	G	intron_variant	MODIFIER	HLA-DQB1	ENSG00000225824	Transcript	ENST00000428219.6	protein_coding	-	1/2	-	-	-	-	-	-	-	rs28746828	-	-1	-	HGNC	HGNC:4944	-	-	-	-	-	-	-	-	-	-	-	-	-	-	-
rs28746828	CHR_HSCHR6_MHC_MANN_CTG1:32818123-32818123	T	intron_variant	MODIFIER	HLA-DQB1	ENSG00000225824	Transcript	ENST00000428219.6	protein_coding	-	1/2	-	-	-	-	-	-	-	rs28746828	-	-1	-	HGNC	HGNC:4944	-	-	-	-	-	-	-	-	-	-	-	-	-	-	-
rs28746828	CHR_HSCHR6_MHC_MANN_CTG1:32818123-32818123	G	upstream_gene_variant	MODIFIER	BX927168.2	ENSG00000242138	Transcript	ENST00000435264.1	lncRNA	-	-	-	-	-	-	-	-	-	rs28746828	3785	-1	-	Clone_based_ensembl_gene	-	-	5	-	-	-	-	-	-	-	-	-	-	-	-	-
rs28746828	CHR_HSCHR6_MHC_MANN_CTG1:32818123-32818123	T	upstream_gene_variant	MODIFIER	BX927168.2	ENSG00000242138	Transcript	ENST00000435264.1	lncRNA	-	-	-	-	-	-	-	-	-	rs28746828	3785	-1	-	Clone_based_ensembl_gene	-	-	5	-	-	-	-	-	-	-	-	-	-	-	-	-
rs28746828	CHR_HSCHR6_MHC_MANN_CTG1:32818123-32818123	G	intron_variant	MODIFIER	HLA-DQB1	ENSG00000225824	Transcript	ENST00000456954.1	protein_coding	-	1/2	-	-	-	-	-	-	-	rs28746828	-	-1	cds_end_NF	HGNC	HGNC:4944	-	-	-	-	-	-	-	-	-	-	-	-	-	-	-
rs28746828	CHR_HSCHR6_MHC_MANN_CTG1:32818123-32818123	T	intron_variant	MODIFIER	HLA-DQB1	ENSG00000225824	Transcript	ENST00000456954.1	protein_coding	-	1/2	-	-	-	-	-	-	-	rs28746828	-	-1	cds_end_NF	HGNC	HGNC:4944	-	-	-	-	-	-	-	-	-	-	-	-	-	-	-
rs28746828	CHR_HSCHR6_MHC_MANN_CTG1:32818123-32818123	G	intron_variant,NMD_transcript_variant	MODIFIER	HLA-DQB1	ENSG00000225824	Transcript	ENST00000473366.5	nonsense_mediated_decay	-	1/4	-	-	-	-	-	-	-	rs28746828	-	-1	-	HGNC	HGNC:4944	-	-	-	-	-	-	-	-	-	-	-	-	-	-	-
rs28746828	CHR_HSCHR6_MHC_MANN_CTG1:32818123-32818123	T	intron_variant,NMD_transcript_variant	MODIFIER	HLA-DQB1	ENSG00000225824	Transcript	ENST00000473366.5	nonsense_mediated_decay	-	1/4	-	-	-	-	-	-	-	rs28746828	-	-1	-	HGNC	HGNC:4944	-	-	-	-	-	-	-	-	-	-	-	-	-	-	-
rs28746828	CHR_HSCHR6_MHC_MANN_CTG1:32818123-32818123	G	intron_variant,non_coding_transcript_variant	MODIFIER	HLA-DQB1	ENSG00000225824	Transcript	ENST00000475182.5	retained_intron	-	1/2	-	-	-	-	-	-	-	rs28746828	-	-1	-	HGNC	HGNC:4944	-	-	-	-	-	-	-	-	-	-	-	-	-	-	-
rs28746828	CHR_HSCHR6_MHC_MANN_CTG1:32818123-32818123	T	intron_variant,non_coding_transcript_variant	MODIFIER	HLA-DQB1	ENSG00000225824	Transcript	ENST00000475182.5	retained_intron	-	1/2	-	-	-	-	-	-	-	rs28746828	-	-1	-	HGNC	HGNC:4944	-	-	-	-	-	-	-	-	-	-	-	-	-	-	-
rs6908943	CHR_HSCHR6_MHC_MANN_CTG1:32819747-32819747	C	upstream_gene_variant	MODIFIER	HLA-DQB1	ENSG00000225824	Transcript	ENST00000415926.5	protein_coding	-	-	-	-	-	-	-	-	-	rs6908943	870	-1	-	HGNC	HGNC:4944	-	-	-	-	-	0.7931	-	-	1	20018019,30285260	-	-	-	-	-
rs6908943	CHR_HSCHR6_MHC_MANN_CTG1:32819747-32819747	C	upstream_gene_variant	MODIFIER	HLA-DQB1	ENSG00000225824	Transcript	ENST00000419914.6	protein_coding	-	-	-	-	-	-	-	-	-	rs6908943	824	-1	-	HGNC	HGNC:4944	-	-	-	-	-	0.7931	-	-	1	20018019,30285260	-	-	-	-	-
rs6908943	CHR_HSCHR6_MHC_MANN_CTG1:32819747-32819747	C	upstream_gene_variant	MODIFIER	HLA-DQB1	ENSG00000225824	Transcript	ENST00000421888.5	protein_coding	-	-	-	-	-	-	-	-	-	rs6908943	701	-1	-	HGNC	HGNC:4944	-	-	-	-	-	0.7931	-	-	1	20018019,30285260	-	-	-	-	-
rs6908943	CHR_HSCHR6_MHC_MANN_CTG1:32819747-32819747	C	intron_variant	MODIFIER	HLA-DQB1	ENSG00000225824	Transcript	ENST00000424806.1	protein_coding	-	1/5	-	-	-	-	-	-	-	rs6908943	-	-1	-	HGNC	HGNC:4944	-	-	-	-	-	0.7931	-	-	1	20018019,30285260	-	-	-	-	-
rs6908943	CHR_HSCHR6_MHC_MANN_CTG1:32819747-32819747	C	upstream_gene_variant	MODIFIER	HLA-DQB1	ENSG00000225824	Transcript	ENST00000428219.6	protein_coding	-	-	-	-	-	-	-	-	-	rs6908943	866	-1	-	HGNC	HGNC:4944	-	-	-	-	-	0.7931	-	-	1	20018019,30285260	-	-	-	-	-
rs6908943	CHR_HSCHR6_MHC_MANN_CTG1:32819747-32819747	C	upstream_gene_variant	MODIFIER	HLA-DQB1	ENSG00000225824	Transcript	ENST00000456954.1	protein_coding	-	-	-	-	-	-	-	-	-	rs6908943	861	-1	cds_end_NF	HGNC	HGNC:4944	-	-	-	-	-	0.7931	-	-	1	20018019,30285260	-	-	-	-	-
rs6908943	CHR_HSCHR6_MHC_MANN_CTG1:32819747-32819747	C	upstream_gene_variant	MODIFIER	HLA-DQB1	ENSG00000225824	Transcript	ENST00000473366.5	nonsense_mediated_decay	-	-	-	-	-	-	-	-	-	rs6908943	880	-1	-	HGNC	HGNC:4944	-	-	-	-	-	0.7931	-	-	1	20018019,30285260	-	-	-	-	-
rs6908943	CHR_HSCHR6_MHC_MANN_CTG1:32819747-32819747	C	upstream_gene_variant	MODIFIER	HLA-DQB1	ENSG00000225824	Transcript	ENST00000475182.5	retained_intron	-	-	-	-	-	-	-	-	-	rs6908943	880	-1	-	HGNC	HGNC:4944	-	-	-	-	-	0.7931	-	-	1	20018019,30285260	-	-	-	-	-
rs3828805	CHR_HSCHR6_MHC_MANN_CTG1:32820578-32820578	T	upstream_gene_variant	MODIFIER	HLA-DQB1	ENSG00000225824	Transcript	ENST00000415926.5	protein_coding	-	-	-	-	-	-	-	-	-	rs3828805	1701	-1	-	HGNC	HGNC:4944	-	-	-	-	-	0.1803	-	-	1	27749845	-	-	-	-	-
rs3828805	CHR_HSCHR6_MHC_MANN_CTG1:32820578-32820578	A	upstream_gene_variant	MODIFIER	HLA-DQB1	ENSG00000225824	Transcript	ENST00000415926.5	protein_coding	-	-	-	-	-	-	-	-	-	rs3828805	1701	-1	-	HGNC	HGNC:4944	-	-	-	-	-	-	-	-	1	27749845	-	-	-	-	-
rs3828805	CHR_HSCHR6_MHC_MANN_CTG1:32820578-32820578	T	upstream_gene_variant	MODIFIER	HLA-DQB1	ENSG00000225824	Transcript	ENST00000419914.6	protein_coding	-	-	-	-	-	-	-	-	-	rs3828805	1655	-1	-	HGNC	HGNC:4944	-	-	-	-	-	0.1803	-	-	1	27749845	-	-	-	-	-
rs3828805	CHR_HSCHR6_MHC_MANN_CTG1:32820578-32820578	A	upstream_gene_variant	MODIFIER	HLA-DQB1	ENSG00000225824	Transcript	ENST00000419914.6	protein_coding	-	-	-	-	-	-	-	-	-	rs3828805	1655	-1	-	HGNC	HGNC:4944	-	-	-	-	-	-	-	-	1	27749845	-	-	-	-	-
rs3828805	CHR_HSCHR6_MHC_MANN_CTG1:32820578-32820578	T	upstream_gene_variant	MODIFIER	HLA-DQB1	ENSG00000225824	Transcript	ENST00000421888.5	protein_coding	-	-	-	-	-	-	-	-	-	rs3828805	1532	-1	-	HGNC	HGNC:4944	-	-	-	-	-	0.1803	-	-	1	27749845	-	-	-	-	-
rs3828805	CHR_HSCHR6_MHC_MANN_CTG1:32820578-32820578	A	upstream_gene_variant	MODIFIER	HLA-DQB1	ENSG00000225824	Transcript	ENST00000421888.5	protein_coding	-	-	-	-	-	-	-	-	-	rs3828805	1532	-1	-	HGNC	HGNC:4944	-	-	-	-	-	-	-	-	1	27749845	-	-	-	-	-
rs3828805	CHR_HSCHR6_MHC_MANN_CTG1:32820578-32820578	T	5_prime_UTR_variant	MODIFIER	HLA-DQB1	ENSG00000225824	Transcript	ENST00000424806.1	protein_coding	1/6	-	-	-	41	-	-	-	-	rs3828805	-	-1	-	HGNC	HGNC:4944	-	-	-	-	-	0.1803	-	-	1	27749845	-	-	-	-	-
rs3828805	CHR_HSCHR6_MHC_MANN_CTG1:32820578-32820578	A	5_prime_UTR_variant	MODIFIER	HLA-DQB1	ENSG00000225824	Transcript	ENST00000424806.1	protein_coding	1/6	-	-	-	41	-	-	-	-	rs3828805	-	-1	-	HGNC	HGNC:4944	-	-	-	-	-	-	-	-	1	27749845	-	-	-	-	-
rs3828805	CHR_HSCHR6_MHC_MANN_CTG1:32820578-32820578	T	upstream_gene_variant	MODIFIER	HLA-DQB1	ENSG00000225824	Transcript	ENST00000428219.6	protein_coding	-	-	-	-	-	-	-	-	-	rs3828805	1697	-1	-	HGNC	HGNC:4944	-	-	-	-	-	0.1803	-	-	1	27749845	-	-	-	-	-
rs3828805	CHR_HSCHR6_MHC_MANN_CTG1:32820578-32820578	A	upstream_gene_variant	MODIFIER	HLA-DQB1	ENSG00000225824	Transcript	ENST00000428219.6	protein_coding	-	-	-	-	-	-	-	-	-	rs3828805	1697	-1	-	HGNC	HGNC:4944	-	-	-	-	-	-	-	-	1	27749845	-	-	-	-	-
rs3828805	CHR_HSCHR6_MHC_MANN_CTG1:32820578-32820578	T	upstream_gene_variant	MODIFIER	HLA-DQB1	ENSG00000225824	Transcript	ENST00000456954.1	protein_coding	-	-	-	-	-	-	-	-	-	rs3828805	1692	-1	cds_end_NF	HGNC	HGNC:4944	-	-	-	-	-	0.1803	-	-	1	27749845	-	-	-	-	-
rs3828805	CHR_HSCHR6_MHC_MANN_CTG1:32820578-32820578	A	upstream_gene_variant	MODIFIER	HLA-DQB1	ENSG00000225824	Transcript	ENST00000456954.1	protein_coding	-	-	-	-	-	-	-	-	-	rs3828805	1692	-1	cds_end_NF	HGNC	HGNC:4944	-	-	-	-	-	-	-	-	1	27749845	-	-	-	-	-
rs3828805	CHR_HSCHR6_MHC_MANN_CTG1:32820578-32820578	T	upstream_gene_variant	MODIFIER	HLA-DQB1	ENSG00000225824	Transcript	ENST00000473366.5	nonsense_mediated_decay	-	-	-	-	-	-	-	-	-	rs3828805	1711	-1	-	HGNC	HGNC:4944	-	-	-	-	-	0.1803	-	-	1	27749845	-	-	-	-	-
rs3828805	CHR_HSCHR6_MHC_MANN_CTG1:32820578-32820578	A	upstream_gene_variant	MODIFIER	HLA-DQB1	ENSG00000225824	Transcript	ENST00000473366.5	nonsense_mediated_decay	-	-	-	-	-	-	-	-	-	rs3828805	1711	-1	-	HGNC	HGNC:4944	-	-	-	-	-	-	-	-	1	27749845	-	-	-	-	-
rs3828805	CHR_HSCHR6_MHC_MANN_CTG1:32820578-32820578	T	upstream_gene_variant	MODIFIER	HLA-DQB1	ENSG00000225824	Transcript	ENST00000475182.5	retained_intron	-	-	-	-	-	-	-	-	-	rs3828805	1711	-1	-	HGNC	HGNC:4944	-	-	-	-	-	0.1803	-	-	1	27749845	-	-	-	-	-
rs3828805	CHR_HSCHR6_MHC_MANN_CTG1:32820578-32820578	A	upstream_gene_variant	MODIFIER	HLA-DQB1	ENSG00000225824	Transcript	ENST00000475182.5	retained_intron	-	-	-	-	-	-	-	-	-	rs3828805	1711	-1	-	HGNC	HGNC:4944	-	-	-	-	-	-	-	-	1	27749845	-	-	-	-	-
rs6457621	CHR_HSCHR6_MHC_MANN_CTG1:32850594-32850594	G	intergenic_variant	MODIFIER	-	-	-	-	-	-	-	-	-	-	-	-	-	-	rs6457621	-	-	-	-	-	-	-	-	-	-	-	-	-	-	-	-	-	-	-	-
rs6457621	CHR_HSCHR6_MHC_MANN_CTG1:32850594-32850594	T	intergenic_variant	MODIFIER	-	-	-	-	-	-	-	-	-	-	-	-	-	-	rs6457621	-	-	-	-	-	-	-	-	-	-	-	-	-	-	-	-	-	-	-	-
rs6932517	CHR_HSCHR6_MHC_MANN_CTG1:32864103-32864103	C	upstream_gene_variant	MODIFIER	MTCO3P1	ENSG00000237145	Transcript	ENST00000415326.1	unprocessed_pseudogene	-	-	-	-	-	-	-	-	-	rs6932517	2934	-1	-	HGNC	HGNC:31342	-	-	-	-	-	0.3389	-	-	-	29374629,29158528	-	-	-	-	-
rs6932517	CHR_HSCHR6_MHC_MANN_CTG1:32864103-32864103	T	upstream_gene_variant	MODIFIER	MTCO3P1	ENSG00000237145	Transcript	ENST00000415326.1	unprocessed_pseudogene	-	-	-	-	-	-	-	-	-	rs6932517	2934	-1	-	HGNC	HGNC:31342	-	-	-	-	-	-	-	-	-	29374629,29158528	-	-	-	-	-
rs9276016	CHR_HSCHR6_MHC_MANN_CTG1:32880723-32880723	G	downstream_gene_variant	MODIFIER	HLA-DQB3	ENSG00000228684	Transcript	ENST00000444445.1	unprocessed_pseudogene	-	-	-	-	-	-	-	-	-	rs9276016	3748	-1	-	HGNC	HGNC:4946	-	-	-	-	-	0.4179	-	-	-	-	-	-	-	-	-
rs9276016	CHR_HSCHR6_MHC_MANN_CTG1:32880723-32880723	T	downstream_gene_variant	MODIFIER	HLA-DQB3	ENSG00000228684	Transcript	ENST00000444445.1	unprocessed_pseudogene	-	-	-	-	-	-	-	-	-	rs9276016	3748	-1	-	HGNC	HGNC:4946	-	-	-	-	-	-	-	-	-	-	-	-	-	-	-
rs9276084	CHR_HSCHR6_MHC_MANN_CTG1:32882606-32882606	A	downstream_gene_variant	MODIFIER	HLA-DQB3	ENSG00000228684	Transcript	ENST00000444445.1	unprocessed_pseudogene	-	-	-	-	-	-	-	-	-	rs9276084	1865	-1	-	HGNC	HGNC:4946	-	-	-	-	-	0.1923	-	-	-	-	-	-	-	-	-
rs5014415	CHR_HSCHR6_MHC_MANN_CTG1:32905417-32905417	C	downstream_gene_variant	MODIFIER	HLA-DQB2	ENSG00000229493	Transcript	ENST00000419109.5	protein_coding	-	-	-	-	-	-	-	-	-	rs367793585,rs5014415	4730	-1	cds_start_NF	HGNC	HGNC:4945	-	-	-	-	-	0.8904	-	-	-	-	-	-	-	-	-
rs5014415	CHR_HSCHR6_MHC_MANN_CTG1:32905417-32905417	C	downstream_gene_variant	MODIFIER	HLA-DQB2	ENSG00000229493	Transcript	ENST00000419519.6	protein_coding	-	-	-	-	-	-	-	-	-	rs367793585,rs5014415	4440	-1	-	HGNC	HGNC:4945	-	-	-	-	-	0.8904	-	-	-	-	-	-	-	-	-
rs5014415	CHR_HSCHR6_MHC_MANN_CTG1:32905417-32905417	C	downstream_gene_variant	MODIFIER	HLA-DQB2	ENSG00000229493	Transcript	ENST00000433114.2	protein_coding	-	-	-	-	-	-	-	-	-	rs367793585,rs5014415	4440	-1	-	HGNC	HGNC:4945	-	-	-	-	-	0.8904	-	-	-	-	-	-	-	-	-
rs5014415	CHR_HSCHR6_MHC_MANN_CTG1:32905417-32905417	C	downstream_gene_variant	MODIFIER	HLA-DQA2	ENSG00000231823	Transcript	ENST00000453672.2	protein_coding	-	-	-	-	-	-	-	-	-	rs367793585,rs5014415	4792	1	-	HGNC	HGNC:4943	-	-	-	-	-	0.8904	-	-	-	-	-	-	-	-	-
rs5014415	CHR_HSCHR6_MHC_MANN_CTG1:32905417-32905417	C	downstream_gene_variant	MODIFIER	HLA-DQB2	ENSG00000229493	Transcript	ENST00000457432.6	protein_coding	-	-	-	-	-	-	-	-	-	rs367793585,rs5014415	4440	-1	-	HGNC	HGNC:4945	-	-	-	-	-	0.8904	-	-	-	-	-	-	-	-	-
rs1042169	CHR_HSCHR6_MHC_MANN_CTG1:33235019-33235019	A	missense_variant	MODERATE	HLA-DPB1	ENSG00000229295	Transcript	ENST00000415438.5	protein_coding	2/4	-	-	-	269	269	90	G/D	gGc/gAc	rs1042169	-	1	cds_start_NF,cds_end_NF	HGNC	HGNC:4940	-	-	-	tolerated(0.26)	benign(0.02)	0.4802	-	-	-	28029757	-	-	-	-	-
rs1042169	CHR_HSCHR6_MHC_MANN_CTG1:33235019-33235019	T	missense_variant	MODERATE	HLA-DPB1	ENSG00000229295	Transcript	ENST00000415438.5	protein_coding	2/4	-	-	-	269	269	90	G/V	gGc/gTc	rs1042169	-	1	cds_start_NF,cds_end_NF	HGNC	HGNC:4940	-	-	-	tolerated(0.53)	benign(0.096)	-	-	-	-	28029757	-	-	-	-	-
rs1042169	CHR_HSCHR6_MHC_MANN_CTG1:33235019-33235019	A	missense_variant	MODERATE	HLA-DPB1	ENSG00000229295	Transcript	ENST00000415996.6	protein_coding	2/6	-	-	-	454	338	113	G/D	gGc/gAc	rs1042169	-	1	-	HGNC	HGNC:4940	-	-	-	tolerated(0.26)	benign(0.013)	0.4802	-	-	-	28029757	-	-	-	-	-
rs1042169	CHR_HSCHR6_MHC_MANN_CTG1:33235019-33235019	T	missense_variant	MODERATE	HLA-DPB1	ENSG00000229295	Transcript	ENST00000415996.6	protein_coding	2/6	-	-	-	454	338	113	G/V	gGc/gTc	rs1042169	-	1	-	HGNC	HGNC:4940	-	-	-	tolerated(0.53)	benign(0.118)	-	-	-	-	28029757	-	-	-	-	-
rs1042169	CHR_HSCHR6_MHC_MANN_CTG1:33235019-33235019	A	upstream_gene_variant	MODIFIER	HLA-DPA1	ENSG00000228163	Transcript	ENST00000422504.5	protein_coding	-	-	-	-	-	-	-	-	-	rs1042169	199	-1	-	HGNC	HGNC:4938	-	-	-	-	-	0.4802	-	-	-	28029757	-	-	-	-	-
rs1042169	CHR_HSCHR6_MHC_MANN_CTG1:33235019-33235019	T	upstream_gene_variant	MODIFIER	HLA-DPA1	ENSG00000228163	Transcript	ENST00000422504.5	protein_coding	-	-	-	-	-	-	-	-	-	rs1042169	199	-1	-	HGNC	HGNC:4938	-	-	-	-	-	-	-	-	-	28029757	-	-	-	-	-
rs1042169	CHR_HSCHR6_MHC_MANN_CTG1:33235019-33235019	A	upstream_gene_variant	MODIFIER	HLA-DPA1	ENSG00000228163	Transcript	ENST00000427518.1	protein_coding	-	-	-	-	-	-	-	-	-	rs1042169	134	-1	cds_end_NF	HGNC	HGNC:4938	-	-	-	-	-	0.4802	-	-	-	28029757	-	-	-	-	-
rs1042169	CHR_HSCHR6_MHC_MANN_CTG1:33235019-33235019	T	upstream_gene_variant	MODIFIER	HLA-DPA1	ENSG00000228163	Transcript	ENST00000427518.1	protein_coding	-	-	-	-	-	-	-	-	-	rs1042169	134	-1	cds_end_NF	HGNC	HGNC:4938	-	-	-	-	-	-	-	-	-	28029757	-	-	-	-	-
rs1042169	CHR_HSCHR6_MHC_MANN_CTG1:33235019-33235019	A	missense_variant	MODERATE	HLA-DPB1	ENSG00000229295	Transcript	ENST00000445925.1	protein_coding	1/5	-	-	-	238	239	80	G/D	gGc/gAc	rs1042169	-	1	cds_start_NF	HGNC	HGNC:4940	-	-	-	tolerated(0.28)	benign(0.015)	0.4802	-	-	-	28029757	-	-	-	-	-
rs1042169	CHR_HSCHR6_MHC_MANN_CTG1:33235019-33235019	T	missense_variant	MODERATE	HLA-DPB1	ENSG00000229295	Transcript	ENST00000445925.1	protein_coding	1/5	-	-	-	238	239	80	G/V	gGc/gTc	rs1042169	-	1	cds_start_NF	HGNC	HGNC:4940	-	-	-	tolerated(0.55)	benign(0.02)	-	-	-	-	28029757	-	-	-	-	-
rs1042169	CHR_HSCHR6_MHC_MANN_CTG1:33235019-33235019	A	missense_variant	MODERATE	HLA-DPB1	ENSG00000229295	Transcript	ENST00000447783.6	protein_coding	2/6	-	-	-	408	338	113	G/D	gGc/gAc	rs1042169	-	1	-	HGNC	HGNC:4940	-	-	-	tolerated(0.31)	benign(0)	0.4802	-	-	-	28029757	-	-	-	-	-
rs1042169	CHR_HSCHR6_MHC_MANN_CTG1:33235019-33235019	T	missense_variant	MODERATE	HLA-DPB1	ENSG00000229295	Transcript	ENST00000447783.6	protein_coding	2/6	-	-	-	408	338	113	G/V	gGc/gTc	rs1042169	-	1	-	HGNC	HGNC:4940	-	-	-	tolerated(0.57)	benign(0.001)	-	-	-	-	28029757	-	-	-	-	-
rs1042169	CHR_HSCHR6_MHC_MANN_CTG1:33235019-33235019	A	upstream_gene_variant	MODIFIER	HLA-DPA1	ENSG00000228163	Transcript	ENST00000456525.1	protein_coding	-	-	-	-	-	-	-	-	-	rs1042169	142	-1	cds_end_NF	HGNC	HGNC:4938	-	-	-	-	-	0.4802	-	-	-	28029757	-	-	-	-	-
rs1042169	CHR_HSCHR6_MHC_MANN_CTG1:33235019-33235019	T	upstream_gene_variant	MODIFIER	HLA-DPA1	ENSG00000228163	Transcript	ENST00000456525.1	protein_coding	-	-	-	-	-	-	-	-	-	rs1042169	142	-1	cds_end_NF	HGNC	HGNC:4938	-	-	-	-	-	-	-	-	-	28029757	-	-	-	-	-
rs1042169	CHR_HSCHR6_MHC_MANN_CTG1:33235019-33235019	A	downstream_gene_variant	MODIFIER	RPL32P1	ENSG00000233972	Transcript	ENST00000457701.1	processed_pseudogene	-	-	-	-	-	-	-	-	-	rs1042169	1049	1	-	HGNC	HGNC:10339	-	-	-	-	-	0.4802	-	-	-	28029757	-	-	-	-	-
rs1042169	CHR_HSCHR6_MHC_MANN_CTG1:33235019-33235019	T	downstream_gene_variant	MODIFIER	RPL32P1	ENSG00000233972	Transcript	ENST00000457701.1	processed_pseudogene	-	-	-	-	-	-	-	-	-	rs1042169	1049	1	-	HGNC	HGNC:10339	-	-	-	-	-	-	-	-	-	28029757	-	-	-	-	-
rs1042169	CHR_HSCHR6_MHC_MANN_CTG1:33235019-33235019	A	non_coding_transcript_exon_variant	MODIFIER	HLA-DPB1	ENSG00000229295	Transcript	ENST00000471485.1	processed_transcript	1/2	-	-	-	467	-	-	-	-	rs1042169	-	1	-	HGNC	HGNC:4940	-	-	-	-	-	0.4802	-	-	-	28029757	-	-	-	-	-
rs1042169	CHR_HSCHR6_MHC_MANN_CTG1:33235019-33235019	T	non_coding_transcript_exon_variant	MODIFIER	HLA-DPB1	ENSG00000229295	Transcript	ENST00000471485.1	processed_transcript	1/2	-	-	-	467	-	-	-	-	rs1042169	-	1	-	HGNC	HGNC:4940	-	-	-	-	-	-	-	-	-	28029757	-	-	-	-	-
rs1042169	CHR_HSCHR6_MHC_MANN_CTG1:33235019-33235019	A	non_coding_transcript_exon_variant	MODIFIER	HLA-DPB1	ENSG00000229295	Transcript	ENST00000483210.1	retained_intron	2/2	-	-	-	370	-	-	-	-	rs1042169	-	1	-	HGNC	HGNC:4940	-	-	-	-	-	0.4802	-	-	-	28029757	-	-	-	-	-
rs1042169	CHR_HSCHR6_MHC_MANN_CTG1:33235019-33235019	T	non_coding_transcript_exon_variant	MODIFIER	HLA-DPB1	ENSG00000229295	Transcript	ENST00000483210.1	retained_intron	2/2	-	-	-	370	-	-	-	-	rs1042169	-	1	-	HGNC	HGNC:4940	-	-	-	-	-	-	-	-	-	28029757	-	-	-	-	-
rs1042169	CHR_HSCHR6_MHC_MANN_CTG1:33235019-33235019	A	upstream_gene_variant	MODIFIER	HLA-DPB1	ENSG00000229295	Transcript	ENST00000484273.1	processed_transcript	-	-	-	-	-	-	-	-	-	rs1042169	32	1	-	HGNC	HGNC:4940	-	-	-	-	-	0.4802	-	-	-	28029757	-	-	-	-	-
rs1042169	CHR_HSCHR6_MHC_MANN_CTG1:33235019-33235019	T	upstream_gene_variant	MODIFIER	HLA-DPB1	ENSG00000229295	Transcript	ENST00000484273.1	processed_transcript	-	-	-	-	-	-	-	-	-	rs1042169	32	1	-	HGNC	HGNC:4940	-	-	-	-	-	-	-	-	-	28029757	-	-	-	-	-
rs1042169	CHR_HSCHR6_MHC_MANN_CTG1:33235019-33235019	A	non_coding_transcript_exon_variant	MODIFIER	HLA-DPB1	ENSG00000229295	Transcript	ENST00000487157.1	processed_transcript	2/3	-	-	-	387	-	-	-	-	rs1042169	-	1	-	HGNC	HGNC:4940	-	-	-	-	-	0.4802	-	-	-	28029757	-	-	-	-	-
rs1042169	CHR_HSCHR6_MHC_MANN_CTG1:33235019-33235019	T	non_coding_transcript_exon_variant	MODIFIER	HLA-DPB1	ENSG00000229295	Transcript	ENST00000487157.1	processed_transcript	2/3	-	-	-	387	-	-	-	-	rs1042169	-	1	-	HGNC	HGNC:4940	-	-	-	-	-	-	-	-	-	28029757	-	-	-	-	-
rs1042169	CHR_HSCHR6_MHC_MANN_CTG1:33235019-33235019	A	non_coding_transcript_exon_variant	MODIFIER	HLA-DPB1	ENSG00000229295	Transcript	ENST00000491972.5	processed_transcript	2/3	-	-	-	387	-	-	-	-	rs1042169	-	1	-	HGNC	HGNC:4940	-	-	-	-	-	0.4802	-	-	-	28029757	-	-	-	-	-
rs1042169	CHR_HSCHR6_MHC_MANN_CTG1:33235019-33235019	T	non_coding_transcript_exon_variant	MODIFIER	HLA-DPB1	ENSG00000229295	Transcript	ENST00000491972.5	processed_transcript	2/3	-	-	-	387	-	-	-	-	rs1042169	-	1	-	HGNC	HGNC:4940	-	-	-	-	-	-	-	-	-	28029757	-	-	-	-	-
rs1042169	CHR_HSCHR6_MHC_MANN_CTG1:33235019-33235019	A	upstream_gene_variant	MODIFIER	HLA-DPA1	ENSG00000228163	Transcript	ENST00000495074.5	processed_transcript	-	-	-	-	-	-	-	-	-	rs1042169	154	-1	-	HGNC	HGNC:4938	-	-	-	-	-	0.4802	-	-	-	28029757	-	-	-	-	-
rs1042169	CHR_HSCHR6_MHC_MANN_CTG1:33235019-33235019	T	upstream_gene_variant	MODIFIER	HLA-DPA1	ENSG00000228163	Transcript	ENST00000495074.5	processed_transcript	-	-	-	-	-	-	-	-	-	rs1042169	154	-1	-	HGNC	HGNC:4938	-	-	-	-	-	-	-	-	-	28029757	-	-	-	-	-
rs2428518	CHR_HSCHR6_MHC_MCF_CTG1:31125318-31125318	A	intergenic_variant	MODIFIER	-	-	-	-	-	-	-	-	-	-	-	-	-	-	rs2428518	-	-	-	-	-	-	-	-	-	-	-	-	-	-	-	-	-	-	-	-
rs2428518	CHR_HSCHR6_MHC_MCF_CTG1:31125318-31125318	C	intergenic_variant	MODIFIER	-	-	-	-	-	-	-	-	-	-	-	-	-	-	rs2428518	-	-	-	-	-	-	-	-	-	-	-	-	-	-	-	-	-	-	-	-
rs2428518	CHR_HSCHR6_MHC_MCF_CTG1:31125318-31125318	G	intergenic_variant	MODIFIER	-	-	-	-	-	-	-	-	-	-	-	-	-	-	rs2428518	-	-	-	-	-	-	-	-	-	-	-	-	-	-	-	-	-	-	-	-
rs6929464	CHR_HSCHR6_MHC_MCF_CTG1:31208684-31208684	C	intron_variant	MODIFIER	PSORS1C1	ENSG00000233734	Transcript	ENST00000433334.6	protein_coding	-	3/5	-	-	-	-	-	-	-	rs6929464	-	1	-	HGNC	HGNC:17202	-	1	-	-	-	0.2484	-	-	1	16642438	-	-	-	-	-
rs6929464	CHR_HSCHR6_MHC_MCF_CTG1:31208684-31208684	C	intron_variant,non_coding_transcript_variant	MODIFIER	PSORS1C1	ENSG00000233734	Transcript	ENST00000498583.1	processed_transcript	-	1/1	-	-	-	-	-	-	-	rs6929464	-	1	-	HGNC	HGNC:17202	-	1	-	-	-	0.2484	-	-	1	16642438	-	-	-	-	-
rs9264391	CHR_HSCHR6_MHC_MCF_CTG1:31338550-31338550	A	intergenic_variant	MODIFIER	-	-	-	-	-	-	-	-	-	-	-	-	-	-	rs9264391	-	-	-	-	-	-	-	-	-	-	0.0889	-	-	-	-	-	-	-	-	-
rs2507994	CHR_HSCHR6_MHC_MCF_CTG1:31344195-31344195	T	downstream_gene_variant	MODIFIER	HLA-C	ENSG00000225691	Transcript	ENST00000419135.6	protein_coding	-	-	-	-	-	-	-	-	-	rs2507994	1690	-1	-	HGNC	HGNC:4933	-	-	-	-	-	0.0595	-	-	-	-	-	-	-	-	-
rs2507994	CHR_HSCHR6_MHC_MCF_CTG1:31344195-31344195	T	downstream_gene_variant	MODIFIER	HLA-C	ENSG00000225691	Transcript	ENST00000429840.6	protein_coding	-	-	-	-	-	-	-	-	-	rs2507994	1690	-1	-	HGNC	HGNC:4933	-	-	-	-	-	0.0595	-	-	-	-	-	-	-	-	-
rs2507994	CHR_HSCHR6_MHC_MCF_CTG1:31344195-31344195	T	downstream_gene_variant	MODIFIER	HLA-C	ENSG00000225691	Transcript	ENST00000433153.6	protein_coding	-	-	-	-	-	-	-	-	-	rs2507994	1690	-1	-	HGNC	HGNC:4933	-	-	-	-	-	0.0595	-	-	-	-	-	-	-	-	-
rs2507994	CHR_HSCHR6_MHC_MCF_CTG1:31344195-31344195	T	downstream_gene_variant	MODIFIER	HLA-C	ENSG00000225691	Transcript	ENST00000445075.1	protein_coding	-	-	-	-	-	-	-	-	-	rs2507994	3150	-1	cds_start_NF,cds_end_NF	HGNC	HGNC:4933	-	-	-	-	-	0.0595	-	-	-	-	-	-	-	-	-
rs2507994	CHR_HSCHR6_MHC_MCF_CTG1:31344195-31344195	T	downstream_gene_variant	MODIFIER	HLA-C	ENSG00000225691	Transcript	ENST00000457903.6	protein_coding	-	-	-	-	-	-	-	-	-	rs2507994	1690	-1	-	HGNC	HGNC:4933	-	-	-	-	-	0.0595	-	-	-	-	-	-	-	-	-
rs2507994	CHR_HSCHR6_MHC_MCF_CTG1:31344195-31344195	T	downstream_gene_variant	MODIFIER	HLA-C	ENSG00000225691	Transcript	ENST00000467922.1	retained_intron	-	-	-	-	-	-	-	-	-	rs2507994	3157	-1	-	HGNC	HGNC:4933	-	-	-	-	-	0.0595	-	-	-	-	-	-	-	-	-
rs2507994	CHR_HSCHR6_MHC_MCF_CTG1:31344195-31344195	T	downstream_gene_variant	MODIFIER	HLA-C	ENSG00000225691	Transcript	ENST00000475452.5	retained_intron	-	-	-	-	-	-	-	-	-	rs2507994	1690	-1	-	HGNC	HGNC:4933	-	-	-	-	-	0.0595	-	-	-	-	-	-	-	-	-
rs2507994	CHR_HSCHR6_MHC_MCF_CTG1:31344195-31344195	T	downstream_gene_variant	MODIFIER	HLA-C	ENSG00000225691	Transcript	ENST00000479546.5	processed_transcript	-	-	-	-	-	-	-	-	-	rs2507994	3146	-1	-	HGNC	HGNC:4933	-	-	-	-	-	0.0595	-	-	-	-	-	-	-	-	-
rs2507994	CHR_HSCHR6_MHC_MCF_CTG1:31344195-31344195	T	downstream_gene_variant	MODIFIER	HLA-C	ENSG00000225691	Transcript	ENST00000481588.5	retained_intron	-	-	-	-	-	-	-	-	-	rs2507994	1690	-1	-	HGNC	HGNC:4933	-	-	-	-	-	0.0595	-	-	-	-	-	-	-	-	-
rs2507994	CHR_HSCHR6_MHC_MCF_CTG1:31344195-31344195	T	downstream_gene_variant	MODIFIER	HLA-C	ENSG00000225691	Transcript	ENST00000482006.1	retained_intron	-	-	-	-	-	-	-	-	-	rs2507994	4035	-1	-	HGNC	HGNC:4933	-	-	-	-	-	0.0595	-	-	-	-	-	-	-	-	-
rs2507994	CHR_HSCHR6_MHC_MCF_CTG1:31344195-31344195	T	downstream_gene_variant	MODIFIER	HLA-C	ENSG00000225691	Transcript	ENST00000490960.5	retained_intron	-	-	-	-	-	-	-	-	-	rs2507994	1690	-1	-	HGNC	HGNC:4933	-	-	-	-	-	0.0595	-	-	-	-	-	-	-	-	-
rs2507994	CHR_HSCHR6_MHC_MCF_CTG1:31344195-31344195	T	downstream_gene_variant	MODIFIER	HLA-C	ENSG00000225691	Transcript	ENST00000491984.5	nonsense_mediated_decay	-	-	-	-	-	-	-	-	-	rs2507994	1690	-1	-	HGNC	HGNC:4933	-	-	-	-	-	0.0595	-	-	-	-	-	-	-	-	-
rs2507994	CHR_HSCHR6_MHC_MCF_CTG1:31344195-31344195	T	downstream_gene_variant	MODIFIER	HLA-C	ENSG00000225691	Transcript	ENST00000619148.1	protein_coding	-	-	-	-	-	-	-	-	-	rs2507994	2300	-1	-	HGNC	HGNC:4933	-	-	-	-	-	0.0595	-	-	-	-	-	-	-	-	-
rs2507994	CHR_HSCHR6_MHC_MCF_CTG1:31344195-31344195	T	downstream_gene_variant	MODIFIER	HLA-B	ENSG00000232126	Transcript	ENST00000639001.1	protein_coding	-	-	-	-	-	-	-	-	-	rs2507994	2431	-1	-	HGNC	HGNC:4932	-	-	-	-	-	0.0595	-	-	-	-	-	-	-	-	-
rs2507994	CHR_HSCHR6_MHC_MCF_CTG1:31344195-31344195	T	downstream_gene_variant	MODIFIER	HLA-C	ENSG00000225691	Transcript	ENST00000640555.1	protein_coding	-	-	-	-	-	-	-	-	-	rs2507994	2279	-1	-	HGNC	HGNC:4933	-	-	-	-	-	0.0595	-	-	-	-	-	-	-	-	-
rs28380782	CHR_HSCHR6_MHC_MCF_CTG1:31418390-31418390	A	intron_variant	MODIFIER	HLA-B	ENSG00000232126	Transcript	ENST00000639001.1	protein_coding	-	2/2	-	-	-	-	-	-	-	rs28380782	-	-1	-	HGNC	HGNC:4932	-	-	-	-	-	-	-	-	-	-	-	-	-	-	-
rs2596490	CHR_HSCHR6_MHC_MCF_CTG1:31433611-31433611	G	upstream_gene_variant	MODIFIER	HLA-B	ENSG00000232126	Transcript	ENST00000425798.5	protein_coding	-	-	-	-	-	-	-	-	-	rs2596490	817	-1	cds_start_NF	HGNC	HGNC:4932	-	-	-	-	-	0.1528	-	-	-	-	-	-	-	-	-
rs2596490	CHR_HSCHR6_MHC_MCF_CTG1:31433611-31433611	A	upstream_gene_variant	MODIFIER	HLA-B	ENSG00000232126	Transcript	ENST00000425798.5	protein_coding	-	-	-	-	-	-	-	-	-	rs2596490	817	-1	cds_start_NF	HGNC	HGNC:4932	-	-	-	-	-	-	-	-	-	-	-	-	-	-	-
rs2596490	CHR_HSCHR6_MHC_MCF_CTG1:31433611-31433611	G	upstream_gene_variant	MODIFIER	HLA-B	ENSG00000232126	Transcript	ENST00000437866.1	protein_coding	-	-	-	-	-	-	-	-	-	rs2596490	31	-1	cds_end_NF	HGNC	HGNC:4932	-	-	-	-	-	0.1528	-	-	-	-	-	-	-	-	-
rs2596490	CHR_HSCHR6_MHC_MCF_CTG1:31433611-31433611	A	upstream_gene_variant	MODIFIER	HLA-B	ENSG00000232126	Transcript	ENST00000437866.1	protein_coding	-	-	-	-	-	-	-	-	-	rs2596490	31	-1	cds_end_NF	HGNC	HGNC:4932	-	-	-	-	-	-	-	-	-	-	-	-	-	-	-
rs2596490	CHR_HSCHR6_MHC_MCF_CTG1:31433611-31433611	G	5_prime_UTR_variant	MODIFIER	HLA-B	ENSG00000232126	Transcript	ENST00000450871.6	protein_coding	1/8	-	-	-	27	-	-	-	-	rs2596490	-	-1	-	HGNC	HGNC:4932	-	-	-	-	-	0.1528	-	-	-	-	-	-	-	-	-
rs2596490	CHR_HSCHR6_MHC_MCF_CTG1:31433611-31433611	A	5_prime_UTR_variant	MODIFIER	HLA-B	ENSG00000232126	Transcript	ENST00000450871.6	protein_coding	1/8	-	-	-	27	-	-	-	-	rs2596490	-	-1	-	HGNC	HGNC:4932	-	-	-	-	-	-	-	-	-	-	-	-	-	-	-
rs2596490	CHR_HSCHR6_MHC_MCF_CTG1:31433611-31433611	G	upstream_gene_variant	MODIFIER	HLA-B	ENSG00000232126	Transcript	ENST00000462100.1	retained_intron	-	-	-	-	-	-	-	-	-	rs2596490	1419	-1	-	HGNC	HGNC:4932	-	-	-	-	-	0.1528	-	-	-	-	-	-	-	-	-
rs2596490	CHR_HSCHR6_MHC_MCF_CTG1:31433611-31433611	A	upstream_gene_variant	MODIFIER	HLA-B	ENSG00000232126	Transcript	ENST00000462100.1	retained_intron	-	-	-	-	-	-	-	-	-	rs2596490	1419	-1	-	HGNC	HGNC:4932	-	-	-	-	-	-	-	-	-	-	-	-	-	-	-
rs2596490	CHR_HSCHR6_MHC_MCF_CTG1:31433611-31433611	G	upstream_gene_variant	MODIFIER	HLA-B	ENSG00000232126	Transcript	ENST00000469883.1	retained_intron	-	-	-	-	-	-	-	-	-	rs2596490	40	-1	-	HGNC	HGNC:4932	-	-	-	-	-	0.1528	-	-	-	-	-	-	-	-	-
rs2596490	CHR_HSCHR6_MHC_MCF_CTG1:31433611-31433611	A	upstream_gene_variant	MODIFIER	HLA-B	ENSG00000232126	Transcript	ENST00000469883.1	retained_intron	-	-	-	-	-	-	-	-	-	rs2596490	40	-1	-	HGNC	HGNC:4932	-	-	-	-	-	-	-	-	-	-	-	-	-	-	-
rs2596490	CHR_HSCHR6_MHC_MCF_CTG1:31433611-31433611	G	upstream_gene_variant	MODIFIER	HLA-B	ENSG00000232126	Transcript	ENST00000471639.5	nonsense_mediated_decay	-	-	-	-	-	-	-	-	-	rs2596490	59	-1	-	HGNC	HGNC:4932	-	-	-	-	-	0.1528	-	-	-	-	-	-	-	-	-
rs2596490	CHR_HSCHR6_MHC_MCF_CTG1:31433611-31433611	A	upstream_gene_variant	MODIFIER	HLA-B	ENSG00000232126	Transcript	ENST00000471639.5	nonsense_mediated_decay	-	-	-	-	-	-	-	-	-	rs2596490	59	-1	-	HGNC	HGNC:4932	-	-	-	-	-	-	-	-	-	-	-	-	-	-	-
rs2596490	CHR_HSCHR6_MHC_MCF_CTG1:31433611-31433611	G	upstream_gene_variant	MODIFIER	HLA-B	ENSG00000232126	Transcript	ENST00000488641.5	retained_intron	-	-	-	-	-	-	-	-	-	rs2596490	2426	-1	-	HGNC	HGNC:4932	-	-	-	-	-	0.1528	-	-	-	-	-	-	-	-	-
rs2596490	CHR_HSCHR6_MHC_MCF_CTG1:31433611-31433611	A	upstream_gene_variant	MODIFIER	HLA-B	ENSG00000232126	Transcript	ENST00000488641.5	retained_intron	-	-	-	-	-	-	-	-	-	rs2596490	2426	-1	-	HGNC	HGNC:4932	-	-	-	-	-	-	-	-	-	-	-	-	-	-	-
rs2596490	CHR_HSCHR6_MHC_MCF_CTG1:31433611-31433611	G	upstream_gene_variant	MODIFIER	HLA-B	ENSG00000232126	Transcript	ENST00000494335.5	retained_intron	-	-	-	-	-	-	-	-	-	rs2596490	2156	-1	-	HGNC	HGNC:4932	-	-	-	-	-	0.1528	-	-	-	-	-	-	-	-	-
rs2596490	CHR_HSCHR6_MHC_MCF_CTG1:31433611-31433611	A	upstream_gene_variant	MODIFIER	HLA-B	ENSG00000232126	Transcript	ENST00000494335.5	retained_intron	-	-	-	-	-	-	-	-	-	rs2596490	2156	-1	-	HGNC	HGNC:4932	-	-	-	-	-	-	-	-	-	-	-	-	-	-	-
rs2596490	CHR_HSCHR6_MHC_MCF_CTG1:31433611-31433611	G	upstream_gene_variant	MODIFIER	HLA-B	ENSG00000232126	Transcript	ENST00000639001.1	protein_coding	-	-	-	-	-	-	-	-	-	rs2596490	1817	-1	-	HGNC	HGNC:4932	-	-	-	-	-	0.1528	-	-	-	-	-	-	-	-	-
rs2596490	CHR_HSCHR6_MHC_MCF_CTG1:31433611-31433611	A	upstream_gene_variant	MODIFIER	HLA-B	ENSG00000232126	Transcript	ENST00000639001.1	protein_coding	-	-	-	-	-	-	-	-	-	rs2596490	1817	-1	-	HGNC	HGNC:4932	-	-	-	-	-	-	-	-	-	-	-	-	-	-	-
rs115027829	CHR_HSCHR6_MHC_MCF_CTG1:32479807-32479807	T	downstream_gene_variant	MODIFIER	BTNL2	ENSG00000225845	Transcript	ENST00000424222.1	protein_coding	-	-	-	-	-	-	-	-	-	rs115027829	1391	-1	cds_end_NF	HGNC	HGNC:1142	-	1	-	-	-	-	-	-	-	-	-	-	-	-	-
rs115027829	CHR_HSCHR6_MHC_MCF_CTG1:32479807-32479807	T	intron_variant,NMD_transcript_variant	MODIFIER	BTNL2	ENSG00000225845	Transcript	ENST00000435335.4	nonsense_mediated_decay	-	2/4	-	-	-	-	-	-	-	rs115027829	-	-1	-	HGNC	HGNC:1142	-	1	-	-	-	-	-	-	-	-	-	-	-	-	-
rs115027829	CHR_HSCHR6_MHC_MCF_CTG1:32479807-32479807	T	intron_variant	MODIFIER	BTNL2	ENSG00000225845	Transcript	ENST00000443091.5	protein_coding	-	2/6	-	-	-	-	-	-	-	rs115027829	-	-1	-	HGNC	HGNC:1142	-	5	-	-	-	-	-	-	-	-	-	-	-	-	-
rs115027829	CHR_HSCHR6_MHC_MCF_CTG1:32479807-32479807	T	intron_variant	MODIFIER	BTNL2	ENSG00000225845	Transcript	ENST00000549852.4	protein_coding	-	2/4	-	-	-	-	-	-	-	rs115027829	-	-1	-	HGNC	HGNC:1142	-	1	-	-	-	-	-	-	-	-	-	-	-	-	-
rs115027829	CHR_HSCHR6_MHC_MCF_CTG1:32479807-32479807	T	intron_variant	MODIFIER	BTNL2	ENSG00000225845	Transcript	ENST00000551471.3	protein_coding	-	2/5	-	-	-	-	-	-	-	rs115027829	-	-1	-	HGNC	HGNC:1142	-	5	-	-	-	-	-	-	-	-	-	-	-	-	-
rs55723336	CHR_HSCHR6_MHC_MCF_CTG1:32570744-32570744	A	intergenic_variant	MODIFIER	-	-	-	-	-	-	-	-	-	-	-	-	-	-	rs55723336	-	-	-	-	-	-	-	-	-	-	0.3904	-	-	-	-	-	-	-	-	-
rs566952760	CHR_HSCHR6_MHC_MCF_CTG1:32660488-32660488	T	upstream_gene_variant	MODIFIER	HLA-DQA1	ENSG00000228284	Transcript	ENST00000445944.1	protein_coding	-	-	-	-	-	-	-	-	-	rs566952760	3170	1	cds_end_NF	HGNC	HGNC:4942	-	-	-	-	-	0.0427	-	-	-	-	-	-	-	-	-
rs116189786	CHR_HSCHR6_MHC_MCF_CTG1:32661373-32661373	G	upstream_gene_variant	MODIFIER	HLA-DQA1	ENSG00000228284	Transcript	ENST00000445944.1	protein_coding	-	-	-	-	-	-	-	-	-	rs116189786	2285	1	cds_end_NF	HGNC	HGNC:4942	-	-	-	-	-	0.0431	-	-	1	-	-	-	-	-	-
rs114741460	CHR_HSCHR6_MHC_MCF_CTG1:32662079-32662079	A	upstream_gene_variant	MODIFIER	HLA-DQA1	ENSG00000228284	Transcript	ENST00000445944.1	protein_coding	-	-	-	-	-	-	-	-	-	rs114741460	1579	1	cds_end_NF	HGNC	HGNC:4942	-	-	-	-	-	-	-	-	-	-	-	-	-	-	-
rs114741460	CHR_HSCHR6_MHC_MCF_CTG1:32662079-32662079	T	upstream_gene_variant	MODIFIER	HLA-DQA1	ENSG00000228284	Transcript	ENST00000445944.1	protein_coding	-	-	-	-	-	-	-	-	-	rs114741460	1579	1	cds_end_NF	HGNC	HGNC:4942	-	-	-	-	-	0.0090	-	-	-	-	-	-	-	-	-
rs114786106	CHR_HSCHR6_MHC_MCF_CTG1:32664577-32664577	G	intron_variant	MODIFIER	HLA-DQA1	ENSG00000228284	Transcript	ENST00000445944.1	protein_coding	-	1/3	-	-	-	-	-	-	-	rs114786106	-	1	cds_end_NF	HGNC	HGNC:4942	-	-	-	-	-	0.0962	-	-	-	-	-	-	-	-	-
rs114655816	CHR_HSCHR6_MHC_MCF_CTG1:32665169-32665169	A	intron_variant	MODIFIER	HLA-DQA1	ENSG00000228284	Transcript	ENST00000445944.1	protein_coding	-	1/3	-	-	-	-	-	-	-	rs114655816	-	1	cds_end_NF	HGNC	HGNC:4942	-	-	-	-	-	-	-	-	-	-	-	-	-	-	-
rs11754883	CHR_HSCHR6_MHC_MCF_CTG1:32665682-32665682	A	intron_variant	MODIFIER	HLA-DQA1	ENSG00000228284	Transcript	ENST00000445944.1	protein_coding	-	1/3	-	-	-	-	-	-	-	rs11754883	-	1	cds_end_NF	HGNC	HGNC:4942	-	-	-	-	-	0.0579	-	-	-	-	-	-	-	-	-
rs73728894	CHR_HSCHR6_MHC_MCF_CTG1:32666910-32666910	C	intron_variant	MODIFIER	HLA-DQA1	ENSG00000228284	Transcript	ENST00000445944.1	protein_coding	-	1/3	-	-	-	-	-	-	-	rs73728894	-	1	cds_end_NF	HGNC	HGNC:4942	-	-	-	-	-	0.0573	-	-	-	-	-	-	-	-	-
rs9273379	CHR_HSCHR6_MHC_MCF_CTG1:32689862-32689862	A	downstream_gene_variant	MODIFIER	HLA-DQB1	ENSG00000231286	Transcript	ENST00000399065.8	protein_coding	-	-	-	-	-	-	-	-	-	rs9273379	379	-1	-	HGNC	HGNC:4944	-	-	-	-	-	-	-	-	1	-	-	-	-	-	-
rs9273379	CHR_HSCHR6_MHC_MCF_CTG1:32689862-32689862	G	downstream_gene_variant	MODIFIER	HLA-DQB1	ENSG00000231286	Transcript	ENST00000399065.8	protein_coding	-	-	-	-	-	-	-	-	-	rs9273379	379	-1	-	HGNC	HGNC:4944	-	-	-	-	-	0.1500	-	-	1	-	-	-	-	-	-
rs9273379	CHR_HSCHR6_MHC_MCF_CTG1:32689862-32689862	A	downstream_gene_variant	MODIFIER	HLA-DQB1	ENSG00000231286	Transcript	ENST00000399088.8	protein_coding	-	-	-	-	-	-	-	-	-	rs9273379	379	-1	-	HGNC	HGNC:4944	-	-	-	-	-	-	-	-	1	-	-	-	-	-	-
rs9273379	CHR_HSCHR6_MHC_MCF_CTG1:32689862-32689862	G	downstream_gene_variant	MODIFIER	HLA-DQB1	ENSG00000231286	Transcript	ENST00000399088.8	protein_coding	-	-	-	-	-	-	-	-	-	rs9273379	379	-1	-	HGNC	HGNC:4944	-	-	-	-	-	0.1500	-	-	1	-	-	-	-	-	-
rs9273379	CHR_HSCHR6_MHC_MCF_CTG1:32689862-32689862	A	downstream_gene_variant	MODIFIER	HLA-DQB1	ENSG00000231286	Transcript	ENST00000413089.1	protein_coding	-	-	-	-	-	-	-	-	-	rs9273379	379	-1	-	HGNC	HGNC:4944	-	-	-	-	-	-	-	-	1	-	-	-	-	-	-
rs9273379	CHR_HSCHR6_MHC_MCF_CTG1:32689862-32689862	G	downstream_gene_variant	MODIFIER	HLA-DQB1	ENSG00000231286	Transcript	ENST00000413089.1	protein_coding	-	-	-	-	-	-	-	-	-	rs9273379	379	-1	-	HGNC	HGNC:4944	-	-	-	-	-	0.1500	-	-	1	-	-	-	-	-	-
rs9273379	CHR_HSCHR6_MHC_MCF_CTG1:32689862-32689862	A	downstream_gene_variant	MODIFIER	HLA-DQB1	ENSG00000231286	Transcript	ENST00000424530.6	protein_coding	-	-	-	-	-	-	-	-	-	rs9273379	379	-1	-	HGNC	HGNC:4944	-	-	-	-	-	-	-	-	1	-	-	-	-	-	-
rs9273379	CHR_HSCHR6_MHC_MCF_CTG1:32689862-32689862	G	downstream_gene_variant	MODIFIER	HLA-DQB1	ENSG00000231286	Transcript	ENST00000424530.6	protein_coding	-	-	-	-	-	-	-	-	-	rs9273379	379	-1	-	HGNC	HGNC:4944	-	-	-	-	-	0.1500	-	-	1	-	-	-	-	-	-
rs9273379	CHR_HSCHR6_MHC_MCF_CTG1:32689862-32689862	A	downstream_gene_variant	MODIFIER	CR933859.1	ENSG00000242044	Transcript	ENST00000428181.1	lncRNA	-	-	-	-	-	-	-	-	-	rs9273379	798	-1	-	Clone_based_ensembl_gene	-	-	3	-	-	-	-	-	-	1	-	-	-	-	-	-
rs9273379	CHR_HSCHR6_MHC_MCF_CTG1:32689862-32689862	G	downstream_gene_variant	MODIFIER	CR933859.1	ENSG00000242044	Transcript	ENST00000428181.1	lncRNA	-	-	-	-	-	-	-	-	-	rs9273379	798	-1	-	Clone_based_ensembl_gene	-	-	3	-	-	-	0.1500	-	-	1	-	-	-	-	-	-
rs9273379	CHR_HSCHR6_MHC_MCF_CTG1:32689862-32689862	A	upstream_gene_variant	MODIFIER	HLA-DQB1-AS1	ENSG00000232351	Transcript	ENST00000431777.1	lncRNA	-	-	-	-	-	-	-	-	-	rs9273379	792	1	-	HGNC	HGNC:39762	-	-	-	-	-	-	-	-	1	-	-	-	-	-	-
rs9273379	CHR_HSCHR6_MHC_MCF_CTG1:32689862-32689862	G	upstream_gene_variant	MODIFIER	HLA-DQB1-AS1	ENSG00000232351	Transcript	ENST00000431777.1	lncRNA	-	-	-	-	-	-	-	-	-	rs9273379	792	1	-	HGNC	HGNC:39762	-	-	-	-	-	0.1500	-	-	1	-	-	-	-	-	-
rs9273379	CHR_HSCHR6_MHC_MCF_CTG1:32689862-32689862	A	downstream_gene_variant	MODIFIER	HLA-DQB1	ENSG00000231286	Transcript	ENST00000433936.6	protein_coding	-	-	-	-	-	-	-	-	-	rs9273379	379	-1	-	HGNC	HGNC:4944	-	-	-	-	-	-	-	-	1	-	-	-	-	-	-
rs9273379	CHR_HSCHR6_MHC_MCF_CTG1:32689862-32689862	G	downstream_gene_variant	MODIFIER	HLA-DQB1	ENSG00000231286	Transcript	ENST00000433936.6	protein_coding	-	-	-	-	-	-	-	-	-	rs9273379	379	-1	-	HGNC	HGNC:4944	-	-	-	-	-	0.1500	-	-	1	-	-	-	-	-	-
rs9273379	CHR_HSCHR6_MHC_MCF_CTG1:32689862-32689862	A	downstream_gene_variant	MODIFIER	HLA-DQB1	ENSG00000231286	Transcript	ENST00000457445.1	protein_coding	-	-	-	-	-	-	-	-	-	rs9273379	2945	-1	cds_end_NF	HGNC	HGNC:4944	-	-	-	-	-	-	-	-	1	-	-	-	-	-	-
rs9273379	CHR_HSCHR6_MHC_MCF_CTG1:32689862-32689862	G	downstream_gene_variant	MODIFIER	HLA-DQB1	ENSG00000231286	Transcript	ENST00000457445.1	protein_coding	-	-	-	-	-	-	-	-	-	rs9273379	2945	-1	cds_end_NF	HGNC	HGNC:4944	-	-	-	-	-	0.1500	-	-	1	-	-	-	-	-	-
rs9273379	CHR_HSCHR6_MHC_MCF_CTG1:32689862-32689862	A	downstream_gene_variant	MODIFIER	HLA-DQB1	ENSG00000231286	Transcript	ENST00000472708.5	retained_intron	-	-	-	-	-	-	-	-	-	rs9273379	379	-1	-	HGNC	HGNC:4944	-	-	-	-	-	-	-	-	1	-	-	-	-	-	-
rs9273379	CHR_HSCHR6_MHC_MCF_CTG1:32689862-32689862	G	downstream_gene_variant	MODIFIER	HLA-DQB1	ENSG00000231286	Transcript	ENST00000472708.5	retained_intron	-	-	-	-	-	-	-	-	-	rs9273379	379	-1	-	HGNC	HGNC:4944	-	-	-	-	-	0.1500	-	-	1	-	-	-	-	-	-
rs9273379	CHR_HSCHR6_MHC_MCF_CTG1:32689862-32689862	A	downstream_gene_variant	MODIFIER	HLA-DQB1	ENSG00000231286	Transcript	ENST00000476430.1	processed_transcript	-	-	-	-	-	-	-	-	-	rs9273379	798	-1	-	HGNC	HGNC:4944	-	-	-	-	-	-	-	-	1	-	-	-	-	-	-
rs9273379	CHR_HSCHR6_MHC_MCF_CTG1:32689862-32689862	G	downstream_gene_variant	MODIFIER	HLA-DQB1	ENSG00000231286	Transcript	ENST00000476430.1	processed_transcript	-	-	-	-	-	-	-	-	-	rs9273379	798	-1	-	HGNC	HGNC:4944	-	-	-	-	-	0.1500	-	-	1	-	-	-	-	-	-
rs9273379	CHR_HSCHR6_MHC_MCF_CTG1:32689862-32689862	A	downstream_gene_variant	MODIFIER	HLA-DQB1	ENSG00000231286	Transcript	ENST00000480749.5	nonsense_mediated_decay	-	-	-	-	-	-	-	-	-	rs9273379	379	-1	-	HGNC	HGNC:4944	-	-	-	-	-	-	-	-	1	-	-	-	-	-	-
rs9273379	CHR_HSCHR6_MHC_MCF_CTG1:32689862-32689862	G	downstream_gene_variant	MODIFIER	HLA-DQB1	ENSG00000231286	Transcript	ENST00000480749.5	nonsense_mediated_decay	-	-	-	-	-	-	-	-	-	rs9273379	379	-1	-	HGNC	HGNC:4944	-	-	-	-	-	0.1500	-	-	1	-	-	-	-	-	-
rs2854275	CHR_HSCHR6_MHC_MCF_CTG1:32691426-32691426	A	intron_variant	MODIFIER	HLA-DQB1	ENSG00000231286	Transcript	ENST00000399065.8	protein_coding	-	5/5	-	-	-	-	-	-	-	rs2854275	-	-1	-	HGNC	HGNC:4944	-	-	-	-	-	0.0649	-	-	1	23326239,27449795,30656477,25052311,26975663,28510587,23378606,29589073,31619474	-	-	-	-	-
rs2854275	CHR_HSCHR6_MHC_MCF_CTG1:32691426-32691426	A	intron_variant	MODIFIER	HLA-DQB1	ENSG00000231286	Transcript	ENST00000399088.8	protein_coding	-	4/4	-	-	-	-	-	-	-	rs2854275	-	-1	-	HGNC	HGNC:4944	-	-	-	-	-	0.0649	-	-	1	23326239,27449795,30656477,25052311,26975663,28510587,23378606,29589073,31619474	-	-	-	-	-
rs2854275	CHR_HSCHR6_MHC_MCF_CTG1:32691426-32691426	A	intron_variant	MODIFIER	HLA-DQB1	ENSG00000231286	Transcript	ENST00000413089.1	protein_coding	-	5/5	-	-	-	-	-	-	-	rs2854275	-	-1	-	HGNC	HGNC:4944	-	-	-	-	-	0.0649	-	-	1	23326239,27449795,30656477,25052311,26975663,28510587,23378606,29589073,31619474	-	-	-	-	-
rs2854275	CHR_HSCHR6_MHC_MCF_CTG1:32691426-32691426	A	intron_variant	MODIFIER	HLA-DQB1	ENSG00000231286	Transcript	ENST00000424530.6	protein_coding	-	3/3	-	-	-	-	-	-	-	rs2854275	-	-1	-	HGNC	HGNC:4944	-	-	-	-	-	0.0649	-	-	1	23326239,27449795,30656477,25052311,26975663,28510587,23378606,29589073,31619474	-	-	-	-	-
rs2854275	CHR_HSCHR6_MHC_MCF_CTG1:32691426-32691426	A	intron_variant,non_coding_transcript_variant	MODIFIER	CR933859.1	ENSG00000242044	Transcript	ENST00000428181.1	lncRNA	-	1/1	-	-	-	-	-	-	-	rs2854275	-	-1	-	Clone_based_ensembl_gene	-	-	3	-	-	-	0.0649	-	-	1	23326239,27449795,30656477,25052311,26975663,28510587,23378606,29589073,31619474	-	-	-	-	-
rs2854275	CHR_HSCHR6_MHC_MCF_CTG1:32691426-32691426	A	non_coding_transcript_exon_variant	MODIFIER	HLA-DQB1-AS1	ENSG00000232351	Transcript	ENST00000431777.1	lncRNA	2/2	-	-	-	475	-	-	-	-	rs2854275	-	1	-	HGNC	HGNC:39762	-	-	-	-	-	0.0649	-	-	1	23326239,27449795,30656477,25052311,26975663,28510587,23378606,29589073,31619474	-	-	-	-	-
rs2854275	CHR_HSCHR6_MHC_MCF_CTG1:32691426-32691426	A	intron_variant	MODIFIER	HLA-DQB1	ENSG00000231286	Transcript	ENST00000433936.6	protein_coding	-	2/2	-	-	-	-	-	-	-	rs2854275	-	-1	-	HGNC	HGNC:4944	-	-	-	-	-	0.0649	-	-	1	23326239,27449795,30656477,25052311,26975663,28510587,23378606,29589073,31619474	-	-	-	-	-
rs2854275	CHR_HSCHR6_MHC_MCF_CTG1:32691426-32691426	A	downstream_gene_variant	MODIFIER	HLA-DQB1	ENSG00000231286	Transcript	ENST00000457445.1	protein_coding	-	-	-	-	-	-	-	-	-	rs2854275	1381	-1	cds_end_NF	HGNC	HGNC:4944	-	-	-	-	-	0.0649	-	-	1	23326239,27449795,30656477,25052311,26975663,28510587,23378606,29589073,31619474	-	-	-	-	-
rs2854275	CHR_HSCHR6_MHC_MCF_CTG1:32691426-32691426	A	intron_variant,non_coding_transcript_variant	MODIFIER	HLA-DQB1	ENSG00000231286	Transcript	ENST00000472708.5	retained_intron	-	2/2	-	-	-	-	-	-	-	rs2854275	-	-1	-	HGNC	HGNC:4944	-	-	-	-	-	0.0649	-	-	1	23326239,27449795,30656477,25052311,26975663,28510587,23378606,29589073,31619474	-	-	-	-	-
rs2854275	CHR_HSCHR6_MHC_MCF_CTG1:32691426-32691426	A	upstream_gene_variant	MODIFIER	HLA-DQB1	ENSG00000231286	Transcript	ENST00000476430.1	processed_transcript	-	-	-	-	-	-	-	-	-	rs2854275	212	-1	-	HGNC	HGNC:4944	-	-	-	-	-	0.0649	-	-	1	23326239,27449795,30656477,25052311,26975663,28510587,23378606,29589073,31619474	-	-	-	-	-
rs2854275	CHR_HSCHR6_MHC_MCF_CTG1:32691426-32691426	A	intron_variant,NMD_transcript_variant	MODIFIER	HLA-DQB1	ENSG00000231286	Transcript	ENST00000480749.5	nonsense_mediated_decay	-	4/4	-	-	-	-	-	-	-	rs2854275	-	-1	-	HGNC	HGNC:4944	-	-	-	-	-	0.0649	-	-	1	23326239,27449795,30656477,25052311,26975663,28510587,23378606,29589073,31619474	-	-	-	-	-
rs2647032	CHR_HSCHR6_MHC_MCF_CTG1:32692933-32692933	C	missense_variant	MODERATE	HLA-DQB1	ENSG00000231286	Transcript	ENST00000399065.8	protein_coding	3/6	-	-	-	709	500	167	D/G	gAc/gGc	rs2647032	-	-1	-	HGNC	HGNC:4944	-	-	-	tolerated(1)	benign(0.007)	0.1012	-	-	-	-	-	-	-	-	-
rs2647032	CHR_HSCHR6_MHC_MCF_CTG1:32692933-32692933	G	missense_variant	MODERATE	HLA-DQB1	ENSG00000231286	Transcript	ENST00000399065.8	protein_coding	3/6	-	-	-	709	500	167	D/A	gAc/gCc	rs2647032	-	-1	-	HGNC	HGNC:4944	-	-	-	deleterious(0.02)	possibly_damaging(0.486)	-	-	-	-	-	-	-	-	-	-
rs2647032	CHR_HSCHR6_MHC_MCF_CTG1:32692933-32692933	C	missense_variant	MODERATE	HLA-DQB1	ENSG00000231286	Transcript	ENST00000399088.8	protein_coding	3/5	-	-	-	587	500	167	D/G	gAc/gGc	rs2647032	-	-1	-	HGNC	HGNC:4944	-	-	-	tolerated(1)	benign(0.007)	0.1012	-	-	-	-	-	-	-	-	-
rs2647032	CHR_HSCHR6_MHC_MCF_CTG1:32692933-32692933	G	missense_variant	MODERATE	HLA-DQB1	ENSG00000231286	Transcript	ENST00000399088.8	protein_coding	3/5	-	-	-	587	500	167	D/A	gAc/gCc	rs2647032	-	-1	-	HGNC	HGNC:4944	-	-	-	deleterious(0.02)	benign(0.413)	-	-	-	-	-	-	-	-	-	-
rs2647032	CHR_HSCHR6_MHC_MCF_CTG1:32692933-32692933	C	missense_variant	MODERATE	HLA-DQB1	ENSG00000231286	Transcript	ENST00000413089.1	protein_coding	4/6	-	-	-	679	500	167	D/G	gAc/gGc	rs2647032	-	-1	-	HGNC	HGNC:4944	-	-	-	tolerated(1)	benign(0.007)	0.1012	-	-	-	-	-	-	-	-	-
rs2647032	CHR_HSCHR6_MHC_MCF_CTG1:32692933-32692933	G	missense_variant	MODERATE	HLA-DQB1	ENSG00000231286	Transcript	ENST00000413089.1	protein_coding	4/6	-	-	-	679	500	167	D/A	gAc/gCc	rs2647032	-	-1	-	HGNC	HGNC:4944	-	-	-	deleterious(0.02)	benign(0.413)	-	-	-	-	-	-	-	-	-	-
rs2647032	CHR_HSCHR6_MHC_MCF_CTG1:32692933-32692933	C	missense_variant	MODERATE	HLA-DQB1	ENSG00000231286	Transcript	ENST00000424530.6	protein_coding	3/4	-	-	-	541	500	167	D/G	gAc/gGc	rs2647032	-	-1	-	HGNC	HGNC:4944	-	-	-	tolerated(1)	benign(0.007)	0.1012	-	-	-	-	-	-	-	-	-
rs2647032	CHR_HSCHR6_MHC_MCF_CTG1:32692933-32692933	G	missense_variant	MODERATE	HLA-DQB1	ENSG00000231286	Transcript	ENST00000424530.6	protein_coding	3/4	-	-	-	541	500	167	D/A	gAc/gCc	rs2647032	-	-1	-	HGNC	HGNC:4944	-	-	-	deleterious(0)	possibly_damaging(0.496)	-	-	-	-	-	-	-	-	-	-
rs2647032	CHR_HSCHR6_MHC_MCF_CTG1:32692933-32692933	C	intron_variant,non_coding_transcript_variant	MODIFIER	CR933859.1	ENSG00000242044	Transcript	ENST00000428181.1	lncRNA	-	1/1	-	-	-	-	-	-	-	rs2647032	-	-1	-	Clone_based_ensembl_gene	-	-	3	-	-	-	0.1012	-	-	-	-	-	-	-	-	-
rs2647032	CHR_HSCHR6_MHC_MCF_CTG1:32692933-32692933	G	intron_variant,non_coding_transcript_variant	MODIFIER	CR933859.1	ENSG00000242044	Transcript	ENST00000428181.1	lncRNA	-	1/1	-	-	-	-	-	-	-	rs2647032	-	-1	-	Clone_based_ensembl_gene	-	-	3	-	-	-	-	-	-	-	-	-	-	-	-	-
rs2647032	CHR_HSCHR6_MHC_MCF_CTG1:32692933-32692933	C	downstream_gene_variant	MODIFIER	HLA-DQB1-AS1	ENSG00000232351	Transcript	ENST00000431777.1	lncRNA	-	-	-	-	-	-	-	-	-	rs2647032	1429	1	-	HGNC	HGNC:39762	-	-	-	-	-	0.1012	-	-	-	-	-	-	-	-	-
rs2647032	CHR_HSCHR6_MHC_MCF_CTG1:32692933-32692933	G	downstream_gene_variant	MODIFIER	HLA-DQB1-AS1	ENSG00000232351	Transcript	ENST00000431777.1	lncRNA	-	-	-	-	-	-	-	-	-	rs2647032	1429	1	-	HGNC	HGNC:39762	-	-	-	-	-	-	-	-	-	-	-	-	-	-	-
rs2647032	CHR_HSCHR6_MHC_MCF_CTG1:32692933-32692933	C	missense_variant	MODERATE	HLA-DQB1	ENSG00000231286	Transcript	ENST00000433936.6	protein_coding	2/3	-	-	-	275	230	77	D/G	gAc/gGc	rs2647032	-	-1	-	HGNC	HGNC:4944	-	-	-	tolerated(1)	benign(0.102)	0.1012	-	-	-	-	-	-	-	-	-
rs2647032	CHR_HSCHR6_MHC_MCF_CTG1:32692933-32692933	G	missense_variant	MODERATE	HLA-DQB1	ENSG00000231286	Transcript	ENST00000433936.6	protein_coding	2/3	-	-	-	275	230	77	D/A	gAc/gCc	rs2647032	-	-1	-	HGNC	HGNC:4944	-	-	-	deleterious(0.01)	possibly_damaging(0.631)	-	-	-	-	-	-	-	-	-	-
rs2647032	CHR_HSCHR6_MHC_MCF_CTG1:32692933-32692933	C	missense_variant	MODERATE	HLA-DQB1	ENSG00000231286	Transcript	ENST00000457445.1	protein_coding	3/3	-	-	-	358	308	103	D/G	gAc/gGc	rs2647032	-	-1	cds_end_NF	HGNC	HGNC:4944	-	-	-	tolerated_low_confidence(1)	benign(0.003)	0.1012	-	-	-	-	-	-	-	-	-
rs2647032	CHR_HSCHR6_MHC_MCF_CTG1:32692933-32692933	G	missense_variant	MODERATE	HLA-DQB1	ENSG00000231286	Transcript	ENST00000457445.1	protein_coding	3/3	-	-	-	358	308	103	D/A	gAc/gCc	rs2647032	-	-1	cds_end_NF	HGNC	HGNC:4944	-	-	-	deleterious_low_confidence(0.01)	benign(0.219)	-	-	-	-	-	-	-	-	-	-
rs2647032	CHR_HSCHR6_MHC_MCF_CTG1:32692933-32692933	C	non_coding_transcript_exon_variant	MODIFIER	HLA-DQB1	ENSG00000231286	Transcript	ENST00000472708.5	retained_intron	2/3	-	-	-	3160	-	-	-	-	rs2647032	-	-1	-	HGNC	HGNC:4944	-	-	-	-	-	0.1012	-	-	-	-	-	-	-	-	-
rs2647032	CHR_HSCHR6_MHC_MCF_CTG1:32692933-32692933	G	non_coding_transcript_exon_variant	MODIFIER	HLA-DQB1	ENSG00000231286	Transcript	ENST00000472708.5	retained_intron	2/3	-	-	-	3160	-	-	-	-	rs2647032	-	-1	-	HGNC	HGNC:4944	-	-	-	-	-	-	-	-	-	-	-	-	-	-	-
rs2647032	CHR_HSCHR6_MHC_MCF_CTG1:32692933-32692933	C	upstream_gene_variant	MODIFIER	HLA-DQB1	ENSG00000231286	Transcript	ENST00000476430.1	processed_transcript	-	-	-	-	-	-	-	-	-	rs2647032	1719	-1	-	HGNC	HGNC:4944	-	-	-	-	-	0.1012	-	-	-	-	-	-	-	-	-
rs2647032	CHR_HSCHR6_MHC_MCF_CTG1:32692933-32692933	G	upstream_gene_variant	MODIFIER	HLA-DQB1	ENSG00000231286	Transcript	ENST00000476430.1	processed_transcript	-	-	-	-	-	-	-	-	-	rs2647032	1719	-1	-	HGNC	HGNC:4944	-	-	-	-	-	-	-	-	-	-	-	-	-	-	-
rs2647032	CHR_HSCHR6_MHC_MCF_CTG1:32692933-32692933	C	intron_variant,NMD_transcript_variant	MODIFIER	HLA-DQB1	ENSG00000231286	Transcript	ENST00000480749.5	nonsense_mediated_decay	-	2/4	-	-	-	-	-	-	-	rs2647032	-	-1	-	HGNC	HGNC:4944	-	-	-	-	-	0.1012	-	-	-	-	-	-	-	-	-
rs2647032	CHR_HSCHR6_MHC_MCF_CTG1:32692933-32692933	G	intron_variant,NMD_transcript_variant	MODIFIER	HLA-DQB1	ENSG00000231286	Transcript	ENST00000480749.5	nonsense_mediated_decay	-	2/4	-	-	-	-	-	-	-	rs2647032	-	-1	-	HGNC	HGNC:4944	-	-	-	-	-	-	-	-	-	-	-	-	-	-	-
rs9274063	CHR_HSCHR6_MHC_MCF_CTG1:32693124-32693124	A	intron_variant	MODIFIER	HLA-DQB1	ENSG00000231286	Transcript	ENST00000399065.8	protein_coding	-	2/5	-	-	-	-	-	-	-	rs9274063	-	-1	-	HGNC	HGNC:4944	-	-	-	-	-	0.0455	-	-	-	-	-	-	-	-	-
rs9274063	CHR_HSCHR6_MHC_MCF_CTG1:32693124-32693124	T	intron_variant	MODIFIER	HLA-DQB1	ENSG00000231286	Transcript	ENST00000399065.8	protein_coding	-	2/5	-	-	-	-	-	-	-	rs9274063	-	-1	-	HGNC	HGNC:4944	-	-	-	-	-	-	-	-	-	-	-	-	-	-	-
rs9274063	CHR_HSCHR6_MHC_MCF_CTG1:32693124-32693124	A	intron_variant	MODIFIER	HLA-DQB1	ENSG00000231286	Transcript	ENST00000399088.8	protein_coding	-	2/4	-	-	-	-	-	-	-	rs9274063	-	-1	-	HGNC	HGNC:4944	-	-	-	-	-	0.0455	-	-	-	-	-	-	-	-	-
rs9274063	CHR_HSCHR6_MHC_MCF_CTG1:32693124-32693124	T	intron_variant	MODIFIER	HLA-DQB1	ENSG00000231286	Transcript	ENST00000399088.8	protein_coding	-	2/4	-	-	-	-	-	-	-	rs9274063	-	-1	-	HGNC	HGNC:4944	-	-	-	-	-	-	-	-	-	-	-	-	-	-	-
rs9274063	CHR_HSCHR6_MHC_MCF_CTG1:32693124-32693124	A	intron_variant	MODIFIER	HLA-DQB1	ENSG00000231286	Transcript	ENST00000413089.1	protein_coding	-	3/5	-	-	-	-	-	-	-	rs9274063	-	-1	-	HGNC	HGNC:4944	-	-	-	-	-	0.0455	-	-	-	-	-	-	-	-	-
rs9274063	CHR_HSCHR6_MHC_MCF_CTG1:32693124-32693124	T	intron_variant	MODIFIER	HLA-DQB1	ENSG00000231286	Transcript	ENST00000413089.1	protein_coding	-	3/5	-	-	-	-	-	-	-	rs9274063	-	-1	-	HGNC	HGNC:4944	-	-	-	-	-	-	-	-	-	-	-	-	-	-	-
rs9274063	CHR_HSCHR6_MHC_MCF_CTG1:32693124-32693124	A	intron_variant	MODIFIER	HLA-DQB1	ENSG00000231286	Transcript	ENST00000424530.6	protein_coding	-	2/3	-	-	-	-	-	-	-	rs9274063	-	-1	-	HGNC	HGNC:4944	-	-	-	-	-	0.0455	-	-	-	-	-	-	-	-	-
rs9274063	CHR_HSCHR6_MHC_MCF_CTG1:32693124-32693124	T	intron_variant	MODIFIER	HLA-DQB1	ENSG00000231286	Transcript	ENST00000424530.6	protein_coding	-	2/3	-	-	-	-	-	-	-	rs9274063	-	-1	-	HGNC	HGNC:4944	-	-	-	-	-	-	-	-	-	-	-	-	-	-	-
rs9274063	CHR_HSCHR6_MHC_MCF_CTG1:32693124-32693124	A	intron_variant,non_coding_transcript_variant	MODIFIER	CR933859.1	ENSG00000242044	Transcript	ENST00000428181.1	lncRNA	-	1/1	-	-	-	-	-	-	-	rs9274063	-	-1	-	Clone_based_ensembl_gene	-	-	3	-	-	-	0.0455	-	-	-	-	-	-	-	-	-
rs9274063	CHR_HSCHR6_MHC_MCF_CTG1:32693124-32693124	T	intron_variant,non_coding_transcript_variant	MODIFIER	CR933859.1	ENSG00000242044	Transcript	ENST00000428181.1	lncRNA	-	1/1	-	-	-	-	-	-	-	rs9274063	-	-1	-	Clone_based_ensembl_gene	-	-	3	-	-	-	-	-	-	-	-	-	-	-	-	-
rs9274063	CHR_HSCHR6_MHC_MCF_CTG1:32693124-32693124	A	downstream_gene_variant	MODIFIER	HLA-DQB1-AS1	ENSG00000232351	Transcript	ENST00000431777.1	lncRNA	-	-	-	-	-	-	-	-	-	rs9274063	1620	1	-	HGNC	HGNC:39762	-	-	-	-	-	0.0455	-	-	-	-	-	-	-	-	-
rs9274063	CHR_HSCHR6_MHC_MCF_CTG1:32693124-32693124	T	downstream_gene_variant	MODIFIER	HLA-DQB1-AS1	ENSG00000232351	Transcript	ENST00000431777.1	lncRNA	-	-	-	-	-	-	-	-	-	rs9274063	1620	1	-	HGNC	HGNC:39762	-	-	-	-	-	-	-	-	-	-	-	-	-	-	-
rs9274063	CHR_HSCHR6_MHC_MCF_CTG1:32693124-32693124	A	intron_variant	MODIFIER	HLA-DQB1	ENSG00000231286	Transcript	ENST00000433936.6	protein_coding	-	1/2	-	-	-	-	-	-	-	rs9274063	-	-1	-	HGNC	HGNC:4944	-	-	-	-	-	0.0455	-	-	-	-	-	-	-	-	-
rs9274063	CHR_HSCHR6_MHC_MCF_CTG1:32693124-32693124	T	intron_variant	MODIFIER	HLA-DQB1	ENSG00000231286	Transcript	ENST00000433936.6	protein_coding	-	1/2	-	-	-	-	-	-	-	rs9274063	-	-1	-	HGNC	HGNC:4944	-	-	-	-	-	-	-	-	-	-	-	-	-	-	-
rs9274063	CHR_HSCHR6_MHC_MCF_CTG1:32693124-32693124	A	intron_variant	MODIFIER	HLA-DQB1	ENSG00000231286	Transcript	ENST00000457445.1	protein_coding	-	2/2	-	-	-	-	-	-	-	rs9274063	-	-1	cds_end_NF	HGNC	HGNC:4944	-	-	-	-	-	0.0455	-	-	-	-	-	-	-	-	-
rs9274063	CHR_HSCHR6_MHC_MCF_CTG1:32693124-32693124	T	intron_variant	MODIFIER	HLA-DQB1	ENSG00000231286	Transcript	ENST00000457445.1	protein_coding	-	2/2	-	-	-	-	-	-	-	rs9274063	-	-1	cds_end_NF	HGNC	HGNC:4944	-	-	-	-	-	-	-	-	-	-	-	-	-	-	-
rs9274063	CHR_HSCHR6_MHC_MCF_CTG1:32693124-32693124	A	non_coding_transcript_exon_variant	MODIFIER	HLA-DQB1	ENSG00000231286	Transcript	ENST00000472708.5	retained_intron	2/3	-	-	-	2969	-	-	-	-	rs9274063	-	-1	-	HGNC	HGNC:4944	-	-	-	-	-	0.0455	-	-	-	-	-	-	-	-	-
rs9274063	CHR_HSCHR6_MHC_MCF_CTG1:32693124-32693124	T	non_coding_transcript_exon_variant	MODIFIER	HLA-DQB1	ENSG00000231286	Transcript	ENST00000472708.5	retained_intron	2/3	-	-	-	2969	-	-	-	-	rs9274063	-	-1	-	HGNC	HGNC:4944	-	-	-	-	-	-	-	-	-	-	-	-	-	-	-
rs9274063	CHR_HSCHR6_MHC_MCF_CTG1:32693124-32693124	A	upstream_gene_variant	MODIFIER	HLA-DQB1	ENSG00000231286	Transcript	ENST00000476430.1	processed_transcript	-	-	-	-	-	-	-	-	-	rs9274063	1910	-1	-	HGNC	HGNC:4944	-	-	-	-	-	0.0455	-	-	-	-	-	-	-	-	-
rs9274063	CHR_HSCHR6_MHC_MCF_CTG1:32693124-32693124	T	upstream_gene_variant	MODIFIER	HLA-DQB1	ENSG00000231286	Transcript	ENST00000476430.1	processed_transcript	-	-	-	-	-	-	-	-	-	rs9274063	1910	-1	-	HGNC	HGNC:4944	-	-	-	-	-	-	-	-	-	-	-	-	-	-	-
rs9274063	CHR_HSCHR6_MHC_MCF_CTG1:32693124-32693124	A	intron_variant,NMD_transcript_variant	MODIFIER	HLA-DQB1	ENSG00000231286	Transcript	ENST00000480749.5	nonsense_mediated_decay	-	2/4	-	-	-	-	-	-	-	rs9274063	-	-1	-	HGNC	HGNC:4944	-	-	-	-	-	0.0455	-	-	-	-	-	-	-	-	-
rs9274063	CHR_HSCHR6_MHC_MCF_CTG1:32693124-32693124	T	intron_variant,NMD_transcript_variant	MODIFIER	HLA-DQB1	ENSG00000231286	Transcript	ENST00000480749.5	nonsense_mediated_decay	-	2/4	-	-	-	-	-	-	-	rs9274063	-	-1	-	HGNC	HGNC:4944	-	-	-	-	-	-	-	-	-	-	-	-	-	-	-
rs35696625	CHR_HSCHR6_MHC_MCF_CTG1:32694359-32694359	A	intron_variant	MODIFIER	HLA-DQB1	ENSG00000231286	Transcript	ENST00000399065.8	protein_coding	-	2/5	-	-	-	-	-	-	-	rs35696625	-	-1	-	HGNC	HGNC:4944	-	-	-	-	-	-	-	-	-	-	-	-	-	-	-
rs35696625	CHR_HSCHR6_MHC_MCF_CTG1:32694359-32694359	C	intron_variant	MODIFIER	HLA-DQB1	ENSG00000231286	Transcript	ENST00000399065.8	protein_coding	-	2/5	-	-	-	-	-	-	-	rs35696625	-	-1	-	HGNC	HGNC:4944	-	-	-	-	-	0.1366	-	-	-	-	-	-	-	-	-
rs35696625	CHR_HSCHR6_MHC_MCF_CTG1:32694359-32694359	A	intron_variant	MODIFIER	HLA-DQB1	ENSG00000231286	Transcript	ENST00000399088.8	protein_coding	-	2/4	-	-	-	-	-	-	-	rs35696625	-	-1	-	HGNC	HGNC:4944	-	-	-	-	-	-	-	-	-	-	-	-	-	-	-
rs35696625	CHR_HSCHR6_MHC_MCF_CTG1:32694359-32694359	C	intron_variant	MODIFIER	HLA-DQB1	ENSG00000231286	Transcript	ENST00000399088.8	protein_coding	-	2/4	-	-	-	-	-	-	-	rs35696625	-	-1	-	HGNC	HGNC:4944	-	-	-	-	-	0.1366	-	-	-	-	-	-	-	-	-
rs35696625	CHR_HSCHR6_MHC_MCF_CTG1:32694359-32694359	A	intron_variant	MODIFIER	HLA-DQB1	ENSG00000231286	Transcript	ENST00000413089.1	protein_coding	-	3/5	-	-	-	-	-	-	-	rs35696625	-	-1	-	HGNC	HGNC:4944	-	-	-	-	-	-	-	-	-	-	-	-	-	-	-
rs35696625	CHR_HSCHR6_MHC_MCF_CTG1:32694359-32694359	C	intron_variant	MODIFIER	HLA-DQB1	ENSG00000231286	Transcript	ENST00000413089.1	protein_coding	-	3/5	-	-	-	-	-	-	-	rs35696625	-	-1	-	HGNC	HGNC:4944	-	-	-	-	-	0.1366	-	-	-	-	-	-	-	-	-
rs35696625	CHR_HSCHR6_MHC_MCF_CTG1:32694359-32694359	A	intron_variant	MODIFIER	HLA-DQB1	ENSG00000231286	Transcript	ENST00000424530.6	protein_coding	-	2/3	-	-	-	-	-	-	-	rs35696625	-	-1	-	HGNC	HGNC:4944	-	-	-	-	-	-	-	-	-	-	-	-	-	-	-
rs35696625	CHR_HSCHR6_MHC_MCF_CTG1:32694359-32694359	C	intron_variant	MODIFIER	HLA-DQB1	ENSG00000231286	Transcript	ENST00000424530.6	protein_coding	-	2/3	-	-	-	-	-	-	-	rs35696625	-	-1	-	HGNC	HGNC:4944	-	-	-	-	-	0.1366	-	-	-	-	-	-	-	-	-
rs35696625	CHR_HSCHR6_MHC_MCF_CTG1:32694359-32694359	A	upstream_gene_variant	MODIFIER	CR933859.1	ENSG00000242044	Transcript	ENST00000428181.1	lncRNA	-	-	-	-	-	-	-	-	-	rs35696625	1104	-1	-	Clone_based_ensembl_gene	-	-	3	-	-	-	-	-	-	-	-	-	-	-	-	-
rs35696625	CHR_HSCHR6_MHC_MCF_CTG1:32694359-32694359	C	upstream_gene_variant	MODIFIER	CR933859.1	ENSG00000242044	Transcript	ENST00000428181.1	lncRNA	-	-	-	-	-	-	-	-	-	rs35696625	1104	-1	-	Clone_based_ensembl_gene	-	-	3	-	-	-	0.1366	-	-	-	-	-	-	-	-	-
rs35696625	CHR_HSCHR6_MHC_MCF_CTG1:32694359-32694359	A	downstream_gene_variant	MODIFIER	HLA-DQB1-AS1	ENSG00000232351	Transcript	ENST00000431777.1	lncRNA	-	-	-	-	-	-	-	-	-	rs35696625	2855	1	-	HGNC	HGNC:39762	-	-	-	-	-	-	-	-	-	-	-	-	-	-	-
rs35696625	CHR_HSCHR6_MHC_MCF_CTG1:32694359-32694359	C	downstream_gene_variant	MODIFIER	HLA-DQB1-AS1	ENSG00000232351	Transcript	ENST00000431777.1	lncRNA	-	-	-	-	-	-	-	-	-	rs35696625	2855	1	-	HGNC	HGNC:39762	-	-	-	-	-	0.1366	-	-	-	-	-	-	-	-	-
rs35696625	CHR_HSCHR6_MHC_MCF_CTG1:32694359-32694359	A	intron_variant	MODIFIER	HLA-DQB1	ENSG00000231286	Transcript	ENST00000433936.6	protein_coding	-	1/2	-	-	-	-	-	-	-	rs35696625	-	-1	-	HGNC	HGNC:4944	-	-	-	-	-	-	-	-	-	-	-	-	-	-	-
rs35696625	CHR_HSCHR6_MHC_MCF_CTG1:32694359-32694359	C	intron_variant	MODIFIER	HLA-DQB1	ENSG00000231286	Transcript	ENST00000433936.6	protein_coding	-	1/2	-	-	-	-	-	-	-	rs35696625	-	-1	-	HGNC	HGNC:4944	-	-	-	-	-	0.1366	-	-	-	-	-	-	-	-	-
rs35696625	CHR_HSCHR6_MHC_MCF_CTG1:32694359-32694359	A	intron_variant	MODIFIER	HLA-DQB1	ENSG00000231286	Transcript	ENST00000457445.1	protein_coding	-	2/2	-	-	-	-	-	-	-	rs35696625	-	-1	cds_end_NF	HGNC	HGNC:4944	-	-	-	-	-	-	-	-	-	-	-	-	-	-	-
rs35696625	CHR_HSCHR6_MHC_MCF_CTG1:32694359-32694359	C	intron_variant	MODIFIER	HLA-DQB1	ENSG00000231286	Transcript	ENST00000457445.1	protein_coding	-	2/2	-	-	-	-	-	-	-	rs35696625	-	-1	cds_end_NF	HGNC	HGNC:4944	-	-	-	-	-	0.1366	-	-	-	-	-	-	-	-	-
rs35696625	CHR_HSCHR6_MHC_MCF_CTG1:32694359-32694359	A	non_coding_transcript_exon_variant	MODIFIER	HLA-DQB1	ENSG00000231286	Transcript	ENST00000472708.5	retained_intron	2/3	-	-	-	1734	-	-	-	-	rs35696625	-	-1	-	HGNC	HGNC:4944	-	-	-	-	-	-	-	-	-	-	-	-	-	-	-
rs35696625	CHR_HSCHR6_MHC_MCF_CTG1:32694359-32694359	C	non_coding_transcript_exon_variant	MODIFIER	HLA-DQB1	ENSG00000231286	Transcript	ENST00000472708.5	retained_intron	2/3	-	-	-	1734	-	-	-	-	rs35696625	-	-1	-	HGNC	HGNC:4944	-	-	-	-	-	0.1366	-	-	-	-	-	-	-	-	-
rs35696625	CHR_HSCHR6_MHC_MCF_CTG1:32694359-32694359	A	upstream_gene_variant	MODIFIER	HLA-DQB1	ENSG00000231286	Transcript	ENST00000476430.1	processed_transcript	-	-	-	-	-	-	-	-	-	rs35696625	3145	-1	-	HGNC	HGNC:4944	-	-	-	-	-	-	-	-	-	-	-	-	-	-	-
rs35696625	CHR_HSCHR6_MHC_MCF_CTG1:32694359-32694359	C	upstream_gene_variant	MODIFIER	HLA-DQB1	ENSG00000231286	Transcript	ENST00000476430.1	processed_transcript	-	-	-	-	-	-	-	-	-	rs35696625	3145	-1	-	HGNC	HGNC:4944	-	-	-	-	-	0.1366	-	-	-	-	-	-	-	-	-
rs35696625	CHR_HSCHR6_MHC_MCF_CTG1:32694359-32694359	A	intron_variant,NMD_transcript_variant	MODIFIER	HLA-DQB1	ENSG00000231286	Transcript	ENST00000480749.5	nonsense_mediated_decay	-	2/4	-	-	-	-	-	-	-	rs35696625	-	-1	-	HGNC	HGNC:4944	-	-	-	-	-	-	-	-	-	-	-	-	-	-	-
rs35696625	CHR_HSCHR6_MHC_MCF_CTG1:32694359-32694359	C	intron_variant,NMD_transcript_variant	MODIFIER	HLA-DQB1	ENSG00000231286	Transcript	ENST00000480749.5	nonsense_mediated_decay	-	2/4	-	-	-	-	-	-	-	rs35696625	-	-1	-	HGNC	HGNC:4944	-	-	-	-	-	0.1366	-	-	-	-	-	-	-	-	-
rs28746771	CHR_HSCHR6_MHC_MCF_CTG1:32695254-32695254	A	intron_variant	MODIFIER	HLA-DQB1	ENSG00000231286	Transcript	ENST00000399065.8	protein_coding	-	2/5	-	-	-	-	-	-	-	rs28746771	-	-1	-	HGNC	HGNC:4944	-	-	-	-	-	-	-	-	-	-	-	-	-	-	-
rs28746771	CHR_HSCHR6_MHC_MCF_CTG1:32695254-32695254	G	intron_variant	MODIFIER	HLA-DQB1	ENSG00000231286	Transcript	ENST00000399065.8	protein_coding	-	2/5	-	-	-	-	-	-	-	rs28746771	-	-1	-	HGNC	HGNC:4944	-	-	-	-	-	-	-	-	-	-	-	-	-	-	-
rs28746771	CHR_HSCHR6_MHC_MCF_CTG1:32695254-32695254	T	intron_variant	MODIFIER	HLA-DQB1	ENSG00000231286	Transcript	ENST00000399065.8	protein_coding	-	2/5	-	-	-	-	-	-	-	rs28746771	-	-1	-	HGNC	HGNC:4944	-	-	-	-	-	-	-	-	-	-	-	-	-	-	-
rs28746771	CHR_HSCHR6_MHC_MCF_CTG1:32695254-32695254	A	intron_variant	MODIFIER	HLA-DQB1	ENSG00000231286	Transcript	ENST00000399088.8	protein_coding	-	2/4	-	-	-	-	-	-	-	rs28746771	-	-1	-	HGNC	HGNC:4944	-	-	-	-	-	-	-	-	-	-	-	-	-	-	-
rs28746771	CHR_HSCHR6_MHC_MCF_CTG1:32695254-32695254	G	intron_variant	MODIFIER	HLA-DQB1	ENSG00000231286	Transcript	ENST00000399088.8	protein_coding	-	2/4	-	-	-	-	-	-	-	rs28746771	-	-1	-	HGNC	HGNC:4944	-	-	-	-	-	-	-	-	-	-	-	-	-	-	-
rs28746771	CHR_HSCHR6_MHC_MCF_CTG1:32695254-32695254	T	intron_variant	MODIFIER	HLA-DQB1	ENSG00000231286	Transcript	ENST00000399088.8	protein_coding	-	2/4	-	-	-	-	-	-	-	rs28746771	-	-1	-	HGNC	HGNC:4944	-	-	-	-	-	-	-	-	-	-	-	-	-	-	-
rs28746771	CHR_HSCHR6_MHC_MCF_CTG1:32695254-32695254	A	intron_variant	MODIFIER	HLA-DQB1	ENSG00000231286	Transcript	ENST00000413089.1	protein_coding	-	3/5	-	-	-	-	-	-	-	rs28746771	-	-1	-	HGNC	HGNC:4944	-	-	-	-	-	-	-	-	-	-	-	-	-	-	-
rs28746771	CHR_HSCHR6_MHC_MCF_CTG1:32695254-32695254	G	intron_variant	MODIFIER	HLA-DQB1	ENSG00000231286	Transcript	ENST00000413089.1	protein_coding	-	3/5	-	-	-	-	-	-	-	rs28746771	-	-1	-	HGNC	HGNC:4944	-	-	-	-	-	-	-	-	-	-	-	-	-	-	-
rs28746771	CHR_HSCHR6_MHC_MCF_CTG1:32695254-32695254	T	intron_variant	MODIFIER	HLA-DQB1	ENSG00000231286	Transcript	ENST00000413089.1	protein_coding	-	3/5	-	-	-	-	-	-	-	rs28746771	-	-1	-	HGNC	HGNC:4944	-	-	-	-	-	-	-	-	-	-	-	-	-	-	-
rs28746771	CHR_HSCHR6_MHC_MCF_CTG1:32695254-32695254	A	intron_variant	MODIFIER	HLA-DQB1	ENSG00000231286	Transcript	ENST00000424530.6	protein_coding	-	2/3	-	-	-	-	-	-	-	rs28746771	-	-1	-	HGNC	HGNC:4944	-	-	-	-	-	-	-	-	-	-	-	-	-	-	-
rs28746771	CHR_HSCHR6_MHC_MCF_CTG1:32695254-32695254	G	intron_variant	MODIFIER	HLA-DQB1	ENSG00000231286	Transcript	ENST00000424530.6	protein_coding	-	2/3	-	-	-	-	-	-	-	rs28746771	-	-1	-	HGNC	HGNC:4944	-	-	-	-	-	-	-	-	-	-	-	-	-	-	-
rs28746771	CHR_HSCHR6_MHC_MCF_CTG1:32695254-32695254	T	intron_variant	MODIFIER	HLA-DQB1	ENSG00000231286	Transcript	ENST00000424530.6	protein_coding	-	2/3	-	-	-	-	-	-	-	rs28746771	-	-1	-	HGNC	HGNC:4944	-	-	-	-	-	-	-	-	-	-	-	-	-	-	-
rs28746771	CHR_HSCHR6_MHC_MCF_CTG1:32695254-32695254	A	upstream_gene_variant	MODIFIER	CR933859.1	ENSG00000242044	Transcript	ENST00000428181.1	lncRNA	-	-	-	-	-	-	-	-	-	rs28746771	1999	-1	-	Clone_based_ensembl_gene	-	-	3	-	-	-	-	-	-	-	-	-	-	-	-	-
rs28746771	CHR_HSCHR6_MHC_MCF_CTG1:32695254-32695254	G	upstream_gene_variant	MODIFIER	CR933859.1	ENSG00000242044	Transcript	ENST00000428181.1	lncRNA	-	-	-	-	-	-	-	-	-	rs28746771	1999	-1	-	Clone_based_ensembl_gene	-	-	3	-	-	-	-	-	-	-	-	-	-	-	-	-
rs28746771	CHR_HSCHR6_MHC_MCF_CTG1:32695254-32695254	T	upstream_gene_variant	MODIFIER	CR933859.1	ENSG00000242044	Transcript	ENST00000428181.1	lncRNA	-	-	-	-	-	-	-	-	-	rs28746771	1999	-1	-	Clone_based_ensembl_gene	-	-	3	-	-	-	-	-	-	-	-	-	-	-	-	-
rs28746771	CHR_HSCHR6_MHC_MCF_CTG1:32695254-32695254	A	downstream_gene_variant	MODIFIER	HLA-DQB1-AS1	ENSG00000232351	Transcript	ENST00000431777.1	lncRNA	-	-	-	-	-	-	-	-	-	rs28746771	3750	1	-	HGNC	HGNC:39762	-	-	-	-	-	-	-	-	-	-	-	-	-	-	-
rs28746771	CHR_HSCHR6_MHC_MCF_CTG1:32695254-32695254	G	downstream_gene_variant	MODIFIER	HLA-DQB1-AS1	ENSG00000232351	Transcript	ENST00000431777.1	lncRNA	-	-	-	-	-	-	-	-	-	rs28746771	3750	1	-	HGNC	HGNC:39762	-	-	-	-	-	-	-	-	-	-	-	-	-	-	-
rs28746771	CHR_HSCHR6_MHC_MCF_CTG1:32695254-32695254	T	downstream_gene_variant	MODIFIER	HLA-DQB1-AS1	ENSG00000232351	Transcript	ENST00000431777.1	lncRNA	-	-	-	-	-	-	-	-	-	rs28746771	3750	1	-	HGNC	HGNC:39762	-	-	-	-	-	-	-	-	-	-	-	-	-	-	-
rs28746771	CHR_HSCHR6_MHC_MCF_CTG1:32695254-32695254	A	intron_variant	MODIFIER	HLA-DQB1	ENSG00000231286	Transcript	ENST00000433936.6	protein_coding	-	1/2	-	-	-	-	-	-	-	rs28746771	-	-1	-	HGNC	HGNC:4944	-	-	-	-	-	-	-	-	-	-	-	-	-	-	-
rs28746771	CHR_HSCHR6_MHC_MCF_CTG1:32695254-32695254	G	intron_variant	MODIFIER	HLA-DQB1	ENSG00000231286	Transcript	ENST00000433936.6	protein_coding	-	1/2	-	-	-	-	-	-	-	rs28746771	-	-1	-	HGNC	HGNC:4944	-	-	-	-	-	-	-	-	-	-	-	-	-	-	-
rs28746771	CHR_HSCHR6_MHC_MCF_CTG1:32695254-32695254	T	intron_variant	MODIFIER	HLA-DQB1	ENSG00000231286	Transcript	ENST00000433936.6	protein_coding	-	1/2	-	-	-	-	-	-	-	rs28746771	-	-1	-	HGNC	HGNC:4944	-	-	-	-	-	-	-	-	-	-	-	-	-	-	-
rs28746771	CHR_HSCHR6_MHC_MCF_CTG1:32695254-32695254	A	intron_variant	MODIFIER	HLA-DQB1	ENSG00000231286	Transcript	ENST00000457445.1	protein_coding	-	2/2	-	-	-	-	-	-	-	rs28746771	-	-1	cds_end_NF	HGNC	HGNC:4944	-	-	-	-	-	-	-	-	-	-	-	-	-	-	-
rs28746771	CHR_HSCHR6_MHC_MCF_CTG1:32695254-32695254	G	intron_variant	MODIFIER	HLA-DQB1	ENSG00000231286	Transcript	ENST00000457445.1	protein_coding	-	2/2	-	-	-	-	-	-	-	rs28746771	-	-1	cds_end_NF	HGNC	HGNC:4944	-	-	-	-	-	-	-	-	-	-	-	-	-	-	-
rs28746771	CHR_HSCHR6_MHC_MCF_CTG1:32695254-32695254	T	intron_variant	MODIFIER	HLA-DQB1	ENSG00000231286	Transcript	ENST00000457445.1	protein_coding	-	2/2	-	-	-	-	-	-	-	rs28746771	-	-1	cds_end_NF	HGNC	HGNC:4944	-	-	-	-	-	-	-	-	-	-	-	-	-	-	-
rs28746771	CHR_HSCHR6_MHC_MCF_CTG1:32695254-32695254	A	non_coding_transcript_exon_variant	MODIFIER	HLA-DQB1	ENSG00000231286	Transcript	ENST00000472708.5	retained_intron	2/3	-	-	-	839	-	-	-	-	rs28746771	-	-1	-	HGNC	HGNC:4944	-	-	-	-	-	-	-	-	-	-	-	-	-	-	-
rs28746771	CHR_HSCHR6_MHC_MCF_CTG1:32695254-32695254	G	non_coding_transcript_exon_variant	MODIFIER	HLA-DQB1	ENSG00000231286	Transcript	ENST00000472708.5	retained_intron	2/3	-	-	-	839	-	-	-	-	rs28746771	-	-1	-	HGNC	HGNC:4944	-	-	-	-	-	-	-	-	-	-	-	-	-	-	-
rs28746771	CHR_HSCHR6_MHC_MCF_CTG1:32695254-32695254	T	non_coding_transcript_exon_variant	MODIFIER	HLA-DQB1	ENSG00000231286	Transcript	ENST00000472708.5	retained_intron	2/3	-	-	-	839	-	-	-	-	rs28746771	-	-1	-	HGNC	HGNC:4944	-	-	-	-	-	-	-	-	-	-	-	-	-	-	-
rs28746771	CHR_HSCHR6_MHC_MCF_CTG1:32695254-32695254	A	upstream_gene_variant	MODIFIER	HLA-DQB1	ENSG00000231286	Transcript	ENST00000476430.1	processed_transcript	-	-	-	-	-	-	-	-	-	rs28746771	4040	-1	-	HGNC	HGNC:4944	-	-	-	-	-	-	-	-	-	-	-	-	-	-	-
rs28746771	CHR_HSCHR6_MHC_MCF_CTG1:32695254-32695254	G	upstream_gene_variant	MODIFIER	HLA-DQB1	ENSG00000231286	Transcript	ENST00000476430.1	processed_transcript	-	-	-	-	-	-	-	-	-	rs28746771	4040	-1	-	HGNC	HGNC:4944	-	-	-	-	-	-	-	-	-	-	-	-	-	-	-
rs28746771	CHR_HSCHR6_MHC_MCF_CTG1:32695254-32695254	T	upstream_gene_variant	MODIFIER	HLA-DQB1	ENSG00000231286	Transcript	ENST00000476430.1	processed_transcript	-	-	-	-	-	-	-	-	-	rs28746771	4040	-1	-	HGNC	HGNC:4944	-	-	-	-	-	-	-	-	-	-	-	-	-	-	-
rs28746771	CHR_HSCHR6_MHC_MCF_CTG1:32695254-32695254	A	intron_variant,NMD_transcript_variant	MODIFIER	HLA-DQB1	ENSG00000231286	Transcript	ENST00000480749.5	nonsense_mediated_decay	-	2/4	-	-	-	-	-	-	-	rs28746771	-	-1	-	HGNC	HGNC:4944	-	-	-	-	-	-	-	-	-	-	-	-	-	-	-
rs28746771	CHR_HSCHR6_MHC_MCF_CTG1:32695254-32695254	G	intron_variant,NMD_transcript_variant	MODIFIER	HLA-DQB1	ENSG00000231286	Transcript	ENST00000480749.5	nonsense_mediated_decay	-	2/4	-	-	-	-	-	-	-	rs28746771	-	-1	-	HGNC	HGNC:4944	-	-	-	-	-	-	-	-	-	-	-	-	-	-	-
rs28746771	CHR_HSCHR6_MHC_MCF_CTG1:32695254-32695254	T	intron_variant,NMD_transcript_variant	MODIFIER	HLA-DQB1	ENSG00000231286	Transcript	ENST00000480749.5	nonsense_mediated_decay	-	2/4	-	-	-	-	-	-	-	rs28746771	-	-1	-	HGNC	HGNC:4944	-	-	-	-	-	-	-	-	-	-	-	-	-	-	-
rs28746828	CHR_HSCHR6_MHC_MCF_CTG1:32696798-32696798	G	intron_variant	MODIFIER	HLA-DQB1	ENSG00000231286	Transcript	ENST00000399065.8	protein_coding	-	1/5	-	-	-	-	-	-	-	rs28746828	-	-1	-	HGNC	HGNC:4944	-	-	-	-	-	-	-	-	-	-	-	-	-	-	-
rs28746828	CHR_HSCHR6_MHC_MCF_CTG1:32696798-32696798	T	intron_variant	MODIFIER	HLA-DQB1	ENSG00000231286	Transcript	ENST00000399065.8	protein_coding	-	1/5	-	-	-	-	-	-	-	rs28746828	-	-1	-	HGNC	HGNC:4944	-	-	-	-	-	-	-	-	-	-	-	-	-	-	-
rs28746828	CHR_HSCHR6_MHC_MCF_CTG1:32696798-32696798	G	intron_variant	MODIFIER	HLA-DQB1	ENSG00000231286	Transcript	ENST00000399088.8	protein_coding	-	1/4	-	-	-	-	-	-	-	rs28746828	-	-1	-	HGNC	HGNC:4944	-	-	-	-	-	-	-	-	-	-	-	-	-	-	-
rs28746828	CHR_HSCHR6_MHC_MCF_CTG1:32696798-32696798	T	intron_variant	MODIFIER	HLA-DQB1	ENSG00000231286	Transcript	ENST00000399088.8	protein_coding	-	1/4	-	-	-	-	-	-	-	rs28746828	-	-1	-	HGNC	HGNC:4944	-	-	-	-	-	-	-	-	-	-	-	-	-	-	-
rs28746828	CHR_HSCHR6_MHC_MCF_CTG1:32696798-32696798	G	intron_variant	MODIFIER	HLA-DQB1	ENSG00000231286	Transcript	ENST00000413089.1	protein_coding	-	2/5	-	-	-	-	-	-	-	rs28746828	-	-1	-	HGNC	HGNC:4944	-	-	-	-	-	-	-	-	-	-	-	-	-	-	-
rs28746828	CHR_HSCHR6_MHC_MCF_CTG1:32696798-32696798	T	intron_variant	MODIFIER	HLA-DQB1	ENSG00000231286	Transcript	ENST00000413089.1	protein_coding	-	2/5	-	-	-	-	-	-	-	rs28746828	-	-1	-	HGNC	HGNC:4944	-	-	-	-	-	-	-	-	-	-	-	-	-	-	-
rs28746828	CHR_HSCHR6_MHC_MCF_CTG1:32696798-32696798	G	intron_variant	MODIFIER	HLA-DQB1	ENSG00000231286	Transcript	ENST00000424530.6	protein_coding	-	1/3	-	-	-	-	-	-	-	rs28746828	-	-1	-	HGNC	HGNC:4944	-	-	-	-	-	-	-	-	-	-	-	-	-	-	-
rs28746828	CHR_HSCHR6_MHC_MCF_CTG1:32696798-32696798	T	intron_variant	MODIFIER	HLA-DQB1	ENSG00000231286	Transcript	ENST00000424530.6	protein_coding	-	1/3	-	-	-	-	-	-	-	rs28746828	-	-1	-	HGNC	HGNC:4944	-	-	-	-	-	-	-	-	-	-	-	-	-	-	-
rs28746828	CHR_HSCHR6_MHC_MCF_CTG1:32696798-32696798	G	upstream_gene_variant	MODIFIER	CR933859.1	ENSG00000242044	Transcript	ENST00000428181.1	lncRNA	-	-	-	-	-	-	-	-	-	rs28746828	3543	-1	-	Clone_based_ensembl_gene	-	-	3	-	-	-	-	-	-	-	-	-	-	-	-	-
rs28746828	CHR_HSCHR6_MHC_MCF_CTG1:32696798-32696798	T	upstream_gene_variant	MODIFIER	CR933859.1	ENSG00000242044	Transcript	ENST00000428181.1	lncRNA	-	-	-	-	-	-	-	-	-	rs28746828	3543	-1	-	Clone_based_ensembl_gene	-	-	3	-	-	-	-	-	-	-	-	-	-	-	-	-
rs28746828	CHR_HSCHR6_MHC_MCF_CTG1:32696798-32696798	G	intron_variant	MODIFIER	HLA-DQB1	ENSG00000231286	Transcript	ENST00000433936.6	protein_coding	-	1/2	-	-	-	-	-	-	-	rs28746828	-	-1	-	HGNC	HGNC:4944	-	-	-	-	-	-	-	-	-	-	-	-	-	-	-
rs28746828	CHR_HSCHR6_MHC_MCF_CTG1:32696798-32696798	T	intron_variant	MODIFIER	HLA-DQB1	ENSG00000231286	Transcript	ENST00000433936.6	protein_coding	-	1/2	-	-	-	-	-	-	-	rs28746828	-	-1	-	HGNC	HGNC:4944	-	-	-	-	-	-	-	-	-	-	-	-	-	-	-
rs28746828	CHR_HSCHR6_MHC_MCF_CTG1:32696798-32696798	G	intron_variant	MODIFIER	HLA-DQB1	ENSG00000231286	Transcript	ENST00000457445.1	protein_coding	-	1/2	-	-	-	-	-	-	-	rs28746828	-	-1	cds_end_NF	HGNC	HGNC:4944	-	-	-	-	-	-	-	-	-	-	-	-	-	-	-
rs28746828	CHR_HSCHR6_MHC_MCF_CTG1:32696798-32696798	T	intron_variant	MODIFIER	HLA-DQB1	ENSG00000231286	Transcript	ENST00000457445.1	protein_coding	-	1/2	-	-	-	-	-	-	-	rs28746828	-	-1	cds_end_NF	HGNC	HGNC:4944	-	-	-	-	-	-	-	-	-	-	-	-	-	-	-
rs28746828	CHR_HSCHR6_MHC_MCF_CTG1:32696798-32696798	G	intron_variant,non_coding_transcript_variant	MODIFIER	HLA-DQB1	ENSG00000231286	Transcript	ENST00000472708.5	retained_intron	-	1/2	-	-	-	-	-	-	-	rs28746828	-	-1	-	HGNC	HGNC:4944	-	-	-	-	-	-	-	-	-	-	-	-	-	-	-
rs28746828	CHR_HSCHR6_MHC_MCF_CTG1:32696798-32696798	T	intron_variant,non_coding_transcript_variant	MODIFIER	HLA-DQB1	ENSG00000231286	Transcript	ENST00000472708.5	retained_intron	-	1/2	-	-	-	-	-	-	-	rs28746828	-	-1	-	HGNC	HGNC:4944	-	-	-	-	-	-	-	-	-	-	-	-	-	-	-
rs28746828	CHR_HSCHR6_MHC_MCF_CTG1:32696798-32696798	G	intron_variant,NMD_transcript_variant	MODIFIER	HLA-DQB1	ENSG00000231286	Transcript	ENST00000480749.5	nonsense_mediated_decay	-	1/4	-	-	-	-	-	-	-	rs28746828	-	-1	-	HGNC	HGNC:4944	-	-	-	-	-	-	-	-	-	-	-	-	-	-	-
rs28746828	CHR_HSCHR6_MHC_MCF_CTG1:32696798-32696798	T	intron_variant,NMD_transcript_variant	MODIFIER	HLA-DQB1	ENSG00000231286	Transcript	ENST00000480749.5	nonsense_mediated_decay	-	1/4	-	-	-	-	-	-	-	rs28746828	-	-1	-	HGNC	HGNC:4944	-	-	-	-	-	-	-	-	-	-	-	-	-	-	-
rs6908943	CHR_HSCHR6_MHC_MCF_CTG1:32698419-32698419	T	upstream_gene_variant	MODIFIER	HLA-DQB1	ENSG00000231286	Transcript	ENST00000399065.8	protein_coding	-	-	-	-	-	-	-	-	-	rs6908943	701	-1	-	HGNC	HGNC:4944	-	-	-	-	-	0.2069	-	-	1	20018019,30285260	-	-	-	-	-
rs6908943	CHR_HSCHR6_MHC_MCF_CTG1:32698419-32698419	T	upstream_gene_variant	MODIFIER	HLA-DQB1	ENSG00000231286	Transcript	ENST00000399088.8	protein_coding	-	-	-	-	-	-	-	-	-	rs6908943	823	-1	-	HGNC	HGNC:4944	-	-	-	-	-	0.2069	-	-	1	20018019,30285260	-	-	-	-	-
rs6908943	CHR_HSCHR6_MHC_MCF_CTG1:32698419-32698419	T	intron_variant	MODIFIER	HLA-DQB1	ENSG00000231286	Transcript	ENST00000413089.1	protein_coding	-	1/5	-	-	-	-	-	-	-	rs6908943	-	-1	-	HGNC	HGNC:4944	-	-	-	-	-	0.2069	-	-	1	20018019,30285260	-	-	-	-	-
rs6908943	CHR_HSCHR6_MHC_MCF_CTG1:32698419-32698419	T	upstream_gene_variant	MODIFIER	HLA-DQB1	ENSG00000231286	Transcript	ENST00000424530.6	protein_coding	-	-	-	-	-	-	-	-	-	rs6908943	869	-1	-	HGNC	HGNC:4944	-	-	-	-	-	0.2069	-	-	1	20018019,30285260	-	-	-	-	-
rs6908943	CHR_HSCHR6_MHC_MCF_CTG1:32698419-32698419	T	upstream_gene_variant	MODIFIER	HLA-DQB1	ENSG00000231286	Transcript	ENST00000433936.6	protein_coding	-	-	-	-	-	-	-	-	-	rs6908943	865	-1	-	HGNC	HGNC:4944	-	-	-	-	-	0.2069	-	-	1	20018019,30285260	-	-	-	-	-
rs6908943	CHR_HSCHR6_MHC_MCF_CTG1:32698419-32698419	T	upstream_gene_variant	MODIFIER	HLA-DQB1	ENSG00000231286	Transcript	ENST00000457445.1	protein_coding	-	-	-	-	-	-	-	-	-	rs6908943	860	-1	cds_end_NF	HGNC	HGNC:4944	-	-	-	-	-	0.2069	-	-	1	20018019,30285260	-	-	-	-	-
rs6908943	CHR_HSCHR6_MHC_MCF_CTG1:32698419-32698419	T	upstream_gene_variant	MODIFIER	HLA-DQB1	ENSG00000231286	Transcript	ENST00000472708.5	retained_intron	-	-	-	-	-	-	-	-	-	rs6908943	879	-1	-	HGNC	HGNC:4944	-	-	-	-	-	0.2069	-	-	1	20018019,30285260	-	-	-	-	-
rs6908943	CHR_HSCHR6_MHC_MCF_CTG1:32698419-32698419	T	upstream_gene_variant	MODIFIER	HLA-DQB1	ENSG00000231286	Transcript	ENST00000480749.5	nonsense_mediated_decay	-	-	-	-	-	-	-	-	-	rs6908943	879	-1	-	HGNC	HGNC:4944	-	-	-	-	-	0.2069	-	-	1	20018019,30285260	-	-	-	-	-
rs3828805	CHR_HSCHR6_MHC_MCF_CTG1:32699249-32699249	T	upstream_gene_variant	MODIFIER	HLA-DQB1	ENSG00000231286	Transcript	ENST00000399065.8	protein_coding	-	-	-	-	-	-	-	-	-	rs3828805	1531	-1	-	HGNC	HGNC:4944	-	-	-	-	-	0.1803	-	-	1	27749845	-	-	-	-	-
rs3828805	CHR_HSCHR6_MHC_MCF_CTG1:32699249-32699249	A	upstream_gene_variant	MODIFIER	HLA-DQB1	ENSG00000231286	Transcript	ENST00000399065.8	protein_coding	-	-	-	-	-	-	-	-	-	rs3828805	1531	-1	-	HGNC	HGNC:4944	-	-	-	-	-	-	-	-	1	27749845	-	-	-	-	-
rs3828805	CHR_HSCHR6_MHC_MCF_CTG1:32699249-32699249	T	upstream_gene_variant	MODIFIER	HLA-DQB1	ENSG00000231286	Transcript	ENST00000399088.8	protein_coding	-	-	-	-	-	-	-	-	-	rs3828805	1653	-1	-	HGNC	HGNC:4944	-	-	-	-	-	0.1803	-	-	1	27749845	-	-	-	-	-
rs3828805	CHR_HSCHR6_MHC_MCF_CTG1:32699249-32699249	A	upstream_gene_variant	MODIFIER	HLA-DQB1	ENSG00000231286	Transcript	ENST00000399088.8	protein_coding	-	-	-	-	-	-	-	-	-	rs3828805	1653	-1	-	HGNC	HGNC:4944	-	-	-	-	-	-	-	-	1	27749845	-	-	-	-	-
rs3828805	CHR_HSCHR6_MHC_MCF_CTG1:32699249-32699249	T	5_prime_UTR_variant	MODIFIER	HLA-DQB1	ENSG00000231286	Transcript	ENST00000413089.1	protein_coding	1/6	-	-	-	41	-	-	-	-	rs3828805	-	-1	-	HGNC	HGNC:4944	-	-	-	-	-	0.1803	-	-	1	27749845	-	-	-	-	-
rs3828805	CHR_HSCHR6_MHC_MCF_CTG1:32699249-32699249	A	5_prime_UTR_variant	MODIFIER	HLA-DQB1	ENSG00000231286	Transcript	ENST00000413089.1	protein_coding	1/6	-	-	-	41	-	-	-	-	rs3828805	-	-1	-	HGNC	HGNC:4944	-	-	-	-	-	-	-	-	1	27749845	-	-	-	-	-
rs3828805	CHR_HSCHR6_MHC_MCF_CTG1:32699249-32699249	T	upstream_gene_variant	MODIFIER	HLA-DQB1	ENSG00000231286	Transcript	ENST00000424530.6	protein_coding	-	-	-	-	-	-	-	-	-	rs3828805	1699	-1	-	HGNC	HGNC:4944	-	-	-	-	-	0.1803	-	-	1	27749845	-	-	-	-	-
rs3828805	CHR_HSCHR6_MHC_MCF_CTG1:32699249-32699249	A	upstream_gene_variant	MODIFIER	HLA-DQB1	ENSG00000231286	Transcript	ENST00000424530.6	protein_coding	-	-	-	-	-	-	-	-	-	rs3828805	1699	-1	-	HGNC	HGNC:4944	-	-	-	-	-	-	-	-	1	27749845	-	-	-	-	-
rs3828805	CHR_HSCHR6_MHC_MCF_CTG1:32699249-32699249	T	upstream_gene_variant	MODIFIER	HLA-DQB1	ENSG00000231286	Transcript	ENST00000433936.6	protein_coding	-	-	-	-	-	-	-	-	-	rs3828805	1695	-1	-	HGNC	HGNC:4944	-	-	-	-	-	0.1803	-	-	1	27749845	-	-	-	-	-
rs3828805	CHR_HSCHR6_MHC_MCF_CTG1:32699249-32699249	A	upstream_gene_variant	MODIFIER	HLA-DQB1	ENSG00000231286	Transcript	ENST00000433936.6	protein_coding	-	-	-	-	-	-	-	-	-	rs3828805	1695	-1	-	HGNC	HGNC:4944	-	-	-	-	-	-	-	-	1	27749845	-	-	-	-	-
rs3828805	CHR_HSCHR6_MHC_MCF_CTG1:32699249-32699249	T	upstream_gene_variant	MODIFIER	HLA-DQB1	ENSG00000231286	Transcript	ENST00000457445.1	protein_coding	-	-	-	-	-	-	-	-	-	rs3828805	1690	-1	cds_end_NF	HGNC	HGNC:4944	-	-	-	-	-	0.1803	-	-	1	27749845	-	-	-	-	-
rs3828805	CHR_HSCHR6_MHC_MCF_CTG1:32699249-32699249	A	upstream_gene_variant	MODIFIER	HLA-DQB1	ENSG00000231286	Transcript	ENST00000457445.1	protein_coding	-	-	-	-	-	-	-	-	-	rs3828805	1690	-1	cds_end_NF	HGNC	HGNC:4944	-	-	-	-	-	-	-	-	1	27749845	-	-	-	-	-
rs3828805	CHR_HSCHR6_MHC_MCF_CTG1:32699249-32699249	T	upstream_gene_variant	MODIFIER	HLA-DQB1	ENSG00000231286	Transcript	ENST00000472708.5	retained_intron	-	-	-	-	-	-	-	-	-	rs3828805	1709	-1	-	HGNC	HGNC:4944	-	-	-	-	-	0.1803	-	-	1	27749845	-	-	-	-	-
rs3828805	CHR_HSCHR6_MHC_MCF_CTG1:32699249-32699249	A	upstream_gene_variant	MODIFIER	HLA-DQB1	ENSG00000231286	Transcript	ENST00000472708.5	retained_intron	-	-	-	-	-	-	-	-	-	rs3828805	1709	-1	-	HGNC	HGNC:4944	-	-	-	-	-	-	-	-	1	27749845	-	-	-	-	-
rs3828805	CHR_HSCHR6_MHC_MCF_CTG1:32699249-32699249	T	upstream_gene_variant	MODIFIER	HLA-DQB1	ENSG00000231286	Transcript	ENST00000480749.5	nonsense_mediated_decay	-	-	-	-	-	-	-	-	-	rs3828805	1709	-1	-	HGNC	HGNC:4944	-	-	-	-	-	0.1803	-	-	1	27749845	-	-	-	-	-
rs3828805	CHR_HSCHR6_MHC_MCF_CTG1:32699249-32699249	A	upstream_gene_variant	MODIFIER	HLA-DQB1	ENSG00000231286	Transcript	ENST00000480749.5	nonsense_mediated_decay	-	-	-	-	-	-	-	-	-	rs3828805	1709	-1	-	HGNC	HGNC:4944	-	-	-	-	-	-	-	-	1	27749845	-	-	-	-	-
rs6457621	CHR_HSCHR6_MHC_MCF_CTG1:32730018-32730018	A	intergenic_variant	MODIFIER	-	-	-	-	-	-	-	-	-	-	-	-	-	-	rs386699674,rs6457621	-	-	-	-	-	-	-	-	-	-	-	-	-	-	-	-	-	-	-	-
rs6457621	CHR_HSCHR6_MHC_MCF_CTG1:32730018-32730018	T	intergenic_variant	MODIFIER	-	-	-	-	-	-	-	-	-	-	-	-	-	-	rs386699674,rs6457621	-	-	-	-	-	-	-	-	-	-	-	-	-	-	-	-	-	-	-	-
rs6932517	CHR_HSCHR6_MHC_MCF_CTG1:32743537-32743537	C	upstream_gene_variant	MODIFIER	MTCO3P1	ENSG00000228025	Transcript	ENST00000427393.1	unprocessed_pseudogene	-	-	-	-	-	-	-	-	-	rs6932517	2936	-1	-	HGNC	HGNC:31342	-	-	-	-	-	0.3389	-	-	-	29374629,29158528	-	-	-	-	-
rs6932517	CHR_HSCHR6_MHC_MCF_CTG1:32743537-32743537	T	upstream_gene_variant	MODIFIER	MTCO3P1	ENSG00000228025	Transcript	ENST00000427393.1	unprocessed_pseudogene	-	-	-	-	-	-	-	-	-	rs6932517	2936	-1	-	HGNC	HGNC:31342	-	-	-	-	-	-	-	-	-	29374629,29158528	-	-	-	-	-
rs9276016	CHR_HSCHR6_MHC_MCF_CTG1:32760796-32760796	G	downstream_gene_variant	MODIFIER	HLA-DQB3	ENSG00000234510	Transcript	ENST00000434380.1	unprocessed_pseudogene	-	-	-	-	-	-	-	-	-	rs9276016	3748	-1	-	HGNC	HGNC:4946	-	-	-	-	-	0.4179	-	-	-	-	-	-	-	-	-
rs9276016	CHR_HSCHR6_MHC_MCF_CTG1:32760796-32760796	C	downstream_gene_variant	MODIFIER	HLA-DQB3	ENSG00000234510	Transcript	ENST00000434380.1	unprocessed_pseudogene	-	-	-	-	-	-	-	-	-	rs9276016	3748	-1	-	HGNC	HGNC:4946	-	-	-	-	-	-	-	-	-	-	-	-	-	-	-
rs9276084	CHR_HSCHR6_MHC_MCF_CTG1:32762679-32762679	A	downstream_gene_variant	MODIFIER	HLA-DQB3	ENSG00000234510	Transcript	ENST00000434380.1	unprocessed_pseudogene	-	-	-	-	-	-	-	-	-	rs9276084	1865	-1	-	HGNC	HGNC:4946	-	-	-	-	-	0.1923	-	-	-	-	-	-	-	-	-
rs5014415	CHR_HSCHR6_MHC_MCF_CTG1:32785444-32785444	T	downstream_gene_variant	MODIFIER	HLA-DQA2	ENSG00000206301	Transcript	ENST00000241802.9	protein_coding	-	-	-	-	-	-	-	-	-	rs5014415	4453	1	-	HGNC	HGNC:4943	-	-	-	-	-	0.1096	-	-	-	-	-	-	-	-	-
rs5014415	CHR_HSCHR6_MHC_MCF_CTG1:32785444-32785444	T	downstream_gene_variant	MODIFIER	HLA-DQB2	ENSG00000228254	Transcript	ENST00000428972.2	protein_coding	-	-	-	-	-	-	-	-	-	rs5014415	4436	-1	-	HGNC	HGNC:4945	-	-	-	-	-	0.1096	-	-	-	-	-	-	-	-	-
rs5014415	CHR_HSCHR6_MHC_MCF_CTG1:32785444-32785444	T	downstream_gene_variant	MODIFIER	HLA-DQB2	ENSG00000228254	Transcript	ENST00000432486.6	protein_coding	-	-	-	-	-	-	-	-	-	rs5014415	4436	-1	-	HGNC	HGNC:4945	-	-	-	-	-	0.1096	-	-	-	-	-	-	-	-	-
rs5014415	CHR_HSCHR6_MHC_MCF_CTG1:32785444-32785444	T	downstream_gene_variant	MODIFIER	HLA-DQB2	ENSG00000228254	Transcript	ENST00000442043.6	protein_coding	-	-	-	-	-	-	-	-	-	rs5014415	4437	-1	-	HGNC	HGNC:4945	-	-	-	-	-	0.1096	-	-	-	-	-	-	-	-	-
rs5014415	CHR_HSCHR6_MHC_MCF_CTG1:32785444-32785444	T	downstream_gene_variant	MODIFIER	HLA-DQB2	ENSG00000228254	Transcript	ENST00000447979.5	protein_coding	-	-	-	-	-	-	-	-	-	rs5014415	4726	-1	cds_start_NF	HGNC	HGNC:4945	-	-	-	-	-	0.1096	-	-	-	-	-	-	-	-	-
rs1042169	CHR_HSCHR6_MHC_MCF_CTG1:33114369-33114369	A	upstream_gene_variant	MODIFIER	HLA-DPA1	ENSG00000168384	Transcript	ENST00000374808.6	protein_coding	-	-	-	-	-	-	-	-	-	rs1042169	199	-1	-	HGNC	HGNC:4938	-	-	-	-	-	0.4802	-	-	-	28029757	-	-	-	-	-
rs1042169	CHR_HSCHR6_MHC_MCF_CTG1:33114369-33114369	T	upstream_gene_variant	MODIFIER	HLA-DPA1	ENSG00000168384	Transcript	ENST00000374808.6	protein_coding	-	-	-	-	-	-	-	-	-	rs1042169	199	-1	-	HGNC	HGNC:4938	-	-	-	-	-	-	-	-	-	28029757	-	-	-	-	-
rs1042169	CHR_HSCHR6_MHC_MCF_CTG1:33114369-33114369	A	missense_variant	MODERATE	HLA-DPB1	ENSG00000230763	Transcript	ENST00000411558.6	protein_coding	2/6	-	-	-	408	338	113	G/D	gGc/gAc	rs1042169	-	1	-	HGNC	HGNC:4940	-	-	-	tolerated(0.33)	benign(0)	0.4802	-	-	-	28029757	-	-	-	-	-
rs1042169	CHR_HSCHR6_MHC_MCF_CTG1:33114369-33114369	T	missense_variant	MODERATE	HLA-DPB1	ENSG00000230763	Transcript	ENST00000411558.6	protein_coding	2/6	-	-	-	408	338	113	G/V	gGc/gTc	rs1042169	-	1	-	HGNC	HGNC:4940	-	-	-	tolerated(0.58)	benign(0.034)	-	-	-	-	28029757	-	-	-	-	-
rs1042169	CHR_HSCHR6_MHC_MCF_CTG1:33114369-33114369	A	upstream_gene_variant	MODIFIER	HLA-DPA1	ENSG00000168384	Transcript	ENST00000414177.1	protein_coding	-	-	-	-	-	-	-	-	-	rs1042169	142	-1	cds_end_NF	HGNC	HGNC:4938	-	-	-	-	-	0.4802	-	-	-	28029757	-	-	-	-	-
rs1042169	CHR_HSCHR6_MHC_MCF_CTG1:33114369-33114369	T	upstream_gene_variant	MODIFIER	HLA-DPA1	ENSG00000168384	Transcript	ENST00000414177.1	protein_coding	-	-	-	-	-	-	-	-	-	rs1042169	142	-1	cds_end_NF	HGNC	HGNC:4938	-	-	-	-	-	-	-	-	-	28029757	-	-	-	-	-
rs1042169	CHR_HSCHR6_MHC_MCF_CTG1:33114369-33114369	A	missense_variant	MODERATE	HLA-DPB1	ENSG00000230763	Transcript	ENST00000425130.6	protein_coding	2/6	-	-	-	454	338	113	G/D	gGc/gAc	rs1042169	-	1	-	HGNC	HGNC:4940	-	-	-	tolerated(0.25)	benign(0.007)	0.4802	-	-	-	28029757	-	-	-	-	-
rs1042169	CHR_HSCHR6_MHC_MCF_CTG1:33114369-33114369	T	missense_variant	MODERATE	HLA-DPB1	ENSG00000230763	Transcript	ENST00000425130.6	protein_coding	2/6	-	-	-	454	338	113	G/V	gGc/gTc	rs1042169	-	1	-	HGNC	HGNC:4940	-	-	-	tolerated(0.53)	benign(0.024)	-	-	-	-	28029757	-	-	-	-	-
rs1042169	CHR_HSCHR6_MHC_MCF_CTG1:33114369-33114369	A	upstream_gene_variant	MODIFIER	HLA-DPA1	ENSG00000168384	Transcript	ENST00000432811.1	protein_coding	-	-	-	-	-	-	-	-	-	rs1042169	134	-1	cds_end_NF	HGNC	HGNC:4938	-	-	-	-	-	0.4802	-	-	-	28029757	-	-	-	-	-
rs1042169	CHR_HSCHR6_MHC_MCF_CTG1:33114369-33114369	T	upstream_gene_variant	MODIFIER	HLA-DPA1	ENSG00000168384	Transcript	ENST00000432811.1	protein_coding	-	-	-	-	-	-	-	-	-	rs1042169	134	-1	cds_end_NF	HGNC	HGNC:4938	-	-	-	-	-	-	-	-	-	28029757	-	-	-	-	-
rs1042169	CHR_HSCHR6_MHC_MCF_CTG1:33114369-33114369	A	downstream_gene_variant	MODIFIER	RPL32P1	ENSG00000231288	Transcript	ENST00000436579.1	processed_pseudogene	-	-	-	-	-	-	-	-	-	rs1042169	1049	1	-	HGNC	HGNC:10339	-	-	-	-	-	0.4802	-	-	-	28029757	-	-	-	-	-
rs1042169	CHR_HSCHR6_MHC_MCF_CTG1:33114369-33114369	T	downstream_gene_variant	MODIFIER	RPL32P1	ENSG00000231288	Transcript	ENST00000436579.1	processed_pseudogene	-	-	-	-	-	-	-	-	-	rs1042169	1049	1	-	HGNC	HGNC:10339	-	-	-	-	-	-	-	-	-	28029757	-	-	-	-	-
rs1042169	CHR_HSCHR6_MHC_MCF_CTG1:33114369-33114369	A	missense_variant	MODERATE	HLA-DPB1	ENSG00000230763	Transcript	ENST00000445702.5	protein_coding	2/4	-	-	-	269	269	90	G/D	gGc/gAc	rs1042169	-	1	cds_start_NF,cds_end_NF	HGNC	HGNC:4940	-	-	-	tolerated(0.26)	benign(0.026)	0.4802	-	-	-	28029757	-	-	-	-	-
rs1042169	CHR_HSCHR6_MHC_MCF_CTG1:33114369-33114369	T	missense_variant	MODERATE	HLA-DPB1	ENSG00000230763	Transcript	ENST00000445702.5	protein_coding	2/4	-	-	-	269	269	90	G/V	gGc/gTc	rs1042169	-	1	cds_start_NF,cds_end_NF	HGNC	HGNC:4940	-	-	-	tolerated(0.53)	benign(0.123)	-	-	-	-	28029757	-	-	-	-	-
rs1042169	CHR_HSCHR6_MHC_MCF_CTG1:33114369-33114369	A	missense_variant	MODERATE	HLA-DPB1	ENSG00000230763	Transcript	ENST00000455122.1	protein_coding	1/5	-	-	-	238	239	80	G/D	gGc/gAc	rs1042169	-	1	cds_start_NF	HGNC	HGNC:4940	-	-	-	tolerated(0.28)	benign(0.015)	0.4802	-	-	-	28029757	-	-	-	-	-
rs1042169	CHR_HSCHR6_MHC_MCF_CTG1:33114369-33114369	T	missense_variant	MODERATE	HLA-DPB1	ENSG00000230763	Transcript	ENST00000455122.1	protein_coding	1/5	-	-	-	238	239	80	G/V	gGc/gTc	rs1042169	-	1	cds_start_NF	HGNC	HGNC:4940	-	-	-	tolerated(0.55)	benign(0.045)	-	-	-	-	28029757	-	-	-	-	-
rs1042169	CHR_HSCHR6_MHC_MCF_CTG1:33114369-33114369	A	upstream_gene_variant	MODIFIER	HLA-DPA1	ENSG00000168384	Transcript	ENST00000480481.5	processed_transcript	-	-	-	-	-	-	-	-	-	rs1042169	154	-1	-	HGNC	HGNC:4938	-	-	-	-	-	0.4802	-	-	-	28029757	-	-	-	-	-
rs1042169	CHR_HSCHR6_MHC_MCF_CTG1:33114369-33114369	T	upstream_gene_variant	MODIFIER	HLA-DPA1	ENSG00000168384	Transcript	ENST00000480481.5	processed_transcript	-	-	-	-	-	-	-	-	-	rs1042169	154	-1	-	HGNC	HGNC:4938	-	-	-	-	-	-	-	-	-	28029757	-	-	-	-	-
rs1042169	CHR_HSCHR6_MHC_MCF_CTG1:33114369-33114369	A	non_coding_transcript_exon_variant	MODIFIER	HLA-DPB1	ENSG00000230763	Transcript	ENST00000481615.5	processed_transcript	2/3	-	-	-	387	-	-	-	-	rs1042169	-	1	-	HGNC	HGNC:4940	-	-	-	-	-	0.4802	-	-	-	28029757	-	-	-	-	-
rs1042169	CHR_HSCHR6_MHC_MCF_CTG1:33114369-33114369	T	non_coding_transcript_exon_variant	MODIFIER	HLA-DPB1	ENSG00000230763	Transcript	ENST00000481615.5	processed_transcript	2/3	-	-	-	387	-	-	-	-	rs1042169	-	1	-	HGNC	HGNC:4940	-	-	-	-	-	-	-	-	-	28029757	-	-	-	-	-
rs1042169	CHR_HSCHR6_MHC_MCF_CTG1:33114369-33114369	A	non_coding_transcript_exon_variant	MODIFIER	HLA-DPB1	ENSG00000230763	Transcript	ENST00000487219.1	retained_intron	2/2	-	-	-	370	-	-	-	-	rs1042169	-	1	-	HGNC	HGNC:4940	-	-	-	-	-	0.4802	-	-	-	28029757	-	-	-	-	-
rs1042169	CHR_HSCHR6_MHC_MCF_CTG1:33114369-33114369	T	non_coding_transcript_exon_variant	MODIFIER	HLA-DPB1	ENSG00000230763	Transcript	ENST00000487219.1	retained_intron	2/2	-	-	-	370	-	-	-	-	rs1042169	-	1	-	HGNC	HGNC:4940	-	-	-	-	-	-	-	-	-	28029757	-	-	-	-	-
rs1042169	CHR_HSCHR6_MHC_MCF_CTG1:33114369-33114369	A	non_coding_transcript_exon_variant	MODIFIER	HLA-DPB1	ENSG00000230763	Transcript	ENST00000491374.1	processed_transcript	2/3	-	-	-	387	-	-	-	-	rs1042169	-	1	-	HGNC	HGNC:4940	-	-	-	-	-	0.4802	-	-	-	28029757	-	-	-	-	-
rs1042169	CHR_HSCHR6_MHC_MCF_CTG1:33114369-33114369	T	non_coding_transcript_exon_variant	MODIFIER	HLA-DPB1	ENSG00000230763	Transcript	ENST00000491374.1	processed_transcript	2/3	-	-	-	387	-	-	-	-	rs1042169	-	1	-	HGNC	HGNC:4940	-	-	-	-	-	-	-	-	-	28029757	-	-	-	-	-
rs1042169	CHR_HSCHR6_MHC_MCF_CTG1:33114369-33114369	A	upstream_gene_variant	MODIFIER	HLA-DPB1	ENSG00000230763	Transcript	ENST00000493369.1	processed_transcript	-	-	-	-	-	-	-	-	-	rs1042169	32	1	-	HGNC	HGNC:4940	-	-	-	-	-	0.4802	-	-	-	28029757	-	-	-	-	-
rs1042169	CHR_HSCHR6_MHC_MCF_CTG1:33114369-33114369	T	upstream_gene_variant	MODIFIER	HLA-DPB1	ENSG00000230763	Transcript	ENST00000493369.1	processed_transcript	-	-	-	-	-	-	-	-	-	rs1042169	32	1	-	HGNC	HGNC:4940	-	-	-	-	-	-	-	-	-	28029757	-	-	-	-	-
rs1042169	CHR_HSCHR6_MHC_MCF_CTG1:33114369-33114369	A	non_coding_transcript_exon_variant	MODIFIER	HLA-DPB1	ENSG00000230763	Transcript	ENST00000494240.1	processed_transcript	1/2	-	-	-	467	-	-	-	-	rs1042169	-	1	-	HGNC	HGNC:4940	-	-	-	-	-	0.4802	-	-	-	28029757	-	-	-	-	-
rs1042169	CHR_HSCHR6_MHC_MCF_CTG1:33114369-33114369	T	non_coding_transcript_exon_variant	MODIFIER	HLA-DPB1	ENSG00000230763	Transcript	ENST00000494240.1	processed_transcript	1/2	-	-	-	467	-	-	-	-	rs1042169	-	1	-	HGNC	HGNC:4940	-	-	-	-	-	-	-	-	-	28029757	-	-	-	-	-
rs2428518	CHR_HSCHR6_MHC_QBL_CTG1:31039536-31039536	A	intergenic_variant	MODIFIER	-	-	-	-	-	-	-	-	-	-	-	-	-	-	rs2428518	-	-	-	-	-	-	-	-	-	-	-	-	-	-	-	-	-	-	-	-
rs2428518	CHR_HSCHR6_MHC_QBL_CTG1:31039536-31039536	C	intergenic_variant	MODIFIER	-	-	-	-	-	-	-	-	-	-	-	-	-	-	rs2428518	-	-	-	-	-	-	-	-	-	-	-	-	-	-	-	-	-	-	-	-
rs2428518	CHR_HSCHR6_MHC_QBL_CTG1:31039536-31039536	G	intergenic_variant	MODIFIER	-	-	-	-	-	-	-	-	-	-	-	-	-	-	rs2428518	-	-	-	-	-	-	-	-	-	-	-	-	-	-	-	-	-	-	-	-
rs6929464	CHR_HSCHR6_MHC_QBL_CTG1:31122572-31122572	C	intron_variant	MODIFIER	PSORS1C1	ENSG00000206458	Transcript	ENST00000376289.6	protein_coding	-	3/5	-	-	-	-	-	-	-	rs6929464	-	1	-	HGNC	HGNC:17202	-	1	-	-	-	0.2484	-	-	1	16642438	-	-	-	-	-
rs6929464	CHR_HSCHR6_MHC_QBL_CTG1:31122572-31122572	C	intron_variant,non_coding_transcript_variant	MODIFIER	PSORS1C1	ENSG00000206458	Transcript	ENST00000472672.5	processed_transcript	-	1/1	-	-	-	-	-	-	-	rs6929464	-	1	-	HGNC	HGNC:17202	-	1	-	-	-	0.2484	-	-	1	16642438	-	-	-	-	-
rs9264391	CHR_HSCHR6_MHC_QBL_CTG1:31251259-31251259	G	intergenic_variant	MODIFIER	-	-	-	-	-	-	-	-	-	-	-	-	-	-	rs9264391	-	-	-	-	-	-	-	-	-	-	0.9111	-	-	-	-	-	-	-	-	-
rs2507994	CHR_HSCHR6_MHC_QBL_CTG1:31256905-31256905	C	downstream_gene_variant	MODIFIER	HLA-C	ENSG00000206452	Transcript	ENST00000383323.6	protein_coding	-	-	-	-	-	-	-	-	-	rs2507994	1683	-1	-	HGNC	HGNC:4933	-	-	-	-	-	0.9405	-	-	-	-	-	-	-	-	-
rs2507994	CHR_HSCHR6_MHC_QBL_CTG1:31256905-31256905	C	downstream_gene_variant	MODIFIER	HLA-C	ENSG00000206452	Transcript	ENST00000400394.7	protein_coding	-	-	-	-	-	-	-	-	-	rs2507994	1683	-1	-	HGNC	HGNC:4933	-	-	-	-	-	0.9405	-	-	-	-	-	-	-	-	-
rs2507994	CHR_HSCHR6_MHC_QBL_CTG1:31256905-31256905	C	downstream_gene_variant	MODIFIER	HLA-C	ENSG00000206452	Transcript	ENST00000400395.7	protein_coding	-	-	-	-	-	-	-	-	-	rs2507994	1683	-1	-	HGNC	HGNC:4933	-	-	-	-	-	0.9405	-	-	-	-	-	-	-	-	-
rs2507994	CHR_HSCHR6_MHC_QBL_CTG1:31256905-31256905	C	downstream_gene_variant	MODIFIER	HLA-C	ENSG00000206452	Transcript	ENST00000434884.6	protein_coding	-	-	-	-	-	-	-	-	-	rs2507994	1683	-1	-	HGNC	HGNC:4933	-	-	-	-	-	0.9405	-	-	-	-	-	-	-	-	-
rs2507994	CHR_HSCHR6_MHC_QBL_CTG1:31256905-31256905	C	downstream_gene_variant	MODIFIER	HLA-C	ENSG00000206452	Transcript	ENST00000448362.1	protein_coding	-	-	-	-	-	-	-	-	-	rs2507994	3142	-1	cds_start_NF,cds_end_NF	HGNC	HGNC:4933	-	-	-	-	-	0.9405	-	-	-	-	-	-	-	-	-
rs2507994	CHR_HSCHR6_MHC_QBL_CTG1:31256905-31256905	C	downstream_gene_variant	MODIFIER	HLA-C	ENSG00000206452	Transcript	ENST00000461285.5	retained_intron	-	-	-	-	-	-	-	-	-	rs2507994	1683	-1	-	HGNC	HGNC:4933	-	-	-	-	-	0.9405	-	-	-	-	-	-	-	-	-
rs2507994	CHR_HSCHR6_MHC_QBL_CTG1:31256905-31256905	C	downstream_gene_variant	MODIFIER	HLA-C	ENSG00000206452	Transcript	ENST00000469544.5	nonsense_mediated_decay	-	-	-	-	-	-	-	-	-	rs2507994	1683	-1	-	HGNC	HGNC:4933	-	-	-	-	-	0.9405	-	-	-	-	-	-	-	-	-
rs2507994	CHR_HSCHR6_MHC_QBL_CTG1:31256905-31256905	C	downstream_gene_variant	MODIFIER	HLA-C	ENSG00000206452	Transcript	ENST00000479527.1	retained_intron	-	-	-	-	-	-	-	-	-	rs2507994	3149	-1	-	HGNC	HGNC:4933	-	-	-	-	-	0.9405	-	-	-	-	-	-	-	-	-
rs2507994	CHR_HSCHR6_MHC_QBL_CTG1:31256905-31256905	C	downstream_gene_variant	MODIFIER	HLA-C	ENSG00000206452	Transcript	ENST00000489993.5	retained_intron	-	-	-	-	-	-	-	-	-	rs2507994	1683	-1	-	HGNC	HGNC:4933	-	-	-	-	-	0.9405	-	-	-	-	-	-	-	-	-
rs2507994	CHR_HSCHR6_MHC_QBL_CTG1:31256905-31256905	C	downstream_gene_variant	MODIFIER	HLA-C	ENSG00000206452	Transcript	ENST00000494871.5	processed_transcript	-	-	-	-	-	-	-	-	-	rs2507994	3138	-1	-	HGNC	HGNC:4933	-	-	-	-	-	0.9405	-	-	-	-	-	-	-	-	-
rs2507994	CHR_HSCHR6_MHC_QBL_CTG1:31256905-31256905	C	downstream_gene_variant	MODIFIER	HLA-C	ENSG00000206452	Transcript	ENST00000495614.1	retained_intron	-	-	-	-	-	-	-	-	-	rs2507994	4027	-1	-	HGNC	HGNC:4933	-	-	-	-	-	0.9405	-	-	-	-	-	-	-	-	-
rs2507994	CHR_HSCHR6_MHC_QBL_CTG1:31256905-31256905	C	downstream_gene_variant	MODIFIER	HLA-C	ENSG00000206452	Transcript	ENST00000498011.5	retained_intron	-	-	-	-	-	-	-	-	-	rs2507994	1683	-1	-	HGNC	HGNC:4933	-	-	-	-	-	0.9405	-	-	-	-	-	-	-	-	-
rs2507994	CHR_HSCHR6_MHC_QBL_CTG1:31256905-31256905	C	downstream_gene_variant	MODIFIER	HLA-C	ENSG00000206452	Transcript	ENST00000618255.1	protein_coding	-	-	-	-	-	-	-	-	-	rs2507994	2292	-1	-	HGNC	HGNC:4933	-	-	-	-	-	0.9405	-	-	-	-	-	-	-	-	-
rs2507994	CHR_HSCHR6_MHC_QBL_CTG1:31256905-31256905	C	downstream_gene_variant	MODIFIER	HLA-C	ENSG00000206452	Transcript	ENST00000638318.1	protein_coding	-	-	-	-	-	-	-	-	-	rs2507994	2271	-1	-	HGNC	HGNC:4933	-	-	-	-	-	0.9405	-	-	-	-	-	-	-	-	-
rs2507994	CHR_HSCHR6_MHC_QBL_CTG1:31256905-31256905	C	downstream_gene_variant	MODIFIER	HLA-B	ENSG00000206450	Transcript	ENST00000639564.1	protein_coding	-	-	-	-	-	-	-	-	-	rs2507994	2423	-1	-	HGNC	HGNC:4932	-	-	-	-	-	0.9405	-	-	-	-	-	-	-	-	-
rs28380782	CHR_HSCHR6_MHC_QBL_CTG1:31331922-31331922	A	intron_variant	MODIFIER	HLA-B	ENSG00000206450	Transcript	ENST00000639564.1	protein_coding	-	2/2	-	-	-	-	-	-	-	rs28380782	-	-1	-	HGNC	HGNC:4932	-	-	-	-	-	-	-	-	-	-	-	-	-	-	-
rs2596490	CHR_HSCHR6_MHC_QBL_CTG1:31347323-31347323	G	upstream_gene_variant	MODIFIER	HLA-B	ENSG00000206450	Transcript	ENST00000359635.9	protein_coding	-	-	-	-	-	-	-	-	-	rs2596490	18	-1	-	HGNC	HGNC:4932	-	-	-	-	-	0.1528	-	-	-	-	-	-	-	-	-
rs2596490	CHR_HSCHR6_MHC_QBL_CTG1:31347323-31347323	A	upstream_gene_variant	MODIFIER	HLA-B	ENSG00000206450	Transcript	ENST00000359635.9	protein_coding	-	-	-	-	-	-	-	-	-	rs2596490	18	-1	-	HGNC	HGNC:4932	-	-	-	-	-	-	-	-	-	-	-	-	-	-	-
rs2596490	CHR_HSCHR6_MHC_QBL_CTG1:31347323-31347323	G	upstream_gene_variant	MODIFIER	HLA-B	ENSG00000206450	Transcript	ENST00000418147.5	protein_coding	-	-	-	-	-	-	-	-	-	rs2596490	817	-1	cds_start_NF	HGNC	HGNC:4932	-	-	-	-	-	0.1528	-	-	-	-	-	-	-	-	-
rs2596490	CHR_HSCHR6_MHC_QBL_CTG1:31347323-31347323	A	upstream_gene_variant	MODIFIER	HLA-B	ENSG00000206450	Transcript	ENST00000418147.5	protein_coding	-	-	-	-	-	-	-	-	-	rs2596490	817	-1	cds_start_NF	HGNC	HGNC:4932	-	-	-	-	-	-	-	-	-	-	-	-	-	-	-
rs2596490	CHR_HSCHR6_MHC_QBL_CTG1:31347323-31347323	G	upstream_gene_variant	MODIFIER	HLA-B	ENSG00000206450	Transcript	ENST00000466304.1	retained_intron	-	-	-	-	-	-	-	-	-	rs2596490	31	-1	-	HGNC	HGNC:4932	-	-	-	-	-	0.1528	-	-	-	-	-	-	-	-	-
rs2596490	CHR_HSCHR6_MHC_QBL_CTG1:31347323-31347323	A	upstream_gene_variant	MODIFIER	HLA-B	ENSG00000206450	Transcript	ENST00000466304.1	retained_intron	-	-	-	-	-	-	-	-	-	rs2596490	31	-1	-	HGNC	HGNC:4932	-	-	-	-	-	-	-	-	-	-	-	-	-	-	-
rs2596490	CHR_HSCHR6_MHC_QBL_CTG1:31347323-31347323	G	upstream_gene_variant	MODIFIER	HLA-B	ENSG00000206450	Transcript	ENST00000475493.1	retained_intron	-	-	-	-	-	-	-	-	-	rs2596490	1419	-1	-	HGNC	HGNC:4932	-	-	-	-	-	0.1528	-	-	-	-	-	-	-	-	-
rs2596490	CHR_HSCHR6_MHC_QBL_CTG1:31347323-31347323	A	upstream_gene_variant	MODIFIER	HLA-B	ENSG00000206450	Transcript	ENST00000475493.1	retained_intron	-	-	-	-	-	-	-	-	-	rs2596490	1419	-1	-	HGNC	HGNC:4932	-	-	-	-	-	-	-	-	-	-	-	-	-	-	-
rs2596490	CHR_HSCHR6_MHC_QBL_CTG1:31347323-31347323	G	upstream_gene_variant	MODIFIER	HLA-B	ENSG00000206450	Transcript	ENST00000479203.1	nonsense_mediated_decay	-	-	-	-	-	-	-	-	-	rs2596490	59	-1	-	HGNC	HGNC:4932	-	-	-	-	-	0.1528	-	-	-	-	-	-	-	-	-
rs2596490	CHR_HSCHR6_MHC_QBL_CTG1:31347323-31347323	A	upstream_gene_variant	MODIFIER	HLA-B	ENSG00000206450	Transcript	ENST00000479203.1	nonsense_mediated_decay	-	-	-	-	-	-	-	-	-	rs2596490	59	-1	-	HGNC	HGNC:4932	-	-	-	-	-	-	-	-	-	-	-	-	-	-	-
rs2596490	CHR_HSCHR6_MHC_QBL_CTG1:31347323-31347323	G	upstream_gene_variant	MODIFIER	HLA-B	ENSG00000206450	Transcript	ENST00000479990.5	retained_intron	-	-	-	-	-	-	-	-	-	rs2596490	2153	-1	-	HGNC	HGNC:4932	-	-	-	-	-	0.1528	-	-	-	-	-	-	-	-	-
rs2596490	CHR_HSCHR6_MHC_QBL_CTG1:31347323-31347323	A	upstream_gene_variant	MODIFIER	HLA-B	ENSG00000206450	Transcript	ENST00000479990.5	retained_intron	-	-	-	-	-	-	-	-	-	rs2596490	2153	-1	-	HGNC	HGNC:4932	-	-	-	-	-	-	-	-	-	-	-	-	-	-	-
rs2596490	CHR_HSCHR6_MHC_QBL_CTG1:31347323-31347323	G	upstream_gene_variant	MODIFIER	HLA-B	ENSG00000206450	Transcript	ENST00000490054.5	retained_intron	-	-	-	-	-	-	-	-	-	rs2596490	2423	-1	-	HGNC	HGNC:4932	-	-	-	-	-	0.1528	-	-	-	-	-	-	-	-	-
rs2596490	CHR_HSCHR6_MHC_QBL_CTG1:31347323-31347323	A	upstream_gene_variant	MODIFIER	HLA-B	ENSG00000206450	Transcript	ENST00000490054.5	retained_intron	-	-	-	-	-	-	-	-	-	rs2596490	2423	-1	-	HGNC	HGNC:4932	-	-	-	-	-	-	-	-	-	-	-	-	-	-	-
rs2596490	CHR_HSCHR6_MHC_QBL_CTG1:31347323-31347323	G	upstream_gene_variant	MODIFIER	HLA-B	ENSG00000206450	Transcript	ENST00000493512.1	retained_intron	-	-	-	-	-	-	-	-	-	rs2596490	40	-1	-	HGNC	HGNC:4932	-	-	-	-	-	0.1528	-	-	-	-	-	-	-	-	-
rs2596490	CHR_HSCHR6_MHC_QBL_CTG1:31347323-31347323	A	upstream_gene_variant	MODIFIER	HLA-B	ENSG00000206450	Transcript	ENST00000493512.1	retained_intron	-	-	-	-	-	-	-	-	-	rs2596490	40	-1	-	HGNC	HGNC:4932	-	-	-	-	-	-	-	-	-	-	-	-	-	-	-
rs2596490	CHR_HSCHR6_MHC_QBL_CTG1:31347323-31347323	G	upstream_gene_variant	MODIFIER	HLA-B	ENSG00000206450	Transcript	ENST00000639564.1	protein_coding	-	-	-	-	-	-	-	-	-	rs2596490	1814	-1	-	HGNC	HGNC:4932	-	-	-	-	-	0.1528	-	-	-	-	-	-	-	-	-
rs2596490	CHR_HSCHR6_MHC_QBL_CTG1:31347323-31347323	A	upstream_gene_variant	MODIFIER	HLA-B	ENSG00000206450	Transcript	ENST00000639564.1	protein_coding	-	-	-	-	-	-	-	-	-	rs2596490	1814	-1	-	HGNC	HGNC:4932	-	-	-	-	-	-	-	-	-	-	-	-	-	-	-
rs2596490	CHR_HSCHR6_MHC_QBL_CTG1:31347323-31347323	G	upstream_gene_variant	MODIFIER	HLA-B	ENSG00000206450	Transcript	ENST00000640475.1	protein_coding	-	-	-	-	-	-	-	-	-	rs2596490	70	-1	-	HGNC	HGNC:4932	-	-	-	-	-	0.1528	-	-	-	-	-	-	-	-	-
rs2596490	CHR_HSCHR6_MHC_QBL_CTG1:31347323-31347323	A	upstream_gene_variant	MODIFIER	HLA-B	ENSG00000206450	Transcript	ENST00000640475.1	protein_coding	-	-	-	-	-	-	-	-	-	rs2596490	70	-1	-	HGNC	HGNC:4932	-	-	-	-	-	-	-	-	-	-	-	-	-	-	-
rs9266636	CHR_HSCHR6_MHC_QBL_CTG1:31369356-31369356	A	downstream_gene_variant	MODIFIER	HLA-S	ENSG00000237559	Transcript	ENST00000419729.1	unprocessed_pseudogene	-	-	-	-	-	-	-	-	-	rs9266636	2804	-1	-	HGNC	HGNC:19395	-	-	-	-	-	0.4828	-	-	-	-	-	-	-	-	-
rs9266636	CHR_HSCHR6_MHC_QBL_CTG1:31369356-31369356	A	upstream_gene_variant	MODIFIER	ZDHHC20P2	ENSG00000231773	Transcript	ENST00000423129.1	processed_pseudogene	-	-	-	-	-	-	-	-	-	rs9266636	1154	1	-	HGNC	HGNC:33457	-	-	-	-	-	0.4828	-	-	-	-	-	-	-	-	-
rs9266636	CHR_HSCHR6_MHC_QBL_CTG1:31369356-31369356	A	downstream_gene_variant	MODIFIER	AL845443.2	ENSG00000232276	Transcript	ENST00000454711.1	processed_pseudogene	-	-	-	-	-	-	-	-	-	rs9266636	1243	1	-	Clone_based_ensembl_gene	-	-	-	-	-	-	0.4828	-	-	-	-	-	-	-	-	-
rs115027829	CHR_HSCHR6_MHC_QBL_CTG1:32361088-32361088	T	intron_variant	MODIFIER	BTNL2	ENSG00000229597	Transcript	ENST00000422056.5	protein_coding	-	2/6	-	-	-	-	-	-	-	rs115027829	-	-1	-	HGNC	HGNC:1142	-	5	-	-	-	-	-	-	-	-	-	-	-	-	-
rs115027829	CHR_HSCHR6_MHC_QBL_CTG1:32361088-32361088	T	downstream_gene_variant	MODIFIER	BTNL2	ENSG00000229597	Transcript	ENST00000446311.1	protein_coding	-	-	-	-	-	-	-	-	-	rs115027829	1391	-1	cds_end_NF	HGNC	HGNC:1142	-	1	-	-	-	-	-	-	-	-	-	-	-	-	-
rs115027829	CHR_HSCHR6_MHC_QBL_CTG1:32361088-32361088	T	intron_variant	MODIFIER	BTNL2	ENSG00000229597	Transcript	ENST00000550531.3	protein_coding	-	2/5	-	-	-	-	-	-	-	rs115027829	-	-1	-	HGNC	HGNC:1142	-	5	-	-	-	-	-	-	-	-	-	-	-	-	-
rs115027829	CHR_HSCHR6_MHC_QBL_CTG1:32361088-32361088	T	intron_variant	MODIFIER	BTNL2	ENSG00000229597	Transcript	ENST00000550698.3	protein_coding	-	2/4	-	-	-	-	-	-	-	rs115027829	-	-1	-	HGNC	HGNC:1142	-	1	-	-	-	-	-	-	-	-	-	-	-	-	-
rs111544474	CHR_HSCHR6_MHC_QBL_CTG1:32497207-32497207	T	intron_variant,non_coding_transcript_variant	MODIFIER	HLA-DRB2	ENSG00000227442	Transcript	ENST00000419200.1	unprocessed_pseudogene	-	1/3	-	-	-	-	-	-	-	rs111544474	-	-1	-	HGNC	HGNC:4950	-	-	-	-	-	0.0729	-	-	-	-	-	-	-	-	-
rs111865864	CHR_HSCHR6_MHC_QBL_CTG1:32498971-32498971	G	intron_variant,non_coding_transcript_variant	MODIFIER	HLA-DRB2	ENSG00000227442	Transcript	ENST00000419200.1	unprocessed_pseudogene	-	1/3	-	-	-	-	-	-	-	rs111865864	-	-1	-	HGNC	HGNC:4950	-	-	-	-	-	0.1150	-	-	-	-	-	-	-	-	-
rs6934354	CHR_HSCHR6_MHC_QBL_CTG1:32499759-32499759	C	intron_variant,non_coding_transcript_variant	MODIFIER	HLA-DRB2	ENSG00000227442	Transcript	ENST00000419200.1	unprocessed_pseudogene	-	1/3	-	-	-	-	-	-	-	rs6934354	-	-1	-	HGNC	HGNC:4950	-	-	-	-	-	0.1516	-	-	-	-	-	-	-	-	-
rs113690616	CHR_HSCHR6_MHC_QBL_CTG1:32531954-32531954	T	intron_variant	MODIFIER	HLA-DRB1	ENSG00000206306	Transcript	ENST00000415796.5	protein_coding	-	2/3	-	-	-	-	-	-	-	rs113690616	-	-1	cds_start_NF,cds_end_NF	HGNC	HGNC:4948	-	-	-	-	-	0.0615	-	-	-	-	-	-	-	-	-
rs7450706	CHR_HSCHR6_MHC_QBL_CTG1:32534379-32534379	G	intron_variant	MODIFIER	HLA-DRB1	ENSG00000206306	Transcript	ENST00000415796.5	protein_coding	-	2/3	-	-	-	-	-	-	-	rs7450706	-	-1	cds_start_NF,cds_end_NF	HGNC	HGNC:4948	-	-	-	-	-	-	-	-	-	-	-	-	-	-	-
rs7450706	CHR_HSCHR6_MHC_QBL_CTG1:32534379-32534379	T	intron_variant	MODIFIER	HLA-DRB1	ENSG00000206306	Transcript	ENST00000415796.5	protein_coding	-	2/3	-	-	-	-	-	-	-	rs7450706	-	-1	cds_start_NF,cds_end_NF	HGNC	HGNC:4948	-	-	-	-	-	0.0857	-	-	-	-	-	-	-	-	-
rs113742050	CHR_HSCHR6_MHC_QBL_CTG1:32541412-32541412	A	intron_variant	MODIFIER	HLA-DRB1	ENSG00000206306	Transcript	ENST00000415796.5	protein_coding	-	2/3	-	-	-	-	-	-	-	rs113742050	-	-1	cds_start_NF,cds_end_NF	HGNC	HGNC:4948	-	-	-	-	-	-	-	-	-	-	-	-	-	-	-
rs113742050	CHR_HSCHR6_MHC_QBL_CTG1:32541412-32541412	T	intron_variant	MODIFIER	HLA-DRB1	ENSG00000206306	Transcript	ENST00000415796.5	protein_coding	-	2/3	-	-	-	-	-	-	-	rs113742050	-	-1	cds_start_NF,cds_end_NF	HGNC	HGNC:4948	-	-	-	-	-	0.0184	-	-	-	-	-	-	-	-	-
rs34304006	CHR_HSCHR6_MHC_QBL_CTG1:32554000-32554000	C	intergenic_variant	MODIFIER	-	-	-	-	-	-	-	-	-	-	-	-	-	-	rs34304006	-	-	-	-	-	-	-	-	-	-	0.1294	-	-	-	-	-	-	-	-	-
rs200991817	CHR_HSCHR6_MHC_QBL_CTG1:32554097-32554097	A	intergenic_variant	MODIFIER	-	-	-	-	-	-	-	-	-	-	-	-	-	-	rs200991817	-	-	-	-	-	-	-	-	-	-	-	-	-	-	-	-	-	-	-	-
rs200991817	CHR_HSCHR6_MHC_QBL_CTG1:32554097-32554097	T	intergenic_variant	MODIFIER	-	-	-	-	-	-	-	-	-	-	-	-	-	-	rs200991817	-	-	-	-	-	-	-	-	-	-	0.0371	-	-	-	-	-	-	-	-	-
rs73728611	CHR_HSCHR6_MHC_QBL_CTG1:32555358-32555358	G	intergenic_variant	MODIFIER	-	-	-	-	-	-	-	-	-	-	-	-	-	-	rs73728611	-	-	-	-	-	-	-	-	-	-	0.0601	-	-	1	-	-	-	-	-	-
rs566952760	CHR_HSCHR6_MHC_QBL_CTG1:32558660-32558660	T	intergenic_variant	MODIFIER	-	-	-	-	-	-	-	-	-	-	-	-	-	-	rs566952760	-	-	-	-	-	-	-	-	-	-	0.0427	-	-	-	-	-	-	-	-	-
rs116189786	CHR_HSCHR6_MHC_QBL_CTG1:32559543-32559543	G	intergenic_variant	MODIFIER	-	-	-	-	-	-	-	-	-	-	-	-	-	-	rs116189786	-	-	-	-	-	-	-	-	-	-	0.0431	-	-	1	-	-	-	-	-	-
rs114741460	CHR_HSCHR6_MHC_QBL_CTG1:32559936-32559936	A	intergenic_variant	MODIFIER	-	-	-	-	-	-	-	-	-	-	-	-	-	-	rs114741460	-	-	-	-	-	-	-	-	-	-	-	-	-	-	-	-	-	-	-	-
rs114741460	CHR_HSCHR6_MHC_QBL_CTG1:32559936-32559936	T	intergenic_variant	MODIFIER	-	-	-	-	-	-	-	-	-	-	-	-	-	-	rs114741460	-	-	-	-	-	-	-	-	-	-	0.0090	-	-	-	-	-	-	-	-	-
rs114786106	CHR_HSCHR6_MHC_QBL_CTG1:32562532-32562532	G	intergenic_variant	MODIFIER	-	-	-	-	-	-	-	-	-	-	-	-	-	-	rs114786106	-	-	-	-	-	-	-	-	-	-	0.0962	-	-	-	-	-	-	-	-	-
rs114655816	CHR_HSCHR6_MHC_QBL_CTG1:32563122-32563122	A	intergenic_variant	MODIFIER	-	-	-	-	-	-	-	-	-	-	-	-	-	-	rs114655816	-	-	-	-	-	-	-	-	-	-	-	-	-	-	-	-	-	-	-	-
rs11754883	CHR_HSCHR6_MHC_QBL_CTG1:32563639-32563639	A	intergenic_variant	MODIFIER	-	-	-	-	-	-	-	-	-	-	-	-	-	-	rs11754883	-	-	-	-	-	-	-	-	-	-	0.0579	-	-	-	-	-	-	-	-	-
rs73728894	CHR_HSCHR6_MHC_QBL_CTG1:32564878-32564878	C	intergenic_variant	MODIFIER	-	-	-	-	-	-	-	-	-	-	-	-	-	-	rs73728894	-	-	-	-	-	-	-	-	-	-	0.0573	-	-	-	-	-	-	-	-	-
rs9273379	CHR_HSCHR6_MHC_QBL_CTG1:32587420-32587420	C	downstream_gene_variant	MODIFIER	HLA-DQB1	ENSG00000206302	Transcript	ENST00000383247.6	protein_coding	-	-	-	-	-	-	-	-	-	rs9273379	322	-1	-	HGNC	HGNC:4944	-	-	-	-	-	-	-	-	1	-	-	-	-	-	-
rs9273379	CHR_HSCHR6_MHC_QBL_CTG1:32587420-32587420	A	downstream_gene_variant	MODIFIER	HLA-DQB1	ENSG00000206302	Transcript	ENST00000383247.6	protein_coding	-	-	-	-	-	-	-	-	-	rs9273379	322	-1	-	HGNC	HGNC:4944	-	-	-	-	-	-	-	-	1	-	-	-	-	-	-
rs9273379	CHR_HSCHR6_MHC_QBL_CTG1:32587420-32587420	C	downstream_gene_variant	MODIFIER	HLA-DQB1	ENSG00000206302	Transcript	ENST00000399670.3	protein_coding	-	-	-	-	-	-	-	-	-	rs9273379	366	-1	-	HGNC	HGNC:4944	-	-	-	-	-	-	-	-	1	-	-	-	-	-	-
rs9273379	CHR_HSCHR6_MHC_QBL_CTG1:32587420-32587420	A	downstream_gene_variant	MODIFIER	HLA-DQB1	ENSG00000206302	Transcript	ENST00000399670.3	protein_coding	-	-	-	-	-	-	-	-	-	rs9273379	366	-1	-	HGNC	HGNC:4944	-	-	-	-	-	-	-	-	1	-	-	-	-	-	-
rs9273379	CHR_HSCHR6_MHC_QBL_CTG1:32587420-32587420	C	upstream_gene_variant	MODIFIER	HLA-DQB1-AS1	ENSG00000233744	Transcript	ENST00000424935.1	lncRNA	-	-	-	-	-	-	-	-	-	rs9273379	773	1	-	HGNC	HGNC:39762	-	-	-	-	-	-	-	-	1	-	-	-	-	-	-
rs9273379	CHR_HSCHR6_MHC_QBL_CTG1:32587420-32587420	A	upstream_gene_variant	MODIFIER	HLA-DQB1-AS1	ENSG00000233744	Transcript	ENST00000424935.1	lncRNA	-	-	-	-	-	-	-	-	-	rs9273379	773	1	-	HGNC	HGNC:39762	-	-	-	-	-	-	-	-	1	-	-	-	-	-	-
rs9273379	CHR_HSCHR6_MHC_QBL_CTG1:32587420-32587420	C	downstream_gene_variant	MODIFIER	AL935026.1	ENSG00000240110	Transcript	ENST00000444899.1	lncRNA	-	-	-	-	-	-	-	-	-	rs9273379	778	-1	-	Clone_based_ensembl_gene	-	-	5	-	-	-	-	-	-	1	-	-	-	-	-	-
rs9273379	CHR_HSCHR6_MHC_QBL_CTG1:32587420-32587420	A	downstream_gene_variant	MODIFIER	AL935026.1	ENSG00000240110	Transcript	ENST00000444899.1	lncRNA	-	-	-	-	-	-	-	-	-	rs9273379	778	-1	-	Clone_based_ensembl_gene	-	-	5	-	-	-	-	-	-	1	-	-	-	-	-	-
rs2854275	CHR_HSCHR6_MHC_QBL_CTG1:32588965-32588965	C	intron_variant	MODIFIER	HLA-DQB1	ENSG00000206302	Transcript	ENST00000383247.6	protein_coding	-	4/4	-	-	-	-	-	-	-	rs2854275	-	-1	-	HGNC	HGNC:4944	-	-	-	-	-	0.9351	-	-	1	23326239,27449795,30656477,25052311,26975663,28510587,23378606,29589073,31619474	-	-	-	-	-
rs2854275	CHR_HSCHR6_MHC_QBL_CTG1:32588965-32588965	C	intron_variant	MODIFIER	HLA-DQB1	ENSG00000206302	Transcript	ENST00000399670.3	protein_coding	-	3/3	-	-	-	-	-	-	-	rs2854275	-	-1	-	HGNC	HGNC:4944	-	-	-	-	-	0.9351	-	-	1	23326239,27449795,30656477,25052311,26975663,28510587,23378606,29589073,31619474	-	-	-	-	-
rs2854275	CHR_HSCHR6_MHC_QBL_CTG1:32588965-32588965	C	non_coding_transcript_exon_variant	MODIFIER	HLA-DQB1-AS1	ENSG00000233744	Transcript	ENST00000424935.1	lncRNA	2/2	-	-	-	474	-	-	-	-	rs2854275	-	1	-	HGNC	HGNC:39762	-	-	-	-	-	0.9351	-	-	1	23326239,27449795,30656477,25052311,26975663,28510587,23378606,29589073,31619474	-	-	-	-	-
rs2854275	CHR_HSCHR6_MHC_QBL_CTG1:32588965-32588965	C	intron_variant,non_coding_transcript_variant	MODIFIER	AL935026.1	ENSG00000240110	Transcript	ENST00000444899.1	lncRNA	-	1/1	-	-	-	-	-	-	-	rs2854275	-	-1	-	Clone_based_ensembl_gene	-	-	5	-	-	-	0.9351	-	-	1	23326239,27449795,30656477,25052311,26975663,28510587,23378606,29589073,31619474	-	-	-	-	-
rs2647032	CHR_HSCHR6_MHC_QBL_CTG1:32590471-32590471	C	missense_variant	MODERATE	HLA-DQB1	ENSG00000206302	Transcript	ENST00000383247.6	protein_coding	3/5	-	-	-	556	500	167	D/G	gAc/gGc	rs2647032	-	-1	-	HGNC	HGNC:4944	-	-	-	tolerated(1)	benign(0.044)	0.1012	-	-	-	-	-	-	-	-	-
rs2647032	CHR_HSCHR6_MHC_QBL_CTG1:32590471-32590471	G	missense_variant	MODERATE	HLA-DQB1	ENSG00000206302	Transcript	ENST00000383247.6	protein_coding	3/5	-	-	-	556	500	167	D/A	gAc/gCc	rs2647032	-	-1	-	HGNC	HGNC:4944	-	-	-	deleterious(0.02)	benign(0.413)	-	-	-	-	-	-	-	-	-	-
rs2647032	CHR_HSCHR6_MHC_QBL_CTG1:32590471-32590471	C	missense_variant	MODERATE	HLA-DQB1	ENSG00000206302	Transcript	ENST00000399670.3	protein_coding	3/4	-	-	-	535	500	167	D/G	gAc/gGc	rs2647032	-	-1	-	HGNC	HGNC:4944	-	-	-	tolerated(1)	benign(0.044)	0.1012	-	-	-	-	-	-	-	-	-
rs2647032	CHR_HSCHR6_MHC_QBL_CTG1:32590471-32590471	G	missense_variant	MODERATE	HLA-DQB1	ENSG00000206302	Transcript	ENST00000399670.3	protein_coding	3/4	-	-	-	535	500	167	D/A	gAc/gCc	rs2647032	-	-1	-	HGNC	HGNC:4944	-	-	-	deleterious(0)	benign(0.413)	-	-	-	-	-	-	-	-	-	-
rs2647032	CHR_HSCHR6_MHC_QBL_CTG1:32590471-32590471	C	downstream_gene_variant	MODIFIER	HLA-DQB1-AS1	ENSG00000233744	Transcript	ENST00000424935.1	lncRNA	-	-	-	-	-	-	-	-	-	rs2647032	1430	1	-	HGNC	HGNC:39762	-	-	-	-	-	0.1012	-	-	-	-	-	-	-	-	-
rs2647032	CHR_HSCHR6_MHC_QBL_CTG1:32590471-32590471	G	downstream_gene_variant	MODIFIER	HLA-DQB1-AS1	ENSG00000233744	Transcript	ENST00000424935.1	lncRNA	-	-	-	-	-	-	-	-	-	rs2647032	1430	1	-	HGNC	HGNC:39762	-	-	-	-	-	-	-	-	-	-	-	-	-	-	-
rs2647032	CHR_HSCHR6_MHC_QBL_CTG1:32590471-32590471	C	intron_variant,non_coding_transcript_variant	MODIFIER	AL935026.1	ENSG00000240110	Transcript	ENST00000444899.1	lncRNA	-	1/1	-	-	-	-	-	-	-	rs2647032	-	-1	-	Clone_based_ensembl_gene	-	-	5	-	-	-	0.1012	-	-	-	-	-	-	-	-	-
rs2647032	CHR_HSCHR6_MHC_QBL_CTG1:32590471-32590471	G	intron_variant,non_coding_transcript_variant	MODIFIER	AL935026.1	ENSG00000240110	Transcript	ENST00000444899.1	lncRNA	-	1/1	-	-	-	-	-	-	-	rs2647032	-	-1	-	Clone_based_ensembl_gene	-	-	5	-	-	-	-	-	-	-	-	-	-	-	-	-
rs9274063	CHR_HSCHR6_MHC_QBL_CTG1:32590662-32590662	A	intron_variant	MODIFIER	HLA-DQB1	ENSG00000206302	Transcript	ENST00000383247.6	protein_coding	-	2/4	-	-	-	-	-	-	-	rs9274063	-	-1	-	HGNC	HGNC:4944	-	-	-	-	-	0.0455	-	-	-	-	-	-	-	-	-
rs9274063	CHR_HSCHR6_MHC_QBL_CTG1:32590662-32590662	T	intron_variant	MODIFIER	HLA-DQB1	ENSG00000206302	Transcript	ENST00000383247.6	protein_coding	-	2/4	-	-	-	-	-	-	-	rs9274063	-	-1	-	HGNC	HGNC:4944	-	-	-	-	-	-	-	-	-	-	-	-	-	-	-
rs9274063	CHR_HSCHR6_MHC_QBL_CTG1:32590662-32590662	A	intron_variant	MODIFIER	HLA-DQB1	ENSG00000206302	Transcript	ENST00000399670.3	protein_coding	-	2/3	-	-	-	-	-	-	-	rs9274063	-	-1	-	HGNC	HGNC:4944	-	-	-	-	-	0.0455	-	-	-	-	-	-	-	-	-
rs9274063	CHR_HSCHR6_MHC_QBL_CTG1:32590662-32590662	T	intron_variant	MODIFIER	HLA-DQB1	ENSG00000206302	Transcript	ENST00000399670.3	protein_coding	-	2/3	-	-	-	-	-	-	-	rs9274063	-	-1	-	HGNC	HGNC:4944	-	-	-	-	-	-	-	-	-	-	-	-	-	-	-
rs9274063	CHR_HSCHR6_MHC_QBL_CTG1:32590662-32590662	A	downstream_gene_variant	MODIFIER	HLA-DQB1-AS1	ENSG00000233744	Transcript	ENST00000424935.1	lncRNA	-	-	-	-	-	-	-	-	-	rs9274063	1621	1	-	HGNC	HGNC:39762	-	-	-	-	-	0.0455	-	-	-	-	-	-	-	-	-
rs9274063	CHR_HSCHR6_MHC_QBL_CTG1:32590662-32590662	T	downstream_gene_variant	MODIFIER	HLA-DQB1-AS1	ENSG00000233744	Transcript	ENST00000424935.1	lncRNA	-	-	-	-	-	-	-	-	-	rs9274063	1621	1	-	HGNC	HGNC:39762	-	-	-	-	-	-	-	-	-	-	-	-	-	-	-
rs9274063	CHR_HSCHR6_MHC_QBL_CTG1:32590662-32590662	A	intron_variant,non_coding_transcript_variant	MODIFIER	AL935026.1	ENSG00000240110	Transcript	ENST00000444899.1	lncRNA	-	1/1	-	-	-	-	-	-	-	rs9274063	-	-1	-	Clone_based_ensembl_gene	-	-	5	-	-	-	0.0455	-	-	-	-	-	-	-	-	-
rs9274063	CHR_HSCHR6_MHC_QBL_CTG1:32590662-32590662	T	intron_variant,non_coding_transcript_variant	MODIFIER	AL935026.1	ENSG00000240110	Transcript	ENST00000444899.1	lncRNA	-	1/1	-	-	-	-	-	-	-	rs9274063	-	-1	-	Clone_based_ensembl_gene	-	-	5	-	-	-	-	-	-	-	-	-	-	-	-	-
rs35696625	CHR_HSCHR6_MHC_QBL_CTG1:32591780-32591780	A	intron_variant	MODIFIER	HLA-DQB1	ENSG00000206302	Transcript	ENST00000383247.6	protein_coding	-	2/4	-	-	-	-	-	-	-	rs35696625	-	-1	-	HGNC	HGNC:4944	-	-	-	-	-	-	-	-	-	-	-	-	-	-	-
rs35696625	CHR_HSCHR6_MHC_QBL_CTG1:32591780-32591780	C	intron_variant	MODIFIER	HLA-DQB1	ENSG00000206302	Transcript	ENST00000383247.6	protein_coding	-	2/4	-	-	-	-	-	-	-	rs35696625	-	-1	-	HGNC	HGNC:4944	-	-	-	-	-	0.1366	-	-	-	-	-	-	-	-	-
rs35696625	CHR_HSCHR6_MHC_QBL_CTG1:32591780-32591780	A	intron_variant	MODIFIER	HLA-DQB1	ENSG00000206302	Transcript	ENST00000399670.3	protein_coding	-	2/3	-	-	-	-	-	-	-	rs35696625	-	-1	-	HGNC	HGNC:4944	-	-	-	-	-	-	-	-	-	-	-	-	-	-	-
rs35696625	CHR_HSCHR6_MHC_QBL_CTG1:32591780-32591780	C	intron_variant	MODIFIER	HLA-DQB1	ENSG00000206302	Transcript	ENST00000399670.3	protein_coding	-	2/3	-	-	-	-	-	-	-	rs35696625	-	-1	-	HGNC	HGNC:4944	-	-	-	-	-	0.1366	-	-	-	-	-	-	-	-	-
rs35696625	CHR_HSCHR6_MHC_QBL_CTG1:32591780-32591780	A	downstream_gene_variant	MODIFIER	HLA-DQB1-AS1	ENSG00000233744	Transcript	ENST00000424935.1	lncRNA	-	-	-	-	-	-	-	-	-	rs35696625	2739	1	-	HGNC	HGNC:39762	-	-	-	-	-	-	-	-	-	-	-	-	-	-	-
rs35696625	CHR_HSCHR6_MHC_QBL_CTG1:32591780-32591780	C	downstream_gene_variant	MODIFIER	HLA-DQB1-AS1	ENSG00000233744	Transcript	ENST00000424935.1	lncRNA	-	-	-	-	-	-	-	-	-	rs35696625	2739	1	-	HGNC	HGNC:39762	-	-	-	-	-	0.1366	-	-	-	-	-	-	-	-	-
rs35696625	CHR_HSCHR6_MHC_QBL_CTG1:32591780-32591780	A	upstream_gene_variant	MODIFIER	AL935026.1	ENSG00000240110	Transcript	ENST00000444899.1	lncRNA	-	-	-	-	-	-	-	-	-	rs35696625	987	-1	-	Clone_based_ensembl_gene	-	-	5	-	-	-	-	-	-	-	-	-	-	-	-	-
rs35696625	CHR_HSCHR6_MHC_QBL_CTG1:32591780-32591780	C	upstream_gene_variant	MODIFIER	AL935026.1	ENSG00000240110	Transcript	ENST00000444899.1	lncRNA	-	-	-	-	-	-	-	-	-	rs35696625	987	-1	-	Clone_based_ensembl_gene	-	-	5	-	-	-	0.1366	-	-	-	-	-	-	-	-	-
rs28746771	CHR_HSCHR6_MHC_QBL_CTG1:32593055-32593055	A	intron_variant	MODIFIER	HLA-DQB1	ENSG00000206302	Transcript	ENST00000383247.6	protein_coding	-	2/4	-	-	-	-	-	-	-	rs28746771	-	-1	-	HGNC	HGNC:4944	-	-	-	-	-	-	-	-	-	-	-	-	-	-	-
rs28746771	CHR_HSCHR6_MHC_QBL_CTG1:32593055-32593055	G	intron_variant	MODIFIER	HLA-DQB1	ENSG00000206302	Transcript	ENST00000383247.6	protein_coding	-	2/4	-	-	-	-	-	-	-	rs28746771	-	-1	-	HGNC	HGNC:4944	-	-	-	-	-	-	-	-	-	-	-	-	-	-	-
rs28746771	CHR_HSCHR6_MHC_QBL_CTG1:32593055-32593055	T	intron_variant	MODIFIER	HLA-DQB1	ENSG00000206302	Transcript	ENST00000383247.6	protein_coding	-	2/4	-	-	-	-	-	-	-	rs28746771	-	-1	-	HGNC	HGNC:4944	-	-	-	-	-	-	-	-	-	-	-	-	-	-	-
rs28746771	CHR_HSCHR6_MHC_QBL_CTG1:32593055-32593055	A	intron_variant	MODIFIER	HLA-DQB1	ENSG00000206302	Transcript	ENST00000399670.3	protein_coding	-	2/3	-	-	-	-	-	-	-	rs28746771	-	-1	-	HGNC	HGNC:4944	-	-	-	-	-	-	-	-	-	-	-	-	-	-	-
rs28746771	CHR_HSCHR6_MHC_QBL_CTG1:32593055-32593055	G	intron_variant	MODIFIER	HLA-DQB1	ENSG00000206302	Transcript	ENST00000399670.3	protein_coding	-	2/3	-	-	-	-	-	-	-	rs28746771	-	-1	-	HGNC	HGNC:4944	-	-	-	-	-	-	-	-	-	-	-	-	-	-	-
rs28746771	CHR_HSCHR6_MHC_QBL_CTG1:32593055-32593055	T	intron_variant	MODIFIER	HLA-DQB1	ENSG00000206302	Transcript	ENST00000399670.3	protein_coding	-	2/3	-	-	-	-	-	-	-	rs28746771	-	-1	-	HGNC	HGNC:4944	-	-	-	-	-	-	-	-	-	-	-	-	-	-	-
rs28746771	CHR_HSCHR6_MHC_QBL_CTG1:32593055-32593055	A	downstream_gene_variant	MODIFIER	HLA-DQB1-AS1	ENSG00000233744	Transcript	ENST00000424935.1	lncRNA	-	-	-	-	-	-	-	-	-	rs28746771	4014	1	-	HGNC	HGNC:39762	-	-	-	-	-	-	-	-	-	-	-	-	-	-	-
rs28746771	CHR_HSCHR6_MHC_QBL_CTG1:32593055-32593055	G	downstream_gene_variant	MODIFIER	HLA-DQB1-AS1	ENSG00000233744	Transcript	ENST00000424935.1	lncRNA	-	-	-	-	-	-	-	-	-	rs28746771	4014	1	-	HGNC	HGNC:39762	-	-	-	-	-	-	-	-	-	-	-	-	-	-	-
rs28746771	CHR_HSCHR6_MHC_QBL_CTG1:32593055-32593055	T	downstream_gene_variant	MODIFIER	HLA-DQB1-AS1	ENSG00000233744	Transcript	ENST00000424935.1	lncRNA	-	-	-	-	-	-	-	-	-	rs28746771	4014	1	-	HGNC	HGNC:39762	-	-	-	-	-	-	-	-	-	-	-	-	-	-	-
rs28746771	CHR_HSCHR6_MHC_QBL_CTG1:32593055-32593055	A	upstream_gene_variant	MODIFIER	AL935026.1	ENSG00000240110	Transcript	ENST00000444899.1	lncRNA	-	-	-	-	-	-	-	-	-	rs28746771	2262	-1	-	Clone_based_ensembl_gene	-	-	5	-	-	-	-	-	-	-	-	-	-	-	-	-
rs28746771	CHR_HSCHR6_MHC_QBL_CTG1:32593055-32593055	G	upstream_gene_variant	MODIFIER	AL935026.1	ENSG00000240110	Transcript	ENST00000444899.1	lncRNA	-	-	-	-	-	-	-	-	-	rs28746771	2262	-1	-	Clone_based_ensembl_gene	-	-	5	-	-	-	-	-	-	-	-	-	-	-	-	-
rs28746771	CHR_HSCHR6_MHC_QBL_CTG1:32593055-32593055	T	upstream_gene_variant	MODIFIER	AL935026.1	ENSG00000240110	Transcript	ENST00000444899.1	lncRNA	-	-	-	-	-	-	-	-	-	rs28746771	2262	-1	-	Clone_based_ensembl_gene	-	-	5	-	-	-	-	-	-	-	-	-	-	-	-	-
rs28746828	CHR_HSCHR6_MHC_QBL_CTG1:32594581-32594581	G	intron_variant	MODIFIER	HLA-DQB1	ENSG00000206302	Transcript	ENST00000383247.6	protein_coding	-	1/4	-	-	-	-	-	-	-	rs28746828	-	-1	-	HGNC	HGNC:4944	-	-	-	-	-	-	-	-	-	-	-	-	-	-	-
rs28746828	CHR_HSCHR6_MHC_QBL_CTG1:32594581-32594581	T	intron_variant	MODIFIER	HLA-DQB1	ENSG00000206302	Transcript	ENST00000383247.6	protein_coding	-	1/4	-	-	-	-	-	-	-	rs28746828	-	-1	-	HGNC	HGNC:4944	-	-	-	-	-	-	-	-	-	-	-	-	-	-	-
rs28746828	CHR_HSCHR6_MHC_QBL_CTG1:32594581-32594581	G	intron_variant	MODIFIER	HLA-DQB1	ENSG00000206302	Transcript	ENST00000399670.3	protein_coding	-	1/3	-	-	-	-	-	-	-	rs28746828	-	-1	-	HGNC	HGNC:4944	-	-	-	-	-	-	-	-	-	-	-	-	-	-	-
rs28746828	CHR_HSCHR6_MHC_QBL_CTG1:32594581-32594581	T	intron_variant	MODIFIER	HLA-DQB1	ENSG00000206302	Transcript	ENST00000399670.3	protein_coding	-	1/3	-	-	-	-	-	-	-	rs28746828	-	-1	-	HGNC	HGNC:4944	-	-	-	-	-	-	-	-	-	-	-	-	-	-	-
rs28746828	CHR_HSCHR6_MHC_QBL_CTG1:32594581-32594581	G	upstream_gene_variant	MODIFIER	AL935026.1	ENSG00000240110	Transcript	ENST00000444899.1	lncRNA	-	-	-	-	-	-	-	-	-	rs28746828	3788	-1	-	Clone_based_ensembl_gene	-	-	5	-	-	-	-	-	-	-	-	-	-	-	-	-
rs28746828	CHR_HSCHR6_MHC_QBL_CTG1:32594581-32594581	T	upstream_gene_variant	MODIFIER	AL935026.1	ENSG00000240110	Transcript	ENST00000444899.1	lncRNA	-	-	-	-	-	-	-	-	-	rs28746828	3788	-1	-	Clone_based_ensembl_gene	-	-	5	-	-	-	-	-	-	-	-	-	-	-	-	-
rs6908943	CHR_HSCHR6_MHC_QBL_CTG1:32596205-32596205	C	upstream_gene_variant	MODIFIER	HLA-DQB1	ENSG00000206302	Transcript	ENST00000383247.6	protein_coding	-	-	-	-	-	-	-	-	-	rs6908943	852	-1	-	HGNC	HGNC:4944	-	-	-	-	-	0.7931	-	-	1	20018019,30285260	-	-	-	-	-
rs6908943	CHR_HSCHR6_MHC_QBL_CTG1:32596205-32596205	C	upstream_gene_variant	MODIFIER	HLA-DQB1	ENSG00000206302	Transcript	ENST00000399670.3	protein_coding	-	-	-	-	-	-	-	-	-	rs6908943	873	-1	-	HGNC	HGNC:4944	-	-	-	-	-	0.7931	-	-	1	20018019,30285260	-	-	-	-	-
rs3828805	CHR_HSCHR6_MHC_QBL_CTG1:32597036-32597036	T	upstream_gene_variant	MODIFIER	HLA-DQB1	ENSG00000206302	Transcript	ENST00000383247.6	protein_coding	-	-	-	-	-	-	-	-	-	rs3828805	1683	-1	-	HGNC	HGNC:4944	-	-	-	-	-	0.1803	-	-	1	27749845	-	-	-	-	-
rs3828805	CHR_HSCHR6_MHC_QBL_CTG1:32597036-32597036	A	upstream_gene_variant	MODIFIER	HLA-DQB1	ENSG00000206302	Transcript	ENST00000383247.6	protein_coding	-	-	-	-	-	-	-	-	-	rs3828805	1683	-1	-	HGNC	HGNC:4944	-	-	-	-	-	-	-	-	1	27749845	-	-	-	-	-
rs3828805	CHR_HSCHR6_MHC_QBL_CTG1:32597036-32597036	T	upstream_gene_variant	MODIFIER	HLA-DQB1	ENSG00000206302	Transcript	ENST00000399670.3	protein_coding	-	-	-	-	-	-	-	-	-	rs3828805	1704	-1	-	HGNC	HGNC:4944	-	-	-	-	-	0.1803	-	-	1	27749845	-	-	-	-	-
rs3828805	CHR_HSCHR6_MHC_QBL_CTG1:32597036-32597036	A	upstream_gene_variant	MODIFIER	HLA-DQB1	ENSG00000206302	Transcript	ENST00000399670.3	protein_coding	-	-	-	-	-	-	-	-	-	rs3828805	1704	-1	-	HGNC	HGNC:4944	-	-	-	-	-	-	-	-	1	27749845	-	-	-	-	-
rs6457621	CHR_HSCHR6_MHC_QBL_CTG1:32625037-32625037	G	intergenic_variant	MODIFIER	-	-	-	-	-	-	-	-	-	-	-	-	-	-	rs6457621	-	-	-	-	-	-	-	-	-	-	-	-	-	-	-	-	-	-	-	-
rs6457621	CHR_HSCHR6_MHC_QBL_CTG1:32625037-32625037	T	intergenic_variant	MODIFIER	-	-	-	-	-	-	-	-	-	-	-	-	-	-	rs6457621	-	-	-	-	-	-	-	-	-	-	-	-	-	-	-	-	-	-	-	-
rs6932517	CHR_HSCHR6_MHC_QBL_CTG1:32639062-32639062	G	upstream_gene_variant	MODIFIER	MTCO3P1	ENSG00000229710	Transcript	ENST00000424637.1	unprocessed_pseudogene	-	-	-	-	-	-	-	-	-	rs6932517	3425	-1	-	HGNC	HGNC:31342	-	-	-	-	-	-	-	-	-	29374629,29158528	-	-	-	-	-
rs6932517	CHR_HSCHR6_MHC_QBL_CTG1:32639062-32639062	T	upstream_gene_variant	MODIFIER	MTCO3P1	ENSG00000229710	Transcript	ENST00000424637.1	unprocessed_pseudogene	-	-	-	-	-	-	-	-	-	rs6932517	3425	-1	-	HGNC	HGNC:31342	-	-	-	-	-	-	-	-	-	29374629,29158528	-	-	-	-	-
rs9276016	CHR_HSCHR6_MHC_QBL_CTG1:32655672-32655672	G	downstream_gene_variant	MODIFIER	HLA-DQB3	ENSG00000224197	Transcript	ENST00000453986.1	unprocessed_pseudogene	-	-	-	-	-	-	-	-	-	rs9276016	3748	-1	-	HGNC	HGNC:4946	-	-	-	-	-	0.4179	-	-	-	-	-	-	-	-	-
rs9276016	CHR_HSCHR6_MHC_QBL_CTG1:32655672-32655672	T	downstream_gene_variant	MODIFIER	HLA-DQB3	ENSG00000224197	Transcript	ENST00000453986.1	unprocessed_pseudogene	-	-	-	-	-	-	-	-	-	rs9276016	3748	-1	-	HGNC	HGNC:4946	-	-	-	-	-	-	-	-	-	-	-	-	-	-	-
rs9276084	CHR_HSCHR6_MHC_QBL_CTG1:32657555-32657555	A	downstream_gene_variant	MODIFIER	HLA-DQB3	ENSG00000224197	Transcript	ENST00000453986.1	unprocessed_pseudogene	-	-	-	-	-	-	-	-	-	rs9276084	1865	-1	-	HGNC	HGNC:4946	-	-	-	-	-	0.1923	-	-	-	-	-	-	-	-	-
rs5014415	CHR_HSCHR6_MHC_QBL_CTG1:32680366-32680366	C	downstream_gene_variant	MODIFIER	HLA-DQB2	ENSG00000196610	Transcript	ENST00000323109.13	protein_coding	-	-	-	-	-	-	-	-	-	rs367793585,rs5014415	4440	-1	-	HGNC	HGNC:4945	-	-	-	-	-	0.8904	-	-	-	-	-	-	-	-	-
rs5014415	CHR_HSCHR6_MHC_QBL_CTG1:32680366-32680366	C	downstream_gene_variant	MODIFIER	HLA-DQB2	ENSG00000196610	Transcript	ENST00000399658.7	protein_coding	-	-	-	-	-	-	-	-	-	rs367793585,rs5014415	4440	-1	-	HGNC	HGNC:4945	-	-	-	-	-	0.8904	-	-	-	-	-	-	-	-	-
rs5014415	CHR_HSCHR6_MHC_QBL_CTG1:32680366-32680366	C	downstream_gene_variant	MODIFIER	HLA-DQB2	ENSG00000196610	Transcript	ENST00000399661.4	protein_coding	-	-	-	-	-	-	-	-	-	rs367793585,rs5014415	4440	-1	-	HGNC	HGNC:4945	-	-	-	-	-	0.8904	-	-	-	-	-	-	-	-	-
rs5014415	CHR_HSCHR6_MHC_QBL_CTG1:32680366-32680366	C	downstream_gene_variant	MODIFIER	HLA-DQB2	ENSG00000196610	Transcript	ENST00000416131.5	protein_coding	-	-	-	-	-	-	-	-	-	rs367793585,rs5014415	4730	-1	cds_start_NF	HGNC	HGNC:4945	-	-	-	-	-	0.8904	-	-	-	-	-	-	-	-	-
rs5014415	CHR_HSCHR6_MHC_QBL_CTG1:32680366-32680366	C	downstream_gene_variant	MODIFIER	HLA-DQA2	ENSG00000225103	Transcript	ENST00000446482.2	protein_coding	-	-	-	-	-	-	-	-	-	rs367793585,rs5014415	4494	1	-	HGNC	HGNC:4943	-	-	-	-	-	0.8904	-	-	-	-	-	-	-	-	-
rs1042169	CHR_HSCHR6_MHC_QBL_CTG1:33009954-33009954	A	upstream_gene_variant	MODIFIER	HLA-DPA1	ENSG00000206291	Transcript	ENST00000383224.6	protein_coding	-	-	-	-	-	-	-	-	-	rs1042169	199	-1	-	HGNC	HGNC:4938	-	-	-	-	-	0.4802	-	-	-	28029757	-	-	-	-	-
rs1042169	CHR_HSCHR6_MHC_QBL_CTG1:33009954-33009954	T	upstream_gene_variant	MODIFIER	HLA-DPA1	ENSG00000206291	Transcript	ENST00000383224.6	protein_coding	-	-	-	-	-	-	-	-	-	rs1042169	199	-1	-	HGNC	HGNC:4938	-	-	-	-	-	-	-	-	-	28029757	-	-	-	-	-
rs1042169	CHR_HSCHR6_MHC_QBL_CTG1:33009954-33009954	A	missense_variant	MODERATE	HLA-DPB1	ENSG00000215048	Transcript	ENST00000399491.7	protein_coding	2/6	-	-	-	408	338	113	G/D	gGc/gAc	rs1042169	-	1	-	HGNC	HGNC:4940	-	-	-	tolerated(0.31)	benign(0)	0.4802	-	-	-	28029757	-	-	-	-	-
rs1042169	CHR_HSCHR6_MHC_QBL_CTG1:33009954-33009954	T	missense_variant	MODERATE	HLA-DPB1	ENSG00000215048	Transcript	ENST00000399491.7	protein_coding	2/6	-	-	-	408	338	113	G/V	gGc/gTc	rs1042169	-	1	-	HGNC	HGNC:4940	-	-	-	tolerated(0.57)	benign(0.034)	-	-	-	-	28029757	-	-	-	-	-
rs1042169	CHR_HSCHR6_MHC_QBL_CTG1:33009954-33009954	A	missense_variant	MODERATE	HLA-DPB1	ENSG00000215048	Transcript	ENST00000399500.6	protein_coding	2/6	-	-	-	454	338	113	G/D	gGc/gAc	rs1042169	-	1	-	HGNC	HGNC:4940	-	-	-	tolerated(0.28)	benign(0.007)	0.4802	-	-	-	28029757	-	-	-	-	-
rs1042169	CHR_HSCHR6_MHC_QBL_CTG1:33009954-33009954	T	missense_variant	MODERATE	HLA-DPB1	ENSG00000215048	Transcript	ENST00000399500.6	protein_coding	2/6	-	-	-	454	338	113	G/V	gGc/gTc	rs1042169	-	1	-	HGNC	HGNC:4940	-	-	-	tolerated(0.54)	benign(0.024)	-	-	-	-	28029757	-	-	-	-	-
rs1042169	CHR_HSCHR6_MHC_QBL_CTG1:33009954-33009954	A	missense_variant	MODERATE	HLA-DPB1	ENSG00000215048	Transcript	ENST00000402095.6	protein_coding	2/4	-	-	-	269	269	90	G/D	gGc/gAc	rs1042169	-	1	cds_start_NF,cds_end_NF	HGNC	HGNC:4940	-	-	-	tolerated(0.26)	benign(0.026)	0.4802	-	-	-	28029757	-	-	-	-	-
rs1042169	CHR_HSCHR6_MHC_QBL_CTG1:33009954-33009954	T	missense_variant	MODERATE	HLA-DPB1	ENSG00000215048	Transcript	ENST00000402095.6	protein_coding	2/4	-	-	-	269	269	90	G/V	gGc/gTc	rs1042169	-	1	cds_start_NF,cds_end_NF	HGNC	HGNC:4940	-	-	-	tolerated(0.54)	benign(0.123)	-	-	-	-	28029757	-	-	-	-	-
rs1042169	CHR_HSCHR6_MHC_QBL_CTG1:33009954-33009954	A	downstream_gene_variant	MODIFIER	RPL32P1	ENSG00000233194	Transcript	ENST00000414966.1	processed_pseudogene	-	-	-	-	-	-	-	-	-	rs1042169	1049	1	-	HGNC	HGNC:10339	-	-	-	-	-	0.4802	-	-	-	28029757	-	-	-	-	-
rs1042169	CHR_HSCHR6_MHC_QBL_CTG1:33009954-33009954	T	downstream_gene_variant	MODIFIER	RPL32P1	ENSG00000233194	Transcript	ENST00000414966.1	processed_pseudogene	-	-	-	-	-	-	-	-	-	rs1042169	1049	1	-	HGNC	HGNC:10339	-	-	-	-	-	-	-	-	-	28029757	-	-	-	-	-
rs1042169	CHR_HSCHR6_MHC_QBL_CTG1:33009954-33009954	A	missense_variant	MODERATE	HLA-DPB1	ENSG00000215048	Transcript	ENST00000432661.1	protein_coding	1/5	-	-	-	238	239	80	G/D	gGc/gAc	rs1042169	-	1	cds_start_NF	HGNC	HGNC:4940	-	-	-	tolerated(0.28)	benign(0.015)	0.4802	-	-	-	28029757	-	-	-	-	-
rs1042169	CHR_HSCHR6_MHC_QBL_CTG1:33009954-33009954	T	missense_variant	MODERATE	HLA-DPB1	ENSG00000215048	Transcript	ENST00000432661.1	protein_coding	1/5	-	-	-	238	239	80	G/V	gGc/gTc	rs1042169	-	1	cds_start_NF	HGNC	HGNC:4940	-	-	-	tolerated(0.55)	benign(0.045)	-	-	-	-	28029757	-	-	-	-	-
rs1042169	CHR_HSCHR6_MHC_QBL_CTG1:33009954-33009954	A	upstream_gene_variant	MODIFIER	HLA-DPA1	ENSG00000206291	Transcript	ENST00000439867.1	protein_coding	-	-	-	-	-	-	-	-	-	rs1042169	134	-1	cds_end_NF	HGNC	HGNC:4938	-	-	-	-	-	0.4802	-	-	-	28029757	-	-	-	-	-
rs1042169	CHR_HSCHR6_MHC_QBL_CTG1:33009954-33009954	T	upstream_gene_variant	MODIFIER	HLA-DPA1	ENSG00000206291	Transcript	ENST00000439867.1	protein_coding	-	-	-	-	-	-	-	-	-	rs1042169	134	-1	cds_end_NF	HGNC	HGNC:4938	-	-	-	-	-	-	-	-	-	28029757	-	-	-	-	-
rs1042169	CHR_HSCHR6_MHC_QBL_CTG1:33009954-33009954	A	upstream_gene_variant	MODIFIER	HLA-DPA1	ENSG00000206291	Transcript	ENST00000441483.1	protein_coding	-	-	-	-	-	-	-	-	-	rs1042169	142	-1	cds_end_NF	HGNC	HGNC:4938	-	-	-	-	-	0.4802	-	-	-	28029757	-	-	-	-	-
rs1042169	CHR_HSCHR6_MHC_QBL_CTG1:33009954-33009954	T	upstream_gene_variant	MODIFIER	HLA-DPA1	ENSG00000206291	Transcript	ENST00000441483.1	protein_coding	-	-	-	-	-	-	-	-	-	rs1042169	142	-1	cds_end_NF	HGNC	HGNC:4938	-	-	-	-	-	-	-	-	-	28029757	-	-	-	-	-
rs1042169	CHR_HSCHR6_MHC_QBL_CTG1:33009954-33009954	A	upstream_gene_variant	MODIFIER	HLA-DPB1	ENSG00000215048	Transcript	ENST00000468854.1	processed_transcript	-	-	-	-	-	-	-	-	-	rs1042169	32	1	-	HGNC	HGNC:4940	-	-	-	-	-	0.4802	-	-	-	28029757	-	-	-	-	-
rs1042169	CHR_HSCHR6_MHC_QBL_CTG1:33009954-33009954	T	upstream_gene_variant	MODIFIER	HLA-DPB1	ENSG00000215048	Transcript	ENST00000468854.1	processed_transcript	-	-	-	-	-	-	-	-	-	rs1042169	32	1	-	HGNC	HGNC:4940	-	-	-	-	-	-	-	-	-	28029757	-	-	-	-	-
rs1042169	CHR_HSCHR6_MHC_QBL_CTG1:33009954-33009954	A	non_coding_transcript_exon_variant	MODIFIER	HLA-DPB1	ENSG00000215048	Transcript	ENST00000469961.5	processed_transcript	2/3	-	-	-	387	-	-	-	-	rs1042169	-	1	-	HGNC	HGNC:4940	-	-	-	-	-	0.4802	-	-	-	28029757	-	-	-	-	-
rs1042169	CHR_HSCHR6_MHC_QBL_CTG1:33009954-33009954	T	non_coding_transcript_exon_variant	MODIFIER	HLA-DPB1	ENSG00000215048	Transcript	ENST00000469961.5	processed_transcript	2/3	-	-	-	387	-	-	-	-	rs1042169	-	1	-	HGNC	HGNC:4940	-	-	-	-	-	-	-	-	-	28029757	-	-	-	-	-
rs1042169	CHR_HSCHR6_MHC_QBL_CTG1:33009954-33009954	A	non_coding_transcript_exon_variant	MODIFIER	HLA-DPB1	ENSG00000215048	Transcript	ENST00000475215.1	processed_transcript	1/2	-	-	-	467	-	-	-	-	rs1042169	-	1	-	HGNC	HGNC:4940	-	-	-	-	-	0.4802	-	-	-	28029757	-	-	-	-	-
rs1042169	CHR_HSCHR6_MHC_QBL_CTG1:33009954-33009954	T	non_coding_transcript_exon_variant	MODIFIER	HLA-DPB1	ENSG00000215048	Transcript	ENST00000475215.1	processed_transcript	1/2	-	-	-	467	-	-	-	-	rs1042169	-	1	-	HGNC	HGNC:4940	-	-	-	-	-	-	-	-	-	28029757	-	-	-	-	-
rs1042169	CHR_HSCHR6_MHC_QBL_CTG1:33009954-33009954	A	upstream_gene_variant	MODIFIER	HLA-DPA1	ENSG00000206291	Transcript	ENST00000483480.5	processed_transcript	-	-	-	-	-	-	-	-	-	rs1042169	154	-1	-	HGNC	HGNC:4938	-	-	-	-	-	0.4802	-	-	-	28029757	-	-	-	-	-
rs1042169	CHR_HSCHR6_MHC_QBL_CTG1:33009954-33009954	T	upstream_gene_variant	MODIFIER	HLA-DPA1	ENSG00000206291	Transcript	ENST00000483480.5	processed_transcript	-	-	-	-	-	-	-	-	-	rs1042169	154	-1	-	HGNC	HGNC:4938	-	-	-	-	-	-	-	-	-	28029757	-	-	-	-	-
rs1042169	CHR_HSCHR6_MHC_QBL_CTG1:33009954-33009954	A	non_coding_transcript_exon_variant	MODIFIER	HLA-DPB1	ENSG00000215048	Transcript	ENST00000486122.1	retained_intron	2/2	-	-	-	370	-	-	-	-	rs1042169	-	1	-	HGNC	HGNC:4940	-	-	-	-	-	0.4802	-	-	-	28029757	-	-	-	-	-
rs1042169	CHR_HSCHR6_MHC_QBL_CTG1:33009954-33009954	T	non_coding_transcript_exon_variant	MODIFIER	HLA-DPB1	ENSG00000215048	Transcript	ENST00000486122.1	retained_intron	2/2	-	-	-	370	-	-	-	-	rs1042169	-	1	-	HGNC	HGNC:4940	-	-	-	-	-	-	-	-	-	28029757	-	-	-	-	-
rs1042169	CHR_HSCHR6_MHC_QBL_CTG1:33009954-33009954	A	non_coding_transcript_exon_variant	MODIFIER	HLA-DPB1	ENSG00000215048	Transcript	ENST00000494369.1	processed_transcript	2/3	-	-	-	387	-	-	-	-	rs1042169	-	1	-	HGNC	HGNC:4940	-	-	-	-	-	0.4802	-	-	-	28029757	-	-	-	-	-
rs1042169	CHR_HSCHR6_MHC_QBL_CTG1:33009954-33009954	T	non_coding_transcript_exon_variant	MODIFIER	HLA-DPB1	ENSG00000215048	Transcript	ENST00000494369.1	processed_transcript	2/3	-	-	-	387	-	-	-	-	rs1042169	-	1	-	HGNC	HGNC:4940	-	-	-	-	-	-	-	-	-	28029757	-	-	-	-	-
rs2428518	CHR_HSCHR6_MHC_SSTO_CTG1:31041696-31041696	A	intergenic_variant	MODIFIER	-	-	-	-	-	-	-	-	-	-	-	-	-	-	rs2428518	-	-	-	-	-	-	-	-	-	-	-	-	-	-	-	-	-	-	-	-
rs2428518	CHR_HSCHR6_MHC_SSTO_CTG1:31041696-31041696	C	intergenic_variant	MODIFIER	-	-	-	-	-	-	-	-	-	-	-	-	-	-	rs2428518	-	-	-	-	-	-	-	-	-	-	-	-	-	-	-	-	-	-	-	-
rs2428518	CHR_HSCHR6_MHC_SSTO_CTG1:31041696-31041696	G	intergenic_variant	MODIFIER	-	-	-	-	-	-	-	-	-	-	-	-	-	-	rs2428518	-	-	-	-	-	-	-	-	-	-	-	-	-	-	-	-	-	-	-	-
rs9264391	CHR_HSCHR6_MHC_SSTO_CTG1:31254843-31254843	G	intergenic_variant	MODIFIER	-	-	-	-	-	-	-	-	-	-	-	-	-	-	rs9264391	-	-	-	-	-	-	-	-	-	-	0.9111	-	-	-	-	-	-	-	-	-
rs2507994	CHR_HSCHR6_MHC_SSTO_CTG1:31260489-31260489	C	downstream_gene_variant	MODIFIER	HLA-C	ENSG00000206435	Transcript	ENST00000383483.8	protein_coding	-	-	-	-	-	-	-	-	-	rs2507994	1683	-1	-	HGNC	HGNC:4933	-	-	-	-	-	0.9405	-	-	-	-	-	-	-	-	-
rs2507994	CHR_HSCHR6_MHC_SSTO_CTG1:31260489-31260489	C	downstream_gene_variant	MODIFIER	HLA-C	ENSG00000206435	Transcript	ENST00000383487.7	protein_coding	-	-	-	-	-	-	-	-	-	rs2507994	1683	-1	-	HGNC	HGNC:4933	-	-	-	-	-	0.9405	-	-	-	-	-	-	-	-	-
rs2507994	CHR_HSCHR6_MHC_SSTO_CTG1:31260489-31260489	C	downstream_gene_variant	MODIFIER	HLA-C	ENSG00000206435	Transcript	ENST00000400341.7	protein_coding	-	-	-	-	-	-	-	-	-	rs2507994	1683	-1	-	HGNC	HGNC:4933	-	-	-	-	-	0.9405	-	-	-	-	-	-	-	-	-
rs2507994	CHR_HSCHR6_MHC_SSTO_CTG1:31260489-31260489	C	downstream_gene_variant	MODIFIER	HLA-C	ENSG00000206435	Transcript	ENST00000449884.1	protein_coding	-	-	-	-	-	-	-	-	-	rs2507994	3142	-1	cds_start_NF,cds_end_NF	HGNC	HGNC:4933	-	-	-	-	-	0.9405	-	-	-	-	-	-	-	-	-
rs2507994	CHR_HSCHR6_MHC_SSTO_CTG1:31260489-31260489	C	downstream_gene_variant	MODIFIER	HLA-C	ENSG00000206435	Transcript	ENST00000458668.6	protein_coding	-	-	-	-	-	-	-	-	-	rs2507994	1683	-1	-	HGNC	HGNC:4933	-	-	-	-	-	0.9405	-	-	-	-	-	-	-	-	-
rs2507994	CHR_HSCHR6_MHC_SSTO_CTG1:31260489-31260489	C	downstream_gene_variant	MODIFIER	HLA-C	ENSG00000206435	Transcript	ENST00000461470.5	retained_intron	-	-	-	-	-	-	-	-	-	rs2507994	1683	-1	-	HGNC	HGNC:4933	-	-	-	-	-	0.9405	-	-	-	-	-	-	-	-	-
rs2507994	CHR_HSCHR6_MHC_SSTO_CTG1:31260489-31260489	C	downstream_gene_variant	MODIFIER	HLA-C	ENSG00000206435	Transcript	ENST00000461937.5	nonsense_mediated_decay	-	-	-	-	-	-	-	-	-	rs2507994	3138	-1	-	HGNC	HGNC:4933	-	-	-	-	-	0.9405	-	-	-	-	-	-	-	-	-
rs2507994	CHR_HSCHR6_MHC_SSTO_CTG1:31260489-31260489	C	downstream_gene_variant	MODIFIER	HLA-C	ENSG00000206435	Transcript	ENST00000464623.1	retained_intron	-	-	-	-	-	-	-	-	-	rs2507994	4027	-1	-	HGNC	HGNC:4933	-	-	-	-	-	0.9405	-	-	-	-	-	-	-	-	-
rs2507994	CHR_HSCHR6_MHC_SSTO_CTG1:31260489-31260489	C	downstream_gene_variant	MODIFIER	HLA-C	ENSG00000206435	Transcript	ENST00000470176.1	retained_intron	-	-	-	-	-	-	-	-	-	rs2507994	3149	-1	-	HGNC	HGNC:4933	-	-	-	-	-	0.9405	-	-	-	-	-	-	-	-	-
rs2507994	CHR_HSCHR6_MHC_SSTO_CTG1:31260489-31260489	C	downstream_gene_variant	MODIFIER	HLA-C	ENSG00000206435	Transcript	ENST00000485321.5	nonsense_mediated_decay	-	-	-	-	-	-	-	-	-	rs2507994	1683	-1	-	HGNC	HGNC:4933	-	-	-	-	-	0.9405	-	-	-	-	-	-	-	-	-
rs2507994	CHR_HSCHR6_MHC_SSTO_CTG1:31260489-31260489	C	downstream_gene_variant	MODIFIER	HLA-C	ENSG00000206435	Transcript	ENST00000486729.5	retained_intron	-	-	-	-	-	-	-	-	-	rs2507994	1683	-1	-	HGNC	HGNC:4933	-	-	-	-	-	0.9405	-	-	-	-	-	-	-	-	-
rs2507994	CHR_HSCHR6_MHC_SSTO_CTG1:31260489-31260489	C	downstream_gene_variant	MODIFIER	HLA-C	ENSG00000206435	Transcript	ENST00000488240.5	retained_intron	-	-	-	-	-	-	-	-	-	rs2507994	1683	-1	-	HGNC	HGNC:4933	-	-	-	-	-	0.9405	-	-	-	-	-	-	-	-	-
rs2507994	CHR_HSCHR6_MHC_SSTO_CTG1:31260489-31260489	C	downstream_gene_variant	MODIFIER	HLA-B	ENSG00000228964	Transcript	ENST00000640675.1	protein_coding	-	-	-	-	-	-	-	-	-	rs2507994	2423	-1	-	HGNC	HGNC:4932	-	-	-	-	-	0.9405	-	-	-	-	-	-	-	-	-
rs28380782	CHR_HSCHR6_MHC_SSTO_CTG1:31335521-31335521	A	intron_variant	MODIFIER	HLA-B	ENSG00000228964	Transcript	ENST00000640675.1	protein_coding	-	2/2	-	-	-	-	-	-	-	rs28380782	-	-1	-	HGNC	HGNC:4932	-	-	-	-	-	-	-	-	-	-	-	-	-	-	-
rs2596490	CHR_HSCHR6_MHC_SSTO_CTG1:31350922-31350922	G	5_prime_UTR_variant	MODIFIER	HLA-B	ENSG00000228964	Transcript	ENST00000421349.6	protein_coding	1/8	-	-	-	11	-	-	-	-	rs2596490	-	-1	-	HGNC	HGNC:4932	-	-	-	-	-	0.1528	-	-	-	-	-	-	-	-	-
rs2596490	CHR_HSCHR6_MHC_SSTO_CTG1:31350922-31350922	A	5_prime_UTR_variant	MODIFIER	HLA-B	ENSG00000228964	Transcript	ENST00000421349.6	protein_coding	1/8	-	-	-	11	-	-	-	-	rs2596490	-	-1	-	HGNC	HGNC:4932	-	-	-	-	-	-	-	-	-	-	-	-	-	-	-
rs2596490	CHR_HSCHR6_MHC_SSTO_CTG1:31350922-31350922	G	upstream_gene_variant	MODIFIER	HLA-B	ENSG00000228964	Transcript	ENST00000437265.5	protein_coding	-	-	-	-	-	-	-	-	-	rs2596490	815	-1	cds_start_NF	HGNC	HGNC:4932	-	-	-	-	-	0.1528	-	-	-	-	-	-	-	-	-
rs2596490	CHR_HSCHR6_MHC_SSTO_CTG1:31350922-31350922	A	upstream_gene_variant	MODIFIER	HLA-B	ENSG00000228964	Transcript	ENST00000437265.5	protein_coding	-	-	-	-	-	-	-	-	-	rs2596490	815	-1	cds_start_NF	HGNC	HGNC:4932	-	-	-	-	-	-	-	-	-	-	-	-	-	-	-
rs2596490	CHR_HSCHR6_MHC_SSTO_CTG1:31350922-31350922	G	upstream_gene_variant	MODIFIER	HLA-B	ENSG00000228964	Transcript	ENST00000445610.1	protein_coding	-	-	-	-	-	-	-	-	-	rs2596490	157	-1	cds_end_NF	HGNC	HGNC:4932	-	-	-	-	-	0.1528	-	-	-	-	-	-	-	-	-
rs2596490	CHR_HSCHR6_MHC_SSTO_CTG1:31350922-31350922	A	upstream_gene_variant	MODIFIER	HLA-B	ENSG00000228964	Transcript	ENST00000445610.1	protein_coding	-	-	-	-	-	-	-	-	-	rs2596490	157	-1	cds_end_NF	HGNC	HGNC:4932	-	-	-	-	-	-	-	-	-	-	-	-	-	-	-
rs2596490	CHR_HSCHR6_MHC_SSTO_CTG1:31350922-31350922	G	upstream_gene_variant	MODIFIER	HLA-B	ENSG00000228964	Transcript	ENST00000463600.5	retained_intron	-	-	-	-	-	-	-	-	-	rs2596490	2143	-1	-	HGNC	HGNC:4932	-	-	-	-	-	0.1528	-	-	-	-	-	-	-	-	-
rs2596490	CHR_HSCHR6_MHC_SSTO_CTG1:31350922-31350922	A	upstream_gene_variant	MODIFIER	HLA-B	ENSG00000228964	Transcript	ENST00000463600.5	retained_intron	-	-	-	-	-	-	-	-	-	rs2596490	2143	-1	-	HGNC	HGNC:4932	-	-	-	-	-	-	-	-	-	-	-	-	-	-	-
rs2596490	CHR_HSCHR6_MHC_SSTO_CTG1:31350922-31350922	G	upstream_gene_variant	MODIFIER	HLA-B	ENSG00000228964	Transcript	ENST00000463832.1	retained_intron	-	-	-	-	-	-	-	-	-	rs2596490	40	-1	-	HGNC	HGNC:4932	-	-	-	-	-	0.1528	-	-	-	-	-	-	-	-	-
rs2596490	CHR_HSCHR6_MHC_SSTO_CTG1:31350922-31350922	A	upstream_gene_variant	MODIFIER	HLA-B	ENSG00000228964	Transcript	ENST00000463832.1	retained_intron	-	-	-	-	-	-	-	-	-	rs2596490	40	-1	-	HGNC	HGNC:4932	-	-	-	-	-	-	-	-	-	-	-	-	-	-	-
rs2596490	CHR_HSCHR6_MHC_SSTO_CTG1:31350922-31350922	G	upstream_gene_variant	MODIFIER	HLA-B	ENSG00000228964	Transcript	ENST00000475902.1	retained_intron	-	-	-	-	-	-	-	-	-	rs2596490	1417	-1	-	HGNC	HGNC:4932	-	-	-	-	-	0.1528	-	-	-	-	-	-	-	-	-
rs2596490	CHR_HSCHR6_MHC_SSTO_CTG1:31350922-31350922	A	upstream_gene_variant	MODIFIER	HLA-B	ENSG00000228964	Transcript	ENST00000475902.1	retained_intron	-	-	-	-	-	-	-	-	-	rs2596490	1417	-1	-	HGNC	HGNC:4932	-	-	-	-	-	-	-	-	-	-	-	-	-	-	-
rs2596490	CHR_HSCHR6_MHC_SSTO_CTG1:31350922-31350922	G	upstream_gene_variant	MODIFIER	HLA-B	ENSG00000228964	Transcript	ENST00000491669.5	retained_intron	-	-	-	-	-	-	-	-	-	rs2596490	2413	-1	-	HGNC	HGNC:4932	-	-	-	-	-	0.1528	-	-	-	-	-	-	-	-	-
rs2596490	CHR_HSCHR6_MHC_SSTO_CTG1:31350922-31350922	A	upstream_gene_variant	MODIFIER	HLA-B	ENSG00000228964	Transcript	ENST00000491669.5	retained_intron	-	-	-	-	-	-	-	-	-	rs2596490	2413	-1	-	HGNC	HGNC:4932	-	-	-	-	-	-	-	-	-	-	-	-	-	-	-
rs2596490	CHR_HSCHR6_MHC_SSTO_CTG1:31350922-31350922	G	upstream_gene_variant	MODIFIER	HLA-B	ENSG00000228964	Transcript	ENST00000498484.5	nonsense_mediated_decay	-	-	-	-	-	-	-	-	-	rs2596490	59	-1	-	HGNC	HGNC:4932	-	-	-	-	-	0.1528	-	-	-	-	-	-	-	-	-
rs2596490	CHR_HSCHR6_MHC_SSTO_CTG1:31350922-31350922	A	upstream_gene_variant	MODIFIER	HLA-B	ENSG00000228964	Transcript	ENST00000498484.5	nonsense_mediated_decay	-	-	-	-	-	-	-	-	-	rs2596490	59	-1	-	HGNC	HGNC:4932	-	-	-	-	-	-	-	-	-	-	-	-	-	-	-
rs2596490	CHR_HSCHR6_MHC_SSTO_CTG1:31350922-31350922	G	upstream_gene_variant	MODIFIER	HLA-B	ENSG00000228964	Transcript	ENST00000639999.1	protein_coding	-	-	-	-	-	-	-	-	-	rs2596490	1815	-1	-	HGNC	HGNC:4932	-	-	-	-	-	0.1528	-	-	-	-	-	-	-	-	-
rs2596490	CHR_HSCHR6_MHC_SSTO_CTG1:31350922-31350922	A	upstream_gene_variant	MODIFIER	HLA-B	ENSG00000228964	Transcript	ENST00000639999.1	protein_coding	-	-	-	-	-	-	-	-	-	rs2596490	1815	-1	-	HGNC	HGNC:4932	-	-	-	-	-	-	-	-	-	-	-	-	-	-	-
rs2596490	CHR_HSCHR6_MHC_SSTO_CTG1:31350922-31350922	G	upstream_gene_variant	MODIFIER	HLA-B	ENSG00000228964	Transcript	ENST00000640675.1	protein_coding	-	-	-	-	-	-	-	-	-	rs2596490	1815	-1	-	HGNC	HGNC:4932	-	-	-	-	-	0.1528	-	-	-	-	-	-	-	-	-
rs2596490	CHR_HSCHR6_MHC_SSTO_CTG1:31350922-31350922	A	upstream_gene_variant	MODIFIER	HLA-B	ENSG00000228964	Transcript	ENST00000640675.1	protein_coding	-	-	-	-	-	-	-	-	-	rs2596490	1815	-1	-	HGNC	HGNC:4932	-	-	-	-	-	-	-	-	-	-	-	-	-	-	-
rs9266636	CHR_HSCHR6_MHC_SSTO_CTG1:31372944-31372944	G	downstream_gene_variant	MODIFIER	HLA-S	ENSG00000226027	Transcript	ENST00000416556.1	unprocessed_pseudogene	-	-	-	-	-	-	-	-	-	rs9266636	2858	-1	-	HGNC	HGNC:19395	-	-	-	-	-	0.5172	-	-	-	-	-	-	-	-	-
rs9266636	CHR_HSCHR6_MHC_SSTO_CTG1:31372944-31372944	G	upstream_gene_variant	MODIFIER	ZDHHC20P2	ENSG00000227405	Transcript	ENST00000427014.1	processed_pseudogene	-	-	-	-	-	-	-	-	-	rs9266636	1180	1	-	HGNC	HGNC:33457	-	-	-	-	-	0.5172	-	-	-	-	-	-	-	-	-
rs9266636	CHR_HSCHR6_MHC_SSTO_CTG1:31372944-31372944	G	downstream_gene_variant	MODIFIER	BX248310.2	ENSG00000232244	Transcript	ENST00000447153.1	processed_pseudogene	-	-	-	-	-	-	-	-	-	rs9266636	1240	1	-	Clone_based_ensembl_gene	-	-	-	-	-	-	0.5172	-	-	-	-	-	-	-	-	-
rs115027829	CHR_HSCHR6_MHC_SSTO_CTG1:32411037-32411037	T	intron_variant,NMD_transcript_variant	MODIFIER	BTNL2	ENSG00000224242	Transcript	ENST00000427760.4	nonsense_mediated_decay	-	2/4	-	-	-	-	-	-	-	rs115027829	-	-1	-	HGNC	HGNC:1142	-	1	-	-	-	-	-	-	-	-	-	-	-	-	-
rs115027829	CHR_HSCHR6_MHC_SSTO_CTG1:32411037-32411037	T	intron_variant	MODIFIER	BTNL2	ENSG00000224242	Transcript	ENST00000433826.5	protein_coding	-	2/6	-	-	-	-	-	-	-	rs115027829	-	-1	-	HGNC	HGNC:1142	-	5	-	-	-	-	-	-	-	-	-	-	-	-	-
rs115027829	CHR_HSCHR6_MHC_SSTO_CTG1:32411037-32411037	T	downstream_gene_variant	MODIFIER	BTNL2	ENSG00000224242	Transcript	ENST00000458467.1	protein_coding	-	-	-	-	-	-	-	-	-	rs115027829	1391	-1	cds_end_NF	HGNC	HGNC:1142	-	1	-	-	-	-	-	-	-	-	-	-	-	-	-
rs115027829	CHR_HSCHR6_MHC_SSTO_CTG1:32411037-32411037	T	intron_variant	MODIFIER	BTNL2	ENSG00000224242	Transcript	ENST00000548253.2	protein_coding	-	1/3	-	-	-	-	-	-	-	rs115027829	-	-1	-	HGNC	HGNC:1142	-	1	-	-	-	-	-	-	-	-	-	-	-	-	-
rs115027829	CHR_HSCHR6_MHC_SSTO_CTG1:32411037-32411037	T	intron_variant	MODIFIER	BTNL2	ENSG00000224242	Transcript	ENST00000548835.5	protein_coding	-	2/5	-	-	-	-	-	-	-	rs115027829	-	-1	-	HGNC	HGNC:1142	-	5	-	-	-	-	-	-	-	-	-	-	-	-	-
rs115027829	CHR_HSCHR6_MHC_SSTO_CTG1:32411037-32411037	T	intron_variant	MODIFIER	BTNL2	ENSG00000224242	Transcript	ENST00000551669.4	protein_coding	-	2/4	-	-	-	-	-	-	-	rs115027829	-	-1	-	HGNC	HGNC:1142	-	1	-	-	-	-	-	-	-	-	-	-	-	-	-
rs113690616	CHR_HSCHR6_MHC_SSTO_CTG1:32691784-32691784	T	intron_variant	MODIFIER	HLA-DRB1	ENSG00000228080	Transcript	ENST00000412634.5	protein_coding	-	2/3	-	-	-	-	-	-	-	rs113690616	-	-1	cds_start_NF,cds_end_NF	HGNC	HGNC:4948	-	-	-	-	-	0.0615	-	-	-	-	-	-	-	-	-
rs7450706	CHR_HSCHR6_MHC_SSTO_CTG1:32694206-32694206	G	intron_variant	MODIFIER	HLA-DRB1	ENSG00000228080	Transcript	ENST00000412634.5	protein_coding	-	2/3	-	-	-	-	-	-	-	rs7450706	-	-1	cds_start_NF,cds_end_NF	HGNC	HGNC:4948	-	-	-	-	-	-	-	-	-	-	-	-	-	-	-
rs7450706	CHR_HSCHR6_MHC_SSTO_CTG1:32694206-32694206	T	intron_variant	MODIFIER	HLA-DRB1	ENSG00000228080	Transcript	ENST00000412634.5	protein_coding	-	2/3	-	-	-	-	-	-	-	rs7450706	-	-1	cds_start_NF,cds_end_NF	HGNC	HGNC:4948	-	-	-	-	-	0.0857	-	-	-	-	-	-	-	-	-
rs113742050	CHR_HSCHR6_MHC_SSTO_CTG1:32701207-32701207	A	intron_variant	MODIFIER	HLA-DRB1	ENSG00000228080	Transcript	ENST00000412634.5	protein_coding	-	2/3	-	-	-	-	-	-	-	rs113742050	-	-1	cds_start_NF,cds_end_NF	HGNC	HGNC:4948	-	-	-	-	-	-	-	-	-	-	-	-	-	-	-
rs113742050	CHR_HSCHR6_MHC_SSTO_CTG1:32701207-32701207	T	intron_variant	MODIFIER	HLA-DRB1	ENSG00000228080	Transcript	ENST00000412634.5	protein_coding	-	2/3	-	-	-	-	-	-	-	rs113742050	-	-1	cds_start_NF,cds_end_NF	HGNC	HGNC:4948	-	-	-	-	-	0.0184	-	-	-	-	-	-	-	-	-
rs34304006	CHR_HSCHR6_MHC_SSTO_CTG1:32713765-32713765	C	intergenic_variant	MODIFIER	-	-	-	-	-	-	-	-	-	-	-	-	-	-	rs34304006	-	-	-	-	-	-	-	-	-	-	0.1294	-	-	-	-	-	-	-	-	-
rs200991817	CHR_HSCHR6_MHC_SSTO_CTG1:32713862-32713862	A	intergenic_variant	MODIFIER	-	-	-	-	-	-	-	-	-	-	-	-	-	-	rs200991817	-	-	-	-	-	-	-	-	-	-	-	-	-	-	-	-	-	-	-	-
rs200991817	CHR_HSCHR6_MHC_SSTO_CTG1:32713862-32713862	T	intergenic_variant	MODIFIER	-	-	-	-	-	-	-	-	-	-	-	-	-	-	rs200991817	-	-	-	-	-	-	-	-	-	-	0.0371	-	-	-	-	-	-	-	-	-
rs73728611	CHR_HSCHR6_MHC_SSTO_CTG1:32715123-32715123	G	intergenic_variant	MODIFIER	-	-	-	-	-	-	-	-	-	-	-	-	-	-	rs73728611	-	-	-	-	-	-	-	-	-	-	0.0601	-	-	1	-	-	-	-	-	-
rs566952760	CHR_HSCHR6_MHC_SSTO_CTG1:32718415-32718415	T	intergenic_variant	MODIFIER	-	-	-	-	-	-	-	-	-	-	-	-	-	-	rs566952760	-	-	-	-	-	-	-	-	-	-	0.0427	-	-	-	-	-	-	-	-	-
rs116189786	CHR_HSCHR6_MHC_SSTO_CTG1:32719300-32719300	G	intergenic_variant	MODIFIER	-	-	-	-	-	-	-	-	-	-	-	-	-	-	rs116189786	-	-	-	-	-	-	-	-	-	-	0.0431	-	-	1	-	-	-	-	-	-
rs114741460	CHR_HSCHR6_MHC_SSTO_CTG1:32720006-32720006	A	intergenic_variant	MODIFIER	-	-	-	-	-	-	-	-	-	-	-	-	-	-	rs114741460	-	-	-	-	-	-	-	-	-	-	-	-	-	-	-	-	-	-	-	-
rs114741460	CHR_HSCHR6_MHC_SSTO_CTG1:32720006-32720006	T	intergenic_variant	MODIFIER	-	-	-	-	-	-	-	-	-	-	-	-	-	-	rs114741460	-	-	-	-	-	-	-	-	-	-	0.0090	-	-	-	-	-	-	-	-	-
rs114786106	CHR_HSCHR6_MHC_SSTO_CTG1:32722504-32722504	G	intergenic_variant	MODIFIER	-	-	-	-	-	-	-	-	-	-	-	-	-	-	rs114786106	-	-	-	-	-	-	-	-	-	-	0.0962	-	-	-	-	-	-	-	-	-
rs114655816	CHR_HSCHR6_MHC_SSTO_CTG1:32723096-32723096	A	intergenic_variant	MODIFIER	-	-	-	-	-	-	-	-	-	-	-	-	-	-	rs114655816	-	-	-	-	-	-	-	-	-	-	-	-	-	-	-	-	-	-	-	-
rs11754883	CHR_HSCHR6_MHC_SSTO_CTG1:32723609-32723609	A	intergenic_variant	MODIFIER	-	-	-	-	-	-	-	-	-	-	-	-	-	-	rs11754883	-	-	-	-	-	-	-	-	-	-	0.0579	-	-	-	-	-	-	-	-	-
rs73728894	CHR_HSCHR6_MHC_SSTO_CTG1:32724837-32724837	C	intergenic_variant	MODIFIER	-	-	-	-	-	-	-	-	-	-	-	-	-	-	rs73728894	-	-	-	-	-	-	-	-	-	-	0.0573	-	-	-	-	-	-	-	-	-
rs9273379	CHR_HSCHR6_MHC_SSTO_CTG1:32747790-32747790	A	downstream_gene_variant	MODIFIER	HLA-DQB1	ENSG00000231939	Transcript	ENST00000414518.2	protein_coding	-	-	-	-	-	-	-	-	-	rs9273379	373	-1	-	HGNC	HGNC:4944	-	-	-	-	-	-	-	-	1	-	-	-	-	-	-
rs9273379	CHR_HSCHR6_MHC_SSTO_CTG1:32747790-32747790	G	downstream_gene_variant	MODIFIER	HLA-DQB1	ENSG00000231939	Transcript	ENST00000414518.2	protein_coding	-	-	-	-	-	-	-	-	-	rs9273379	373	-1	-	HGNC	HGNC:4944	-	-	-	-	-	0.1500	-	-	1	-	-	-	-	-	-
rs9273379	CHR_HSCHR6_MHC_SSTO_CTG1:32747790-32747790	A	downstream_gene_variant	MODIFIER	BX248406.2	ENSG00000243245	Transcript	ENST00000444989.1	lncRNA	-	-	-	-	-	-	-	-	-	rs9273379	792	-1	-	Clone_based_ensembl_gene	-	-	3	-	-	-	-	-	-	1	-	-	-	-	-	-
rs9273379	CHR_HSCHR6_MHC_SSTO_CTG1:32747790-32747790	G	downstream_gene_variant	MODIFIER	BX248406.2	ENSG00000243245	Transcript	ENST00000444989.1	lncRNA	-	-	-	-	-	-	-	-	-	rs9273379	792	-1	-	Clone_based_ensembl_gene	-	-	3	-	-	-	0.1500	-	-	1	-	-	-	-	-	-
rs9273379	CHR_HSCHR6_MHC_SSTO_CTG1:32747790-32747790	A	upstream_gene_variant	MODIFIER	HLA-DQB1-AS1	ENSG00000230414	Transcript	ENST00000456485.1	lncRNA	-	-	-	-	-	-	-	-	-	rs9273379	786	1	-	HGNC	HGNC:39762	-	-	-	-	-	-	-	-	1	-	-	-	-	-	-
rs9273379	CHR_HSCHR6_MHC_SSTO_CTG1:32747790-32747790	G	upstream_gene_variant	MODIFIER	HLA-DQB1-AS1	ENSG00000230414	Transcript	ENST00000456485.1	lncRNA	-	-	-	-	-	-	-	-	-	rs9273379	786	1	-	HGNC	HGNC:39762	-	-	-	-	-	0.1500	-	-	1	-	-	-	-	-	-
rs2854275	CHR_HSCHR6_MHC_SSTO_CTG1:32749349-32749349	A	intron_variant	MODIFIER	HLA-DQB1	ENSG00000231939	Transcript	ENST00000414518.2	protein_coding	-	4/4	-	-	-	-	-	-	-	rs2854275	-	-1	-	HGNC	HGNC:4944	-	-	-	-	-	0.0649	-	-	1	23326239,27449795,30656477,25052311,26975663,28510587,23378606,29589073,31619474	-	-	-	-	-
rs2854275	CHR_HSCHR6_MHC_SSTO_CTG1:32749349-32749349	A	intron_variant,non_coding_transcript_variant	MODIFIER	BX248406.2	ENSG00000243245	Transcript	ENST00000444989.1	lncRNA	-	1/1	-	-	-	-	-	-	-	rs2854275	-	-1	-	Clone_based_ensembl_gene	-	-	3	-	-	-	0.0649	-	-	1	23326239,27449795,30656477,25052311,26975663,28510587,23378606,29589073,31619474	-	-	-	-	-
rs2854275	CHR_HSCHR6_MHC_SSTO_CTG1:32749349-32749349	A	non_coding_transcript_exon_variant	MODIFIER	HLA-DQB1-AS1	ENSG00000230414	Transcript	ENST00000456485.1	lncRNA	2/2	-	-	-	475	-	-	-	-	rs2854275	-	1	-	HGNC	HGNC:39762	-	-	-	-	-	0.0649	-	-	1	23326239,27449795,30656477,25052311,26975663,28510587,23378606,29589073,31619474	-	-	-	-	-
rs2647032	CHR_HSCHR6_MHC_SSTO_CTG1:32750850-32750850	C	missense_variant	MODERATE	HLA-DQB1	ENSG00000231939	Transcript	ENST00000414518.2	protein_coding	3/5	-	-	-	587	500	167	D/G	gAc/gGc	rs2647032	-	-1	-	HGNC	HGNC:4944	-	-	-	tolerated(1)	benign(0)	0.1012	-	-	-	-	-	-	-	-	-
rs2647032	CHR_HSCHR6_MHC_SSTO_CTG1:32750850-32750850	G	missense_variant	MODERATE	HLA-DQB1	ENSG00000231939	Transcript	ENST00000414518.2	protein_coding	3/5	-	-	-	587	500	167	D/A	gAc/gCc	rs2647032	-	-1	-	HGNC	HGNC:4944	-	-	-	deleterious(0.02)	benign(0.219)	-	-	-	-	-	-	-	-	-	-
rs2647032	CHR_HSCHR6_MHC_SSTO_CTG1:32750850-32750850	C	intron_variant,non_coding_transcript_variant	MODIFIER	BX248406.2	ENSG00000243245	Transcript	ENST00000444989.1	lncRNA	-	1/1	-	-	-	-	-	-	-	rs2647032	-	-1	-	Clone_based_ensembl_gene	-	-	3	-	-	-	0.1012	-	-	-	-	-	-	-	-	-
rs2647032	CHR_HSCHR6_MHC_SSTO_CTG1:32750850-32750850	G	intron_variant,non_coding_transcript_variant	MODIFIER	BX248406.2	ENSG00000243245	Transcript	ENST00000444989.1	lncRNA	-	1/1	-	-	-	-	-	-	-	rs2647032	-	-1	-	Clone_based_ensembl_gene	-	-	3	-	-	-	-	-	-	-	-	-	-	-	-	-
rs2647032	CHR_HSCHR6_MHC_SSTO_CTG1:32750850-32750850	C	downstream_gene_variant	MODIFIER	HLA-DQB1-AS1	ENSG00000230414	Transcript	ENST00000456485.1	lncRNA	-	-	-	-	-	-	-	-	-	rs2647032	1425	1	-	HGNC	HGNC:39762	-	-	-	-	-	0.1012	-	-	-	-	-	-	-	-	-
rs2647032	CHR_HSCHR6_MHC_SSTO_CTG1:32750850-32750850	G	downstream_gene_variant	MODIFIER	HLA-DQB1-AS1	ENSG00000230414	Transcript	ENST00000456485.1	lncRNA	-	-	-	-	-	-	-	-	-	rs2647032	1425	1	-	HGNC	HGNC:39762	-	-	-	-	-	-	-	-	-	-	-	-	-	-	-
rs9274063	CHR_HSCHR6_MHC_SSTO_CTG1:32751039-32751039	A	intron_variant	MODIFIER	HLA-DQB1	ENSG00000231939	Transcript	ENST00000414518.2	protein_coding	-	2/4	-	-	-	-	-	-	-	rs9274063	-	-1	-	HGNC	HGNC:4944	-	-	-	-	-	0.0455	-	-	-	-	-	-	-	-	-
rs9274063	CHR_HSCHR6_MHC_SSTO_CTG1:32751039-32751039	T	intron_variant	MODIFIER	HLA-DQB1	ENSG00000231939	Transcript	ENST00000414518.2	protein_coding	-	2/4	-	-	-	-	-	-	-	rs9274063	-	-1	-	HGNC	HGNC:4944	-	-	-	-	-	-	-	-	-	-	-	-	-	-	-
rs9274063	CHR_HSCHR6_MHC_SSTO_CTG1:32751039-32751039	A	intron_variant,non_coding_transcript_variant	MODIFIER	BX248406.2	ENSG00000243245	Transcript	ENST00000444989.1	lncRNA	-	1/1	-	-	-	-	-	-	-	rs9274063	-	-1	-	Clone_based_ensembl_gene	-	-	3	-	-	-	0.0455	-	-	-	-	-	-	-	-	-
rs9274063	CHR_HSCHR6_MHC_SSTO_CTG1:32751039-32751039	T	intron_variant,non_coding_transcript_variant	MODIFIER	BX248406.2	ENSG00000243245	Transcript	ENST00000444989.1	lncRNA	-	1/1	-	-	-	-	-	-	-	rs9274063	-	-1	-	Clone_based_ensembl_gene	-	-	3	-	-	-	-	-	-	-	-	-	-	-	-	-
rs9274063	CHR_HSCHR6_MHC_SSTO_CTG1:32751039-32751039	A	downstream_gene_variant	MODIFIER	HLA-DQB1-AS1	ENSG00000230414	Transcript	ENST00000456485.1	lncRNA	-	-	-	-	-	-	-	-	-	rs9274063	1614	1	-	HGNC	HGNC:39762	-	-	-	-	-	0.0455	-	-	-	-	-	-	-	-	-
rs9274063	CHR_HSCHR6_MHC_SSTO_CTG1:32751039-32751039	T	downstream_gene_variant	MODIFIER	HLA-DQB1-AS1	ENSG00000230414	Transcript	ENST00000456485.1	lncRNA	-	-	-	-	-	-	-	-	-	rs9274063	1614	1	-	HGNC	HGNC:39762	-	-	-	-	-	-	-	-	-	-	-	-	-	-	-
rs35696625	CHR_HSCHR6_MHC_SSTO_CTG1:32752170-32752170	A	intron_variant	MODIFIER	HLA-DQB1	ENSG00000231939	Transcript	ENST00000414518.2	protein_coding	-	2/4	-	-	-	-	-	-	-	rs35696625	-	-1	-	HGNC	HGNC:4944	-	-	-	-	-	-	-	-	-	-	-	-	-	-	-
rs35696625	CHR_HSCHR6_MHC_SSTO_CTG1:32752170-32752170	C	intron_variant	MODIFIER	HLA-DQB1	ENSG00000231939	Transcript	ENST00000414518.2	protein_coding	-	2/4	-	-	-	-	-	-	-	rs35696625	-	-1	-	HGNC	HGNC:4944	-	-	-	-	-	0.1366	-	-	-	-	-	-	-	-	-
rs35696625	CHR_HSCHR6_MHC_SSTO_CTG1:32752170-32752170	A	upstream_gene_variant	MODIFIER	BX248406.2	ENSG00000243245	Transcript	ENST00000444989.1	lncRNA	-	-	-	-	-	-	-	-	-	rs35696625	999	-1	-	Clone_based_ensembl_gene	-	-	3	-	-	-	-	-	-	-	-	-	-	-	-	-
rs35696625	CHR_HSCHR6_MHC_SSTO_CTG1:32752170-32752170	C	upstream_gene_variant	MODIFIER	BX248406.2	ENSG00000243245	Transcript	ENST00000444989.1	lncRNA	-	-	-	-	-	-	-	-	-	rs35696625	999	-1	-	Clone_based_ensembl_gene	-	-	3	-	-	-	0.1366	-	-	-	-	-	-	-	-	-
rs35696625	CHR_HSCHR6_MHC_SSTO_CTG1:32752170-32752170	A	downstream_gene_variant	MODIFIER	HLA-DQB1-AS1	ENSG00000230414	Transcript	ENST00000456485.1	lncRNA	-	-	-	-	-	-	-	-	-	rs35696625	2745	1	-	HGNC	HGNC:39762	-	-	-	-	-	-	-	-	-	-	-	-	-	-	-
rs35696625	CHR_HSCHR6_MHC_SSTO_CTG1:32752170-32752170	C	downstream_gene_variant	MODIFIER	HLA-DQB1-AS1	ENSG00000230414	Transcript	ENST00000456485.1	lncRNA	-	-	-	-	-	-	-	-	-	rs35696625	2745	1	-	HGNC	HGNC:39762	-	-	-	-	-	0.1366	-	-	-	-	-	-	-	-	-
rs28746771	CHR_HSCHR6_MHC_SSTO_CTG1:32753072-32753072	C	intron_variant	MODIFIER	HLA-DQB1	ENSG00000231939	Transcript	ENST00000414518.2	protein_coding	-	2/4	-	-	-	-	-	-	-	rs28746771	-	-1	-	HGNC	HGNC:4944	-	-	-	-	-	-	-	-	-	-	-	-	-	-	-
rs28746771	CHR_HSCHR6_MHC_SSTO_CTG1:32753072-32753072	A	intron_variant	MODIFIER	HLA-DQB1	ENSG00000231939	Transcript	ENST00000414518.2	protein_coding	-	2/4	-	-	-	-	-	-	-	rs28746771	-	-1	-	HGNC	HGNC:4944	-	-	-	-	-	-	-	-	-	-	-	-	-	-	-
rs28746771	CHR_HSCHR6_MHC_SSTO_CTG1:32753072-32753072	G	intron_variant	MODIFIER	HLA-DQB1	ENSG00000231939	Transcript	ENST00000414518.2	protein_coding	-	2/4	-	-	-	-	-	-	-	rs28746771	-	-1	-	HGNC	HGNC:4944	-	-	-	-	-	-	-	-	-	-	-	-	-	-	-
rs28746771	CHR_HSCHR6_MHC_SSTO_CTG1:32753072-32753072	C	upstream_gene_variant	MODIFIER	BX248406.2	ENSG00000243245	Transcript	ENST00000444989.1	lncRNA	-	-	-	-	-	-	-	-	-	rs28746771	1901	-1	-	Clone_based_ensembl_gene	-	-	3	-	-	-	-	-	-	-	-	-	-	-	-	-
rs28746771	CHR_HSCHR6_MHC_SSTO_CTG1:32753072-32753072	A	upstream_gene_variant	MODIFIER	BX248406.2	ENSG00000243245	Transcript	ENST00000444989.1	lncRNA	-	-	-	-	-	-	-	-	-	rs28746771	1901	-1	-	Clone_based_ensembl_gene	-	-	3	-	-	-	-	-	-	-	-	-	-	-	-	-
rs28746771	CHR_HSCHR6_MHC_SSTO_CTG1:32753072-32753072	G	upstream_gene_variant	MODIFIER	BX248406.2	ENSG00000243245	Transcript	ENST00000444989.1	lncRNA	-	-	-	-	-	-	-	-	-	rs28746771	1901	-1	-	Clone_based_ensembl_gene	-	-	3	-	-	-	-	-	-	-	-	-	-	-	-	-
rs28746771	CHR_HSCHR6_MHC_SSTO_CTG1:32753072-32753072	C	downstream_gene_variant	MODIFIER	HLA-DQB1-AS1	ENSG00000230414	Transcript	ENST00000456485.1	lncRNA	-	-	-	-	-	-	-	-	-	rs28746771	3647	1	-	HGNC	HGNC:39762	-	-	-	-	-	-	-	-	-	-	-	-	-	-	-
rs28746771	CHR_HSCHR6_MHC_SSTO_CTG1:32753072-32753072	A	downstream_gene_variant	MODIFIER	HLA-DQB1-AS1	ENSG00000230414	Transcript	ENST00000456485.1	lncRNA	-	-	-	-	-	-	-	-	-	rs28746771	3647	1	-	HGNC	HGNC:39762	-	-	-	-	-	-	-	-	-	-	-	-	-	-	-
rs28746771	CHR_HSCHR6_MHC_SSTO_CTG1:32753072-32753072	G	downstream_gene_variant	MODIFIER	HLA-DQB1-AS1	ENSG00000230414	Transcript	ENST00000456485.1	lncRNA	-	-	-	-	-	-	-	-	-	rs28746771	3647	1	-	HGNC	HGNC:39762	-	-	-	-	-	-	-	-	-	-	-	-	-	-	-
rs28746828	CHR_HSCHR6_MHC_SSTO_CTG1:32754608-32754608	A	intron_variant	MODIFIER	HLA-DQB1	ENSG00000231939	Transcript	ENST00000414518.2	protein_coding	-	1/4	-	-	-	-	-	-	-	rs28746828	-	-1	-	HGNC	HGNC:4944	-	-	-	-	-	-	-	-	-	-	-	-	-	-	-
rs28746828	CHR_HSCHR6_MHC_SSTO_CTG1:32754608-32754608	T	intron_variant	MODIFIER	HLA-DQB1	ENSG00000231939	Transcript	ENST00000414518.2	protein_coding	-	1/4	-	-	-	-	-	-	-	rs28746828	-	-1	-	HGNC	HGNC:4944	-	-	-	-	-	-	-	-	-	-	-	-	-	-	-
rs28746828	CHR_HSCHR6_MHC_SSTO_CTG1:32754608-32754608	A	upstream_gene_variant	MODIFIER	BX248406.2	ENSG00000243245	Transcript	ENST00000444989.1	lncRNA	-	-	-	-	-	-	-	-	-	rs28746828	3437	-1	-	Clone_based_ensembl_gene	-	-	3	-	-	-	-	-	-	-	-	-	-	-	-	-
rs28746828	CHR_HSCHR6_MHC_SSTO_CTG1:32754608-32754608	T	upstream_gene_variant	MODIFIER	BX248406.2	ENSG00000243245	Transcript	ENST00000444989.1	lncRNA	-	-	-	-	-	-	-	-	-	rs28746828	3437	-1	-	Clone_based_ensembl_gene	-	-	3	-	-	-	-	-	-	-	-	-	-	-	-	-
rs6908943	CHR_HSCHR6_MHC_SSTO_CTG1:32756235-32756235	T	upstream_gene_variant	MODIFIER	HLA-DQB1	ENSG00000231939	Transcript	ENST00000414518.2	protein_coding	-	-	-	-	-	-	-	-	-	rs6908943	825	-1	-	HGNC	HGNC:4944	-	-	-	-	-	0.2069	-	-	1	20018019,30285260	-	-	-	-	-
rs3828805	CHR_HSCHR6_MHC_SSTO_CTG1:32758065-32758065	T	upstream_gene_variant	MODIFIER	HLA-DQB1	ENSG00000231939	Transcript	ENST00000414518.2	protein_coding	-	-	-	-	-	-	-	-	-	rs3828805	2655	-1	-	HGNC	HGNC:4944	-	-	-	-	-	0.1803	-	-	1	27749845	-	-	-	-	-
rs3828805	CHR_HSCHR6_MHC_SSTO_CTG1:32758065-32758065	A	upstream_gene_variant	MODIFIER	HLA-DQB1	ENSG00000231939	Transcript	ENST00000414518.2	protein_coding	-	-	-	-	-	-	-	-	-	rs3828805	2655	-1	-	HGNC	HGNC:4944	-	-	-	-	-	-	-	-	1	27749845	-	-	-	-	-
rs6457621	CHR_HSCHR6_MHC_SSTO_CTG1:32788465-32788465	A	intergenic_variant	MODIFIER	-	-	-	-	-	-	-	-	-	-	-	-	-	-	rs386699674,rs6457621	-	-	-	-	-	-	-	-	-	-	-	-	-	-	-	-	-	-	-	-
rs6457621	CHR_HSCHR6_MHC_SSTO_CTG1:32788465-32788465	T	intergenic_variant	MODIFIER	-	-	-	-	-	-	-	-	-	-	-	-	-	-	rs386699674,rs6457621	-	-	-	-	-	-	-	-	-	-	-	-	-	-	-	-	-	-	-	-
rs6932517	CHR_HSCHR6_MHC_SSTO_CTG1:32801988-32801988	C	upstream_gene_variant	MODIFIER	MTCO3P1	ENSG00000233317	Transcript	ENST00000416752.1	unprocessed_pseudogene	-	-	-	-	-	-	-	-	-	rs6932517	2938	-1	-	HGNC	HGNC:31342	-	-	-	-	-	0.3389	-	-	-	29374629,29158528	-	-	-	-	-
rs6932517	CHR_HSCHR6_MHC_SSTO_CTG1:32801988-32801988	T	upstream_gene_variant	MODIFIER	MTCO3P1	ENSG00000233317	Transcript	ENST00000416752.1	unprocessed_pseudogene	-	-	-	-	-	-	-	-	-	rs6932517	2938	-1	-	HGNC	HGNC:31342	-	-	-	-	-	-	-	-	-	29374629,29158528	-	-	-	-	-
rs9276016	CHR_HSCHR6_MHC_SSTO_CTG1:32818619-32818619	C	downstream_gene_variant	MODIFIER	HLA-DQB3	ENSG00000234968	Transcript	ENST00000430338.1	unprocessed_pseudogene	-	-	-	-	-	-	-	-	-	rs9276016	3751	-1	-	HGNC	HGNC:4946	-	-	-	-	-	-	-	-	-	-	-	-	-	-	-
rs9276016	CHR_HSCHR6_MHC_SSTO_CTG1:32818619-32818619	T	downstream_gene_variant	MODIFIER	HLA-DQB3	ENSG00000234968	Transcript	ENST00000430338.1	unprocessed_pseudogene	-	-	-	-	-	-	-	-	-	rs9276016	3751	-1	-	HGNC	HGNC:4946	-	-	-	-	-	-	-	-	-	-	-	-	-	-	-
rs9276084	CHR_HSCHR6_MHC_SSTO_CTG1:32820501-32820501	A	downstream_gene_variant	MODIFIER	HLA-DQB3	ENSG00000234968	Transcript	ENST00000430338.1	unprocessed_pseudogene	-	-	-	-	-	-	-	-	-	rs9276084	1869	-1	-	HGNC	HGNC:4946	-	-	-	-	-	0.1923	-	-	-	-	-	-	-	-	-
rs5014415	CHR_HSCHR6_MHC_SSTO_CTG1:32843273-32843273	T	downstream_gene_variant	MODIFIER	HLA-DQA2	ENSG00000231526	Transcript	ENST00000415898.2	protein_coding	-	-	-	-	-	-	-	-	-	rs5014415	4449	1	-	HGNC	HGNC:4943	-	-	-	-	-	0.1096	-	-	-	-	-	-	-	-	-
rs5014415	CHR_HSCHR6_MHC_SSTO_CTG1:32843273-32843273	T	downstream_gene_variant	MODIFIER	HLA-DQB2	ENSG00000226165	Transcript	ENST00000426733.5	protein_coding	-	-	-	-	-	-	-	-	-	rs5014415	4435	-1	-	HGNC	HGNC:4945	-	-	-	-	-	0.1096	-	-	-	-	-	-	-	-	-
rs5014415	CHR_HSCHR6_MHC_SSTO_CTG1:32843273-32843273	T	downstream_gene_variant	MODIFIER	HLA-DQB2	ENSG00000226165	Transcript	ENST00000430668.6	protein_coding	-	-	-	-	-	-	-	-	-	rs5014415	4435	-1	-	HGNC	HGNC:4945	-	-	-	-	-	0.1096	-	-	-	-	-	-	-	-	-
rs5014415	CHR_HSCHR6_MHC_SSTO_CTG1:32843273-32843273	T	downstream_gene_variant	MODIFIER	HLA-DQB2	ENSG00000226165	Transcript	ENST00000435081.1	protein_coding	-	-	-	-	-	-	-	-	-	rs5014415	4725	-1	cds_start_NF	HGNC	HGNC:4945	-	-	-	-	-	0.1096	-	-	-	-	-	-	-	-	-
rs5014415	CHR_HSCHR6_MHC_SSTO_CTG1:32843273-32843273	T	downstream_gene_variant	MODIFIER	HLA-DQB2	ENSG00000226165	Transcript	ENST00000442806.6	protein_coding	-	-	-	-	-	-	-	-	-	rs5014415	4435	-1	-	HGNC	HGNC:4945	-	-	-	-	-	0.1096	-	-	-	-	-	-	-	-	-
rs1042169	CHR_HSCHR6_MHC_SSTO_CTG1:33221357-33221357	A	missense_variant	MODERATE	HLA-DPB1	ENSG00000226826	Transcript	ENST00000418444.5	protein_coding	2/4	-	-	-	269	269	90	G/D	gGc/gAc	rs1042169	-	1	cds_start_NF,cds_end_NF	HGNC	HGNC:4940	-	-	-	tolerated(0.28)	benign(0.026)	0.4802	-	-	-	28029757	-	-	-	-	-
rs1042169	CHR_HSCHR6_MHC_SSTO_CTG1:33221357-33221357	T	missense_variant	MODERATE	HLA-DPB1	ENSG00000226826	Transcript	ENST00000418444.5	protein_coding	2/4	-	-	-	269	269	90	G/V	gGc/gTc	rs1042169	-	1	cds_start_NF,cds_end_NF	HGNC	HGNC:4940	-	-	-	tolerated(0.55)	benign(0.123)	-	-	-	-	28029757	-	-	-	-	-
rs1042169	CHR_HSCHR6_MHC_SSTO_CTG1:33221357-33221357	A	missense_variant	MODERATE	HLA-DPB1	ENSG00000226826	Transcript	ENST00000433800.6	protein_coding	2/6	-	-	-	454	338	113	G/D	gGc/gAc	rs1042169	-	1	-	HGNC	HGNC:4940	-	-	-	tolerated(0.28)	benign(0.013)	0.4802	-	-	-	28029757	-	-	-	-	-
rs1042169	CHR_HSCHR6_MHC_SSTO_CTG1:33221357-33221357	T	missense_variant	MODERATE	HLA-DPB1	ENSG00000226826	Transcript	ENST00000433800.6	protein_coding	2/6	-	-	-	454	338	113	G/V	gGc/gTc	rs1042169	-	1	-	HGNC	HGNC:4940	-	-	-	tolerated(0.55)	benign(0.118)	-	-	-	-	28029757	-	-	-	-	-
rs1042169	CHR_HSCHR6_MHC_SSTO_CTG1:33221357-33221357	A	missense_variant	MODERATE	HLA-DPB1	ENSG00000226826	Transcript	ENST00000444931.6	protein_coding	2/6	-	-	-	408	338	113	G/D	gGc/gAc	rs1042169	-	1	-	HGNC	HGNC:4940	-	-	-	tolerated(0.31)	benign(0)	0.4802	-	-	-	28029757	-	-	-	-	-
rs1042169	CHR_HSCHR6_MHC_SSTO_CTG1:33221357-33221357	T	missense_variant	MODERATE	HLA-DPB1	ENSG00000226826	Transcript	ENST00000444931.6	protein_coding	2/6	-	-	-	408	338	113	G/V	gGc/gTc	rs1042169	-	1	-	HGNC	HGNC:4940	-	-	-	tolerated(0.57)	benign(0)	-	-	-	-	28029757	-	-	-	-	-
rs1042169	CHR_HSCHR6_MHC_SSTO_CTG1:33221357-33221357	A	missense_variant	MODERATE	HLA-DPB1	ENSG00000226826	Transcript	ENST00000447674.1	protein_coding	1/5	-	-	-	238	239	80	G/D	gGc/gAc	rs1042169	-	1	cds_start_NF	HGNC	HGNC:4940	-	-	-	tolerated(0.29)	benign(0)	0.4802	-	-	-	28029757	-	-	-	-	-
rs1042169	CHR_HSCHR6_MHC_SSTO_CTG1:33221357-33221357	T	missense_variant	MODERATE	HLA-DPB1	ENSG00000226826	Transcript	ENST00000447674.1	protein_coding	1/5	-	-	-	238	239	80	G/V	gGc/gTc	rs1042169	-	1	cds_start_NF	HGNC	HGNC:4940	-	-	-	tolerated(0.55)	benign(0.001)	-	-	-	-	28029757	-	-	-	-	-
rs1042169	CHR_HSCHR6_MHC_SSTO_CTG1:33221357-33221357	A	upstream_gene_variant	MODIFIER	HLA-DPA1	ENSG00000236177	Transcript	ENST00000448154.1	protein_coding	-	-	-	-	-	-	-	-	-	rs1042169	134	-1	cds_end_NF	HGNC	HGNC:4938	-	-	-	-	-	0.4802	-	-	-	28029757	-	-	-	-	-
rs1042169	CHR_HSCHR6_MHC_SSTO_CTG1:33221357-33221357	T	upstream_gene_variant	MODIFIER	HLA-DPA1	ENSG00000236177	Transcript	ENST00000448154.1	protein_coding	-	-	-	-	-	-	-	-	-	rs1042169	134	-1	cds_end_NF	HGNC	HGNC:4938	-	-	-	-	-	-	-	-	-	28029757	-	-	-	-	-
rs1042169	CHR_HSCHR6_MHC_SSTO_CTG1:33221357-33221357	A	downstream_gene_variant	MODIFIER	RPL32P1	ENSG00000224098	Transcript	ENST00000458462.1	processed_pseudogene	-	-	-	-	-	-	-	-	-	rs1042169	1049	1	-	HGNC	HGNC:10339	-	-	-	-	-	0.4802	-	-	-	28029757	-	-	-	-	-
rs1042169	CHR_HSCHR6_MHC_SSTO_CTG1:33221357-33221357	T	downstream_gene_variant	MODIFIER	RPL32P1	ENSG00000224098	Transcript	ENST00000458462.1	processed_pseudogene	-	-	-	-	-	-	-	-	-	rs1042169	1049	1	-	HGNC	HGNC:10339	-	-	-	-	-	-	-	-	-	28029757	-	-	-	-	-
rs1042169	CHR_HSCHR6_MHC_SSTO_CTG1:33221357-33221357	A	non_coding_transcript_exon_variant	MODIFIER	HLA-DPB1	ENSG00000226826	Transcript	ENST00000461155.5	processed_transcript	2/3	-	-	-	387	-	-	-	-	rs1042169	-	1	-	HGNC	HGNC:4940	-	-	-	-	-	0.4802	-	-	-	28029757	-	-	-	-	-
rs1042169	CHR_HSCHR6_MHC_SSTO_CTG1:33221357-33221357	T	non_coding_transcript_exon_variant	MODIFIER	HLA-DPB1	ENSG00000226826	Transcript	ENST00000461155.5	processed_transcript	2/3	-	-	-	387	-	-	-	-	rs1042169	-	1	-	HGNC	HGNC:4940	-	-	-	-	-	-	-	-	-	28029757	-	-	-	-	-
rs1042169	CHR_HSCHR6_MHC_SSTO_CTG1:33221357-33221357	A	upstream_gene_variant	MODIFIER	HLA-DPB1	ENSG00000226826	Transcript	ENST00000488076.1	processed_transcript	-	-	-	-	-	-	-	-	-	rs1042169	32	1	-	HGNC	HGNC:4940	-	-	-	-	-	0.4802	-	-	-	28029757	-	-	-	-	-
rs1042169	CHR_HSCHR6_MHC_SSTO_CTG1:33221357-33221357	T	upstream_gene_variant	MODIFIER	HLA-DPB1	ENSG00000226826	Transcript	ENST00000488076.1	processed_transcript	-	-	-	-	-	-	-	-	-	rs1042169	32	1	-	HGNC	HGNC:4940	-	-	-	-	-	-	-	-	-	28029757	-	-	-	-	-
rs1042169	CHR_HSCHR6_MHC_SSTO_CTG1:33221357-33221357	A	non_coding_transcript_exon_variant	MODIFIER	HLA-DPB1	ENSG00000226826	Transcript	ENST00000492866.1	processed_transcript	2/3	-	-	-	387	-	-	-	-	rs1042169	-	1	-	HGNC	HGNC:4940	-	-	-	-	-	0.4802	-	-	-	28029757	-	-	-	-	-
rs1042169	CHR_HSCHR6_MHC_SSTO_CTG1:33221357-33221357	T	non_coding_transcript_exon_variant	MODIFIER	HLA-DPB1	ENSG00000226826	Transcript	ENST00000492866.1	processed_transcript	2/3	-	-	-	387	-	-	-	-	rs1042169	-	1	-	HGNC	HGNC:4940	-	-	-	-	-	-	-	-	-	28029757	-	-	-	-	-
rs1042169	CHR_HSCHR6_MHC_SSTO_CTG1:33221357-33221357	A	non_coding_transcript_exon_variant	MODIFIER	HLA-DPB1	ENSG00000226826	Transcript	ENST00000492951.1	retained_intron	2/2	-	-	-	370	-	-	-	-	rs1042169	-	1	-	HGNC	HGNC:4940	-	-	-	-	-	0.4802	-	-	-	28029757	-	-	-	-	-
rs1042169	CHR_HSCHR6_MHC_SSTO_CTG1:33221357-33221357	T	non_coding_transcript_exon_variant	MODIFIER	HLA-DPB1	ENSG00000226826	Transcript	ENST00000492951.1	retained_intron	2/2	-	-	-	370	-	-	-	-	rs1042169	-	1	-	HGNC	HGNC:4940	-	-	-	-	-	-	-	-	-	28029757	-	-	-	-	-
rs1042169	CHR_HSCHR6_MHC_SSTO_CTG1:33221357-33221357	A	non_coding_transcript_exon_variant	MODIFIER	HLA-DPB1	ENSG00000226826	Transcript	ENST00000493721.1	processed_transcript	1/2	-	-	-	467	-	-	-	-	rs1042169	-	1	-	HGNC	HGNC:4940	-	-	-	-	-	0.4802	-	-	-	28029757	-	-	-	-	-
rs1042169	CHR_HSCHR6_MHC_SSTO_CTG1:33221357-33221357	T	non_coding_transcript_exon_variant	MODIFIER	HLA-DPB1	ENSG00000226826	Transcript	ENST00000493721.1	processed_transcript	1/2	-	-	-	467	-	-	-	-	rs1042169	-	1	-	HGNC	HGNC:4940	-	-	-	-	-	-	-	-	-	28029757	-	-	-	-	-
rs1042169	CHR_HSCHR6_MHC_SSTO_CTG1:33221357-33221357	A	upstream_gene_variant	MODIFIER	HLA-DPA1	ENSG00000236177	Transcript	ENST00000512750.1	protein_coding	-	-	-	-	-	-	-	-	-	rs1042169	142	-1	cds_end_NF	HGNC	HGNC:4938	-	-	-	-	-	0.4802	-	-	-	28029757	-	-	-	-	-
rs1042169	CHR_HSCHR6_MHC_SSTO_CTG1:33221357-33221357	T	upstream_gene_variant	MODIFIER	HLA-DPA1	ENSG00000236177	Transcript	ENST00000512750.1	protein_coding	-	-	-	-	-	-	-	-	-	rs1042169	142	-1	cds_end_NF	HGNC	HGNC:4938	-	-	-	-	-	-	-	-	-	28029757	-	-	-	-	-
rs1042169	CHR_HSCHR6_MHC_SSTO_CTG1:33221357-33221357	A	upstream_gene_variant	MODIFIER	HLA-DPA1	ENSG00000236177	Transcript	ENST00000514979.5	processed_transcript	-	-	-	-	-	-	-	-	-	rs1042169	154	-1	-	HGNC	HGNC:4938	-	-	-	-	-	0.4802	-	-	-	28029757	-	-	-	-	-
rs1042169	CHR_HSCHR6_MHC_SSTO_CTG1:33221357-33221357	T	upstream_gene_variant	MODIFIER	HLA-DPA1	ENSG00000236177	Transcript	ENST00000514979.5	processed_transcript	-	-	-	-	-	-	-	-	-	rs1042169	154	-1	-	HGNC	HGNC:4938	-	-	-	-	-	-	-	-	-	28029757	-	-	-	-	-
rs1042169	CHR_HSCHR6_MHC_SSTO_CTG1:33221357-33221357	A	upstream_gene_variant	MODIFIER	HLA-DPA1	ENSG00000236177	Transcript	ENST00000515317.5	protein_coding	-	-	-	-	-	-	-	-	-	rs1042169	199	-1	-	HGNC	HGNC:4938	-	-	-	-	-	0.4802	-	-	-	28029757	-	-	-	-	-
[truncated: 1 more rows]
